# Supplementary material for: SKI activates the Hippo pathway via LIMD1 to inhibit cardiac fibroblast activation
Source: Basic Res Cardiol. 2021 Apr 13;116(1):25. doi: 10.1007/s00395-021-00865-9 (PMC8043893; doi:10.1007/s00395-021-00865-9)
Supplement: Supplementary file 1 — Electronic supplementary material 1 (XLS 162 kb) [file 395_2021_865_MOESM1_ESM.xls]

## Sheet: GPM10000002938 - Control H1.xls
rank	log(e)	log(I)	% (measured)	% (corrected)	unique	total	Mr	Identifier	Accession	Description	Chromosome	Start	End	Strand	Band
1	-1092	7.96	43	64	95	190	226.4	MYH9	ENSP00000216181	MYH9:p , myosin heavy chain 9 [Source:HGNC Symbol;Acc: HGNC:7579 ]	22	36677327	36784063	-1	q12.3		GO subcellular	none
2	-694.5	8.53	56	94	57	178	66	KRT1	ENSP00000252244	KRT1:p , keratin 1 [Source:HGNC Symbol;Acc: HGNC:6412 ]	12	53068520	53074191	-1	q13.13		name	anonymous
3	-689	7.75	43	52	59	131	152.4	RRBP1	ENSP00000367044	RRBP1:p , ribosome binding protein 1 [Source:HGNC Symbol;Acc: HGNC:10448 ]	20	17594323	17662940	-1	p12.1		CELL cell type	none
4	-555.5	8.2	45	81	47	114	58.8	KRT10	ENSP00000269576	KRT10:p , keratin 10 [Source:HGNC Symbol;Acc: HGNC:6413 ]	17	38974369	38978847	-1	q21.2		store trace	yes
5	-536.5	8.17	54	67	42	78	65.4	KRT2	ENSP00000310861	KRT2:p , keratin 2 [Source:HGNC Symbol;Acc: HGNC:6439 ]	12	53038342	53045948	-1	q13.13		BRENDA cell culture	none
6	-465.1	7.74	61	73	39	93	69.2	sp|ALBU_BOVIN|	sp|ALBU_BOVIN|	Serum albumin; BSA; Bos d 6; Flags: Precursor;	nc						BRENDA tissue	none
7	-444.7	8.3	53	84	36	114	62	KRT9	ENSP00000246662	KRT9:p , keratin 9 [Source:HGNC Symbol;Acc: HGNC:6447 ]	17	39722096	39728310	-1	q21.2
8	-421.6	7.88	39	59	30	52	60	KRT6A	ENSP00000369317	KRT6A:p , keratin 6A [Source:HGNC Symbol;Acc: HGNC:6443 ]	12	52880958	52887041	-1	q13.13
9	-418.3	7.87	3.2	5	2	2	60	KRT6C	ENSP00000252250	KRT6C:p , keratin 6C, type II [Source:HGNC Symbol;Acc: HGNC:20406 ]	12	52862300	52867569	-1	q13.13
10	-417.9	7.85	55	66	32	70	51.2	KRT16	ENSP00000301653	KRT16:p , keratin 16 [Source:HGNC Symbol;Acc: HGNC:6423 ]	17	39766030	39772151	-1	q21.2
11	-411.1	7.04	22	35	41	56	270.5	MAP1B	ENSP00000296755	MAP1B:p , microtubule associated protein 1B [Source:HGNC Symbol;Acc: HGNC:6836 ]	5	71403061	71505395	1	q13.2
12	-410	8	4.3	6	2	3	60	KRT6B	ENSP00000252252	KRT6B:p , keratin 6B [Source:HGNC Symbol;Acc: HGNC:6444 ]	12	52840435	52845910	-1	q13.13
13	-400.5	7.33	13	20	24	27	228.9	MYH10	ENSP00000269243	MYH10:p , myosin, heavy chain 10, non-muscle [Source:HGNC Symbol;Acc: HGNC:7568 ]	17	8377523	8534079	-1	p13.1
14	-362.3	7.14	13	26	29	51	282.2	HRNR	ENSP00000357791	HRNR:p , hornerin [Source:HGNC Symbol;Acc: HGNC:20846 ]	1	152184558	152196669	-1	q21.3
15	-361.4	7.77	31	49	20	37	62.3	KRT5	ENSP00000252242	KRT5:p , keratin 5 [Source:HGNC Symbol;Acc: HGNC:6442 ]	12	52908359	52914471	-1	q13.13
16	-344.2	8.1	46	75	31	97	47.7	RPL4	ENSP00000311430	RPL4:p , ribosomal protein L4 [Source:HGNC Symbol;Acc: HGNC:10353 ]	15	66790355	66816870	-1	q22.31
17	-331.6	7.24	37	48	31	53	95.9	ABCF1	ENSP00000313603	ABCF1:p , ATP binding cassette subfamily F member 1 [Source:HGNC Symbol;Acc: HGNC:70 ]	6	30539153	30564956	1	p21.33
18	-329	7.84	30	38	14	30	51.5	KRT14	ENSP00000167586	KRT14:p , keratin 14 [Source:HGNC Symbol;Acc: HGNC:6416 ]	17	39738531	39743173	-1	q21.2
19	-315.4	7.31	14	19	31	58	245.3	MAP4	ENSP00000407602	MAP4:p , microtubule associated protein 4 [Source:HGNC Symbol;Acc: HGNC:6862 ]	3	47892182	48130769	-1	p21.31
20	-312.1	8.34	45	71	28	85	32.7	RPL6	ENSP00000202773	RPL6:p , ribosomal protein L6 [Source:HGNC Symbol;Acc: HGNC:10362 ]	12	112842994	112856642	-1	q24.13
21	-289.5	7.31	32	52	28	56	92.8	MAP7D1	ENSP00000362244	MAP7D1:p , MAP7 domain containing 1 [Source:HGNC Symbol;Acc: HGNC:25514 ]	1	36621180	36646450	1	p34.3
22	-286.9	7.3	1	2	1	1	89.4	MAP7D1	ENSP00000362243	MAP7D1:p ,	1	36621180	36646450	1	p34.3
23	-282.3	7.36	28	40	27	57	108.1	CCDC80	ENSP00000206423	CCDC80:p , coiled-coil domain containing 80 [Source:HGNC Symbol;Acc: HGNC:30649 ]	3	112323407	112368377	-1	q13.2
24	-279.5	7.08	23	36	27	45	138.7	EIF5B	ENSP00000289371	EIF5B:p , eukaryotic translation initiation factor 5B [Source:HGNC Symbol;Acc: HGNC:30793 ]	2	99953816	100016728	1	q11.2
25	-267.9	6.86	9.8	14	31	35	331.6	DSP	ENSP00000369129	DSP:p , desmoplakin [Source:HGNC Symbol;Acc: HGNC:3052 ]	6	7541808	7586950	1	p24.3
26	-255.5	8.09	37	54	24	53	28	RPL8	ENSP00000378378	RPL8:p , ribosomal protein L8 [Source:HGNC Symbol;Acc: HGNC:10368 ]	8	146015150	146017972	-1	q24.3
27	-246.1	7.59	22	27	10	17	48.1	KRT17	ENSP00000308452	KRT17:p , keratin 17 [Source:HGNC Symbol;Acc: HGNC:6427 ]	17	39775689	39781094	-1	q21.2
28	-241.7	7.03	15	22	27	41	220.3	CHD4	ENSP00000440392	CHD4:p , chromodomain helicase DNA binding protein 4 [Source:HGNC Symbol;Acc: HGNC:1919 ]	12	6679249	6716642	-1	p13.31
29	-237.5	7.2	37	58	20	45	59.5	NOP58	ENSP00000264279	NOP58:p , NOP58 ribonucleoprotein [Source:HGNC Symbol;Acc: HGNC:29926 ]	2	203130439	203168389	1	q33.1
30	-226.1	7.3	52	61	22	42	42	CYR61	ENSP00000398736	CYR61:p , cysteine-rich, angiogenic inducer, 61 [Source:HGNC Symbol;Acc:HGNC:2654]	1	86046444	86049645	1	p22.3
31	-217	7.9	57	100+	20	53	24.2	RPS8	ENSP00000379888	RPS8:p , ribosomal protein S8 [Source:HGNC Symbol;Acc: HGNC:10441 ]	1	45240923	45244451	1	p34.1
32	-215.8	7.52	31	52	21	51	46.1	RPL3	ENSP00000346001	RPL3:p , ribosomal protein L3 [Source:HGNC Symbol;Acc: HGNC:10332 ]	22	39708887	39716394	-1	q13.1
33	-211	8.74	23	30	18	63	24.4	sp|TRYP_PIG|	sp|TRYP_PIG|	Trypsin; EC 3.4.21.4; Flags: Precursor;	nc
34	-206.6	7.09	30	44	23	36	73.9	GTPBP4	ENSP00000354040	GTPBP4:p , GTP binding protein 4 [Source:HGNC Symbol;Acc: HGNC:21535 ]	10	1034338	1065876	1	p15.3
35	-195.2	6.6	11	15	22	23	238.1	NUMA1	ENSP00000377298	NUMA1:p , nuclear mitotic apparatus protein 1 [Source:HGNC Symbol;Acc: HGNC:8059 ]	11	71713910	71791739	-1	q13.4
36	-192.8	6.94	33	70	19	37	63.8	MTDH	ENSP00000338235	MTDH:p , metadherin [Source:HGNC Symbol;Acc: HGNC:29608 ]	8	98656407	98740998	1	q22.1
37	-192	6.74	19	33	21	23	117.1	SLTM	ENSP00000369887	SLTM:p , SAFB like transcription modulator [Source:HGNC Symbol;Acc: HGNC:20709 ]	15	59171244	59225852	-1	q22.1
38	-188.3	7.14	49	55	17	32	41.8	ACTG1	ENSP00000331514	ACTG1:p , actin gamma 1 [Source:HGNC Symbol;Acc: HGNC:144 ]	17	79476997	79490873	-1	q25.3
39	-188.1	6.89	27	34	20	31	80	PCCA	ENSP00000365462	PCCA:p , propionyl-CoA carboxylase subunit alpha [Source:HGNC Symbol;Acc: HGNC:8653 ]	13	100741269	101182686	1	q32.3
40	-185	6.88	15	22	20	27	143.6	RRP12	ENSP00000446184	RRP12:p , ribosomal RNA processing 12 homolog [Source:HGNC Symbol;Acc: HGNC:29100 ]	10	99116115	99161127	-1	q24.1
41	-184.6	7.15	4.3	5	1	2	41.7	ACTB	ENSP00000349960	ACTB:p , actin beta [Source:HGNC Symbol;Acc: HGNC:132 ]	7	5566782	5603415	-1	p22.1
42	-177.3	7.01	26	35	16	27	66	NOP56	ENSP00000370589	NOP56:p , NOP56 ribonucleoprotein [Source:HGNC Symbol;Acc: HGNC:15911 ]	20	2632791	2639039	1	p13
43	-176.6	6.93	16	34	18	28	118.2	U2SURP	ENSP00000418563	U2SURP:p , U2 snRNP associated SURP domain containing [Source:HGNC Symbol;Acc: HGNC:30855 ]	3	142720010	142779567	1	q23
44	-172.5	7.95	42	69	15	43	21.4	ENSP00000482577	ENSP00000482577	ribosomal protein L17 [Source:HGNC Symbol;Acc: HGNC:10307 ]	nc
45	-167.4	6.85	38	68	16	25	53.3	MECP2	ENSP00000395535	MECP2:p , methyl-CpG binding protein 2 [Source:HGNC Symbol;Acc: HGNC:6990 ]	X	153287024	153402578	-1	q28
46	-165.9	6.63	24	33	18	23	96.3	ENSP00000481495	ENSP00000481495	DEAD-box helicase 24 [Source:HGNC Symbol;Acc: HGNC:13266 ]	nc
47	-160.4	6.75	15	23	16	20	136.6	AP3D1	ENSP00000347416	AP3D1:p , adaptor related protein complex 3 subunit delta 1 [Source:HGNC Symbol;Acc: HGNC:568 ]	19	2100988	2164464	-1	p13.3
48	-160.3	7.61	39	67	16	33	30	RPL7A	ENSP00000361076	RPL7A:p , ribosomal protein L7a [Source:HGNC Symbol;Acc: HGNC:10364 ]	9	136215069	136218281	1	q34.2
49	-145.2	6.95	16	32	16	29	101	SULF1	ENSP00000403040	SULF1:p , sulfatase 1 [Source:HGNC Symbol;Acc:HGNC:20391]	8	70378859	70573150	1	q13.2
50	-145.1	6.78	28	54	14	21	59.3	RBM39	ENSP00000253363	RBM39:p , RNA binding motif protein 39 [ Source: HGNC 15923 ]	20	34291531	34330234	-1	q11.22
51	-144.4	6.74	14	20	16	22	129.6	PC	ENSP00000377527	PC:p , pyruvate carboxylase [Source:HGNC Symbol;Acc: HGNC:8636 ]	11	66615704	66725847	-1	q13.2
52	-142.8	6.73	7.1	18	16	20	263.7	SON	ENSP00000348984	SON:p , SON DNA binding protein [Source:HGNC Symbol;Acc: HGNC:11183 ]	21	34914924	34949812	1	q22.11
53	-132.9	6.61	21	36	16	20	89.2	NOP2	ENSP00000444437	NOP2:p , NOP2 nucleolar protein [Source:HGNC Symbol;Acc: HGNC:7867 ]	12	6666029	6677857	-1	p13.31
54	-132.1	6.67	1.4	2	1	1	88.9	NOP2	ENSP00000382392	NOP2:p , NOP2 nucleolar protein homolog (yeast) [ Source: HGNC 7867 ]	12	6666029	6677857	-1	p13.31
55	-131.9	7.63	1.4	2	1	1	64.4	KRT3	ENSP00000413479	KRT3:p , keratin 3, type II [Source:HGNC Symbol;Acc: HGNC:6440 ]	12	53183469	53189901	-1	q13.13
56	-131.2	7.65	47	68	13	44	20.7	RPL18A	ENSP00000222247	RPL18A:p , ribosomal protein L18a [Source:HGNC Symbol;Acc: HGNC:10311 ]	19	17970685	17974962	1	p13.11
57	-127.4	6.42	7.6	11	14	17	225.4	TRIP12	ENSP00000373696	TRIP12:p , thyroid hormone receptor interactor 12 [Source:HGNC Symbol;Acc: HGNC:12306 ]	2	230628554	230787955	-1	q36.3
58	-124.7	6.44	23	32	14	15	74.6	SRP72	ENSP00000342181	SRP72:p , signal recognition particle 72 [Source:HGNC Symbol;Acc: HGNC:11303 ]	4	57333081	57369839	1	q12
59	-121.6	7.14	44	66	12	23	24.1	RPL15	ENSP00000309334	RPL15:p , ribosomal protein L15 [Source:HGNC Symbol;Acc: HGNC:10306 ]	3	23958036	23965183	1	p24.2
60	-118.9	7.54	41	94	12	25	18.6	RPL21	ENSP00000346027	RPL21:p , ribosomal protein L21 [Source:HGNC Symbol;Acc: HGNC:10313 ]	13	27825446	27830828	1	q12.2
61	-117.7	6.48	23	36	13	17	84.4	RRP1B	ENSP00000339145	RRP1B:p , ribosomal RNA processing 1B [Source:HGNC Symbol;Acc: HGNC:23818 ]	21	45079429	45115958	1	q22.3
62	-117	7.81	32	59	12	25	21.9	HIST1H1E	ENSP00000307705	HIST1H1E:p , histone cluster 1 H1 family member e [Source:HGNC Symbol;Acc: HGNC:4718 ]	6	26156559	26157343	1	p22.2
63	-116.3	6.63	28	56	12	19	54.9	RSL1D1	ENSP00000460871	RSL1D1:p , ribosomal L1 domain containing 1 [Source:HGNC Symbol;Acc: HGNC:24534 ]	16	11929056	11945442	-1	p13.13
64	-115.7	7.63	41	91	12	31	21.6	RPL18	ENSP00000447001	RPL18:p , ribosomal protein L18 [Source:HGNC Symbol;Acc: HGNC:10310 ]	19	49118585	49122793	-1	q13.33
65	-115.4	6.72	21	35	12	20	62	GNL3	ENSP00000395772	GNL3:p , G protein nucleolar 3 [Source:HGNC Symbol;Acc: HGNC:29931 ]	3	52715172	52728508	1	p21.1
66	-114.3	6.69	24	28	13	17	57.9	PKM	ENSP00000334983	PKM:p , pyruvate kinase M1/2 [Source:HGNC Symbol;Acc: HGNC:9021 ]	15	72491370	72524164	-1	q23
67	-113.6	7.02	11	15	6	9	69.3	ALB	ENSP00000295897	ALB:p , albumin [Source:HGNC Symbol;Acc: HGNC:399 ]	4	74262831	74287129	1	q13.3
68	-110.4	6.61	17	26	13	17	87.3	DDX21	ENSP00000346120	DDX21:p , DExD-box helicase 21 [Source:HGNC Symbol;Acc: HGNC:2744 ]	10	70715884	70744829	1	q22.1
69	-110	6.49	9.3	12	14	18	140.2	MYBBP1A	ENSP00000458919	MYBBP1A:p ,	17	4442192	4458926	-1	p13.2
70	-109.7	7.83	47	89	11	27	15.8	RPL32	ENSP00000416429	RPL32:p , ribosomal protein L32 [Source:HGNC Symbol;Acc: HGNC:10336 ]	3	12875984	12883087	-1	p25.2
71	-109.7	7.91	28	76	12	34	28.7	RPS6	ENSP00000369757	RPS6:p , ribosomal protein S6 [Source:HGNC Symbol;Acc: HGNC:10429 ]	9	19375713	19380252	-1	p22.1
72	-108.7	6.48	40	60	10	14	36	GAPDH	ENSP00000229239	GAPDH:p , glyceraldehyde-3-phosphate dehydrogenase [Source:HGNC Symbol;Acc: HGNC:4141 ]	12	6643093	6647537	1	p13.31
73	-107.3	7.18	38	60	13	27	24.6	RPL10	ENSP00000358832	RPL10:p , ribosomal protein L10 [Source:HGNC Symbol;Acc: HGNC:10298 ]	X	153618315	153637504	1	q28
74	-104.9	6.82	5.6	6	2	2	42	ACTA1	ENSP00000355645	ACTA1:p , actin, alpha 1, skeletal muscle [Source:HGNC Symbol;Acc: HGNC:129 ]	1	229566992	229569845	-1	q42.13
75	-102.9	7.29	37	61	11	22	24.2	RPL13	ENSP00000307889	RPL13:p , ribosomal protein L13 [Source:HGNC Symbol;Acc: HGNC:10303 ]	16	89627065	89630950	1	q24.3
76	-102.7	7.02	32	48	12	24	34.3	RPL5	ENSP00000359345	RPL5:p , ribosomal protein L5 [Source:HGNC Symbol;Acc: HGNC:10360 ]	1	93297582	93307481	1	p22.1
77	-101.8	6.47	24	31	12	14	61.7	SPATS2L	ENSP00000386336	SPATS2L:p , spermatogenesis associated serine rich 2 like [Source:HGNC Symbol;Acc: HGNC:24574 ]	2	201170604	201343253	1	q33.1
78	-101.4	6.88	26	40	11	24	42.6	DEK	ENSP00000380414	DEK:p , DEK proto-oncogene [Source:HGNC Symbol;Acc: HGNC:2768 ]	6	18224099	18265054	-1	p22.3
79	-100.7	6.45	17	24	13	14	81.7	JUP	ENSP00000377507	JUP:p , junction plakoglobin [Source:HGNC Symbol;Acc: HGNC:6207 ]	17	39775692	39943183	-1	q21.2
80	-99.7	7.88	26	70	10	49	23.5	RPL19	ENSP00000225430	RPL19:p , ribosomal protein L19 [Source:HGNC Symbol;Acc: HGNC:10312 ]	17	37356536	37360980	1	q12
81	-99.6	7.58	5.5	11	1	1	18.7	RPL18	ENSP00000449610	RPL18:p , ribosomal protein L18 [Source:HGNC Symbol;Acc:HGNC:10310]	19	49118585	49122793	-1	q13.33
82	-99.5	6.81	19	27	12	20	60.1	PSIP1	ENSP00000370114	PSIP1:p , PC4 and SFRS1 interacting protein 1 [Source:HGNC Symbol;Acc: HGNC:9527 ]	9	15464064	15511017	-1	p22.3
83	-98	7.13	32	66	10	16	23.4	RPL14	ENSP00000345156	RPL14:p , ribosomal protein L14 [Source:HGNC Symbol;Acc: HGNC:10305 ]	3	40498783	40503861	1	p22.1
84	-96.5	6.47	15	27	12	14	85.7	RBM28	ENSP00000223073	RBM28:p , RNA binding motif protein 28 [Source:HGNC Symbol;Acc: HGNC:21863 ]	7	127950437	127983962	-1	q32.1
85	-96.2	6.38	13	19	11	12	113	PARP1	ENSP00000355759	PARP1:p , poly(ADP-ribose) polymerase 1 [Source:HGNC Symbol;Acc: HGNC:270 ]	1	226548392	226595780	-1	q42.12
86	-96.1	6.68	19	32	12	16	66.9	LARP7	ENSP00000344950	LARP7:p , La ribonucleoprotein domain family member 7 [Source:HGNC Symbol;Acc: HGNC:24912 ]	4	113558120	113578748	1	q25
87	-96	7.9	28	51	10	28	15.8	RPS23	ENSP00000296674	RPS23:p , ribosomal protein S23 [Source:HGNC Symbol;Acc: HGNC:10410 ]	5	81569177	81574396	-1	q14.2
88	-95.4	7.74	11	19	2	3	21.4	HIST1H1C	ENSP00000339566	HIST1H1C:p , histone cluster 1 H1 family member c [Source:HGNC Symbol;Acc: HGNC:4716 ]	6	26055968	26056699	-1	p22.2
89	-94.4	6.37	15	29	11	11	90.7	TOP1	ENSP00000354522	TOP1:p , DNA topoisomerase I [Source:HGNC Symbol;Acc: HGNC:11986 ]	20	39657458	39753127	1	q12
90	-94.3	6.78	30	46	10	21	39.6	H2AFY	ENSP00000423563	H2AFY:p , H2A histone family member Y [Source:HGNC Symbol;Acc: HGNC:4740 ]	5	134669590	134735604	-1	q31.1
91	-91.7	6.5	7	10	10	11	170.8	BAZ1B	ENSP00000342434	BAZ1B:p , bromodomain adjacent to zinc finger domain 1B [Source:HGNC Symbol;Acc: HGNC:961 ]	7	72854728	72936608	-1	q11.23
92	-91.3	7.53	3.3	5	1	1	53.7	KRT8	ENSP00000447566	KRT8:p , keratin 8 [Source:HGNC Symbol;Acc: HGNC:6446 ]	12	53290977	53343738	-1	q13.13
93	-90.1	7.57	26	45	7	18	22.6	HIST1H1B	ENSP00000330074	HIST1H1B:p , histone cluster 1 H1 family member b [Source:HGNC Symbol;Acc: HGNC:4719 ]	6	27834570	27835359	-1	p22.1
94	-88.7	7.12	44	64	7	25	18	RPS27A	ENSP00000383981	RPS27A:p , ribosomal protein S27a [Source:HGNC Symbol;Acc: HGNC:10417 ]	2	55459039	55462989	1	p16.1
95	-88.4	6.54	22	34	10	13	61.2	HP1BP3	ENSP00000312625	HP1BP3:p , heterochromatin protein 1 binding protein 3 [Source:HGNC Symbol;Acc: HGNC:24973 ]	1	21069154	21113816	-1	p36.12
96	-87.7	6.93	14	18	7	7	56.8	KRT78	ENSP00000306261	KRT78:p , keratin 78, type II [Source:HGNC Symbol;Acc: HGNC:28926 ]	12	53231588	53242876	-1	q13.13
97	-86.9	6.64	21	34	10	15	52.8	RRP1	ENSP00000417464	RRP1:p , ribosomal RNA processing 1 [Source:HGNC Symbol;Acc: HGNC:18785 ]	21	45209394	45225174	1	q22.3
98	-86.1	6.31	12	16	11	11	114.6	POP1	ENSP00000385787	POP1:p , POP1 homolog, ribonuclease P/MRP subunit [Source:HGNC Symbol;Acc: HGNC:30129 ]	8	99129525	99172062	1	q22.2
99	-85.9	7.34	41	83	9	14	17.8	RPL24	ENSP00000377640	RPL24:p , ribosomal protein L24 [Source:HGNC Symbol;Acc: HGNC:10325 ]	3	101399935	101405626	-1	q12.3
100	-84.2	7.17	3.7	5	2	4	58.9	KRT73	ENSP00000307014	KRT73:p , keratin 73, type II [Source:HGNC Symbol;Acc: HGNC:28928 ]	12	53001354	53012343	-1	q13.13
101	-83.7	7.74	6.8	12	1	1	22.3	HIST1H1D	ENSP00000244534	HIST1H1D:p , histone cluster 1 H1 family member d [Source:HGNC Symbol;Acc: HGNC:4717 ]	6	26234440	26235216	-1	p22.2
102	-80.1	6.69	30	43	9	15	29.9	RPS3A	ENSP00000346050	RPS3A:p , ribosomal protein S3A [Source:HGNC Symbol;Acc: HGNC:10421 ]	4	152020725	152025804	1	q31.3
103	-78.1	7.27	33	72	8	19	17.7	RPL23A	ENSP00000389103	RPL23A:p , ribosomal protein L23a [Source:HGNC Symbol;Acc: HGNC:10317 ]	17	27046411	27051377	1	q11.2
104	-78	7.76	51	92	9	31	13	RPS26	ENSP00000348849	RPS26:p , ribosomal protein S26 [Source:HGNC Symbol;Acc: HGNC:10414 ]	12	56435637	56438116	1	q13.2
105	-76.8	6.23	22	29	7	7	47.1	ENO1	ENSP00000234590	ENO1:p , enolase 1 [Source:HGNC Symbol;Acc: HGNC:3350 ]	1	8921061	8939308	-1	p36.23
106	-75.5	6.19	13	18	8	8	90.2	SART1	ENSP00000310448	SART1:p , spliceosome associated factor 1, recruiter of U4/U6.U5 tri-snRNP [Source:HGNC Symbol;Acc: HGNC:10538 ]	11	65729160	65747299	1	q13.1
107	-75.4	6.35	23	34	8	8	50.1	TUBA1B	ENSP00000336799	TUBA1B:p , tubulin alpha 1b [Source:HGNC Symbol;Acc: HGNC:18809 ]	12	49521565	49525180	-1	q13.12
108	-74	6.36	30	42	9	13	29.6	RPS4X	ENSP00000362744	RPS4X:p , ribosomal protein S4 X-linked [Source:HGNC Symbol;Acc: HGNC:10424 ]	X	71475529	71497150	-1	q13.1
109	-72.9	6.55	53	63	6	9	16	HBB	ENSP00000333994	HBB:p , hemoglobin subunit beta [Source:HGNC Symbol;Acc: HGNC:4827 ]	11	5246694	5250625	-1	p15.4
110	-71.2	6.95	64	83	7	17	12.8	RPL30	ENSP00000428085	RPL30:p , ribosomal protein L30 [Source:HGNC Symbol;Acc: HGNC:10333 ]	8	99037079	99058697	-1	q22.2
111	-70.1	6.41	3.1	5	8	9	331.1	MAP1A	ENSP00000371462	MAP1A:p , microtubule associated protein 1A [Source:HGNC Symbol;Acc: HGNC:6835 ]	15	43803156	43823818	1	q15.3
112	-69.8	7.29	26	41	8	16	18.9	PTN	ENSP00000341170	PTN:p , pleiotrophin [ Source: HGNC 9630 ]	7	136912088	137028611	-1	q33
113	-69.6	7.7	39	71	7	26	12.5	RPL36AL	ENSP00000346012	RPL36AL:p , ribosomal protein L36a like [Source:HGNC Symbol;Acc: HGNC:10346 ]	14	50085237	50087403	-1	q21.3
114	-69.3	6.43	17	37	8	9	51.5	SNRNP70	ENSP00000472998	SNRNP70:p , small nuclear ribonucleoprotein U1 subunit 70 [Source:HGNC Symbol;Acc: HGNC:11150 ]	19	49588676	49611862	1	q13.33
115	-68.8	7.16	41	100	8	17	17.2	RPL26	ENSP00000293842	RPL26:p , ribosomal protein L26 [Source:HGNC Symbol;Acc: HGNC:10327 ]	17	8280838	8286531	-1	p13.1
116	-68.4	6.85	49	63	8	15	14.9	RPL23	ENSP00000377865	RPL23:p , ribosomal protein L23 [Source:HGNC Symbol;Acc: HGNC:10316 ]	17	37004118	37010096	-1	q12
117	-68	7.72	4.9	8	1	1	16.4	RPL36A	ENSP00000404375	RPL36A:p , ribosomal protein L36a [ Source: HGNC 10359 ]	X	100645812	100651105	1	q22.1
118	-67.3	6.62	14	19	5	6	53.6	VIM	ENSP00000224237	VIM:p , vimentin [Source:HGNC Symbol;Acc: HGNC:12692 ]	10	17270258	17279592	1	p13
119	-66.3	6.3	19	24	8	9	50.7	RRP8	ENSP00000254605	RRP8:p , ribosomal RNA processing 8 [Source:HGNC Symbol;Acc: HGNC:29030 ]	11	6616305	6624850	-1	p15.4
120	-65.8	6.38	9.6	13	8	10	96.5	FTSJ3	ENSP00000396673	FTSJ3:p , FtsJ RNA methyltransferase homolog 3 [Source:HGNC Symbol;Acc: HGNC:17136 ]	17	61896793	61907372	-1	q23.3
121	-65.5	6.34	25	48	9	12	41.4	SURF6	ENSP00000361092	SURF6:p , surfeit 6 [Source:HGNC Symbol;Acc: HGNC:11478 ]	9	136197552	136203235	-1	q34.2
122	-65.3	7.38	38	52	6	23	13.9	HIST2H2BF	ENSP00000358164	HIST2H2BF:p , histone cluster 2 H2B family member f [Source:HGNC Symbol;Acc: HGNC:24700 ]	1	149754245	149783928	-1	q21.2
123	-64.6	6.36	51	100+	9	10	18.4	RPS11	ENSP00000270625	RPS11:p , ribosomal protein S11 [Source:HGNC Symbol;Acc: HGNC:10384 ]	19	49999622	50002946	1	q13.33
124	-64.2	6.66	16	20	6	6	49.8	GFAP	ENSP00000253408	GFAP:p , glial fibrillary acidic protein [Source:HGNC Symbol;Acc:HGNC:4235]	17	42982376	42994305	-1	q21.31
125	-62.3	6.21	22	42	7	8	43.6	LYAR	ENSP00000345917	LYAR:p , Ly1 antibody reactive [Source:HGNC Symbol;Acc: HGNC:26021 ]	4	4269428	4291896	-1	p16.3
126	-61.8	6.91	7	11	2	8	14.7	UBA52	ENSP00000472264	UBA52:p ,	19	18682540	18688360	1	p13.11
127	-61.7	6.32	23	31	7	11	55	CD3EAP	ENSP00000310966	CD3EAP:p , CD3e molecule associated protein [Source:HGNC Symbol;Acc: HGNC:24219 ]	19	45909467	45914024	1	q13.32
128	-60.3	6.33	36	58	8	8	22.6	RPS9	ENSP00000302896	RPS9:p , ribosomal protein S9 [Source:HGNC Symbol;Acc: HGNC:10442 ]	19	54704610	54752862	1	q13.42
129	-59.6	7.65	21	75	7	18	17.7	RPL29	ENSP00000294189	RPL29:p , ribosomal protein L29 [Source:HGNC Symbol;Acc: HGNC:10331 ]	3	52027616	52029958	-1	p21.2
130	-59.4	6.33	8.5	15	7	13	113.7	DSG1	ENSP00000257192	DSG1:p , desmoglein 1 [Source:HGNC Symbol;Acc: HGNC:3048 ]	18	28898052	28936992	1	q12.1
131	-58.6	6.5	20	28	7	8	37.4	HNRNPA2B1	ENSP00000346694	HNRNPA2B1:p , heterogeneous nuclear ribonucleoprotein A2/B1 [Source:HGNC Symbol;Acc: HGNC:5033 ]	7	26229547	26241149	-1	p15.2
132	-57.7	6.27	13	17	8	11	61.6	DDX56	ENSP00000258772	DDX56:p , DEAD-box helicase 56 [Source:HGNC Symbol;Acc: HGNC:18193 ]	7	44605016	44614650	-1	p13
133	-57.6	6.53	27	34	7	13	33.4	MRPL15	ENSP00000260102	MRPL15:p , mitochondrial ribosomal protein L15 [Source:HGNC Symbol;Acc: HGNC:14054 ]	8	55047770	55060461	1	q11.23
134	-56.7	6.3	11	18	7	8	75.4	DDX18	ENSP00000263239	DDX18:p , DEAD-box helicase 18 [Source:HGNC Symbol;Acc: HGNC:2741 ]	2	118572226	118589955	1	q14.1
135	-56.3	7.41	32	67	6	16	16.6	RPL27A	ENSP00000346015	RPL27A:p , ribosomal protein L27a [Source:HGNC Symbol;Acc: HGNC:10329 ]	11	8703958	8736306	1	p15.4
136	-55.3	6.25	11	39	6	9	71.6	SREK1	ENSP00000334538	SREK1:p , splicing regulatory glutamic acid and lysine rich protein 1 [Source:HGNC Symbol;Acc: HGNC:17882 ]	5	65435799	65479443	1	q12.3
137	-55	6.62	25	61	6	13	20.9	H1F0	ENSP00000344504	H1F0:p , H1 histone family member 0 [Source:HGNC Symbol;Acc: HGNC:4714 ]	22	38201114	38203442	1	q13.1
138	-54.6	6.22	8.3	15	6	8	88.9	HNRNPU	ENSP00000393151	HNRNPU:p , heterogeneous nuclear ribonucleoprotein U [Source:HGNC Symbol;Acc: HGNC:5048 ]	1	245014468	245027844	-1	q44
139	-54.4	7.83	33	78	7	17	13.3	RPL34	ENSP00000378162	RPL34:p , ribosomal protein L34 [Source:HGNC Symbol;Acc: HGNC:10340 ]	4	109541722	109551568	1	q25
140	-53.8	6.18	35	53	6	9	20.7	ENSP00000478319	ENSP00000478319	gremlin 1, DAN family BMP antagonist [Source:HGNC Symbol;Acc:HGNC:2001]	nc
141	-53.4	6.05	5.2	9	7	8	164.6	SCAF11	ENSP00000358374	SCAF11:p , SR-related CTD associated factor 11 [Source:HGNC Symbol;Acc: HGNC:10784 ]	12	46312914	46385903	-1	q12
142	-53.3	6.29	3.3	6	5	8	299.4	SRRM2	ENSP00000301740	SRRM2:p , serine/arginine repetitive matrix 2 [Source:HGNC Symbol;Acc: HGNC:16639 ]	16	2802330	2822539	1	p13.3
143	-53.3	6.57	40	61	7	11	15.7	RPL28	ENSP00000342787	RPL28:p , ribosomal protein L28 [Source:HGNC Symbol;Acc: HGNC:10330 ]	19	55896713	55914612	1	q13.42
144	-53.1	6.9	40	76	6	8	14.5	RPL31	ENSP00000264258	RPL31:p , ribosomal protein L31 [Source:HGNC Symbol;Acc: HGNC:10334 ]	2	101618177	101640494	1	q11.2
145	-52.6	7.56	31	44	7	18	15.3	H3F3A	ENSP00000355781	H3F3A:p , H3 histone family member 3A [Source:HGNC Symbol;Acc: HGNC:4764 ]	1	226249552	226259702	1	q42.12
146	-51.5	7.24	6.3	9	1	1	13.9	ENSP00000479284	ENSP00000479284	histone cluster 3 H2B family member b [Source:HGNC Symbol;Acc: HGNC:20514 ]	nc
147	-50.9	6.49	44	75	6	8	15.6	MDK	ENSP00000385451	MDK:p , midkine [Source:HGNC Symbol;Acc: HGNC:6972 ]	11	46402306	46405375	1	p11.2
148	-50.9	7.03	40	78	6	17	15.8	RPL27	ENSP00000467587	RPL27:p , ribosomal protein L27 [Source:HGNC Symbol;Acc: HGNC:10328 ]	17	41150290	41154976	1	q21.31
149	-50.8	6.11	12	16	7	7	67.8	MSN	ENSP00000353408	MSN:p , moesin [Source:HGNC Symbol;Acc: HGNC:7373 ]	X	64887537	64961791	1	q12
150	-50.7	6.07	11	22	6	6	85.8	ASPH	ENSP00000368767	ASPH:p , aspartate beta-hydroxylase [Source:HGNC Symbol;Acc: HGNC:757 ]	8	62413116	62627155	-1	q12.3
151	-50.6	6.31	17	31	6	8	46.5	LUC7L2	ENSP00000347005	LUC7L2:p , LUC7 like 2, pre-mRNA splicing factor [Source:HGNC Symbol;Acc: HGNC:21608 ]	7	139025105	139108198	1	q34
152	-50.4	6.55	1.1	2	2	2	232.9	CHD3	ENSP00000369716	CHD3:p , chromodomain helicase DNA binding protein 3 [Source:HGNC Symbol;Acc: HGNC:1918 ]	17	7788124	7816078	1	p13.1
153	-49.5	7.1	46	78	5	13	11.4	ENSP00000462667	ENSP00000462667	histone cluster 2 H4 family member a [Source:HGNC Symbol;Acc: HGNC:4794 ]	HG1287_PATCH	150519072	150519467	1	q21.2
154	-47.8	6.26	11	19	5	6	53.2	PPAN	ENSP00000253107	PPAN:p , peter pan homolog [Source:HGNC Symbol;Acc: HGNC:9227 ]	19	10216965	10225414	1	p13.2
155	-47.1	6.33	25	34	7	9	31.9	FHL1	ENSP00000359724	FHL1:p , four and a half LIM domains 1 [Source:HGNC Symbol;Acc: HGNC:3702 ]	X	135229559	135293518	1	q26.3
156	-47	6.75	34	100+	4	13	16.3	RPS14	ENSP00000385958	RPS14:p , ribosomal protein S14 [Source:HGNC Symbol;Acc: HGNC:10387 ]	5	149822753	149829319	-1	q33.1
157	-45.8	6.05	4.4	8	6	6	180.9	PAPPA	ENSP00000330658	PAPPA:p , pappalysin 1 [Source:HGNC Symbol;Acc: HGNC:8602 ]	9	118916083	119164601	1	q33.1
158	-45.8	7.5	2.2	4	1	1	50.5	KRT28	ENSP00000305263	KRT28:p , keratin 28, type I [Source:HGNC Symbol;Acc: HGNC:30842 ]	17	38948455	38956211	-1	q21.2
159	-45.4	7.04	1.7	3	1	1	51.4	KRT7	ENSP00000329243	KRT7:p , keratin 7, type II [Source:HGNC Symbol;Acc: HGNC:6445 ]	12	52626304	52645970	1	q13.13
160	-45.1	6.16	9.1	13	6	7	78.8	HHIP	ENSP00000296575	HHIP:p , Hedgehog-interacting protein precursor (HHIP) (HIP). Source: Uniprot/SWISSPROT Q96QV1	4	145567173	145666423	1	q31.21
161	-45.1	5.99	7.1	12	5	6	87.2	ENSP00000476781	ENSP00000476781	elongin A [Source:HGNC Symbol;Acc: HGNC:11620 ]	nc
162	-45	6.76	5	5	1	1	20.2	KRT19	ENSP00000466625	KRT19:p , keratin 19 [ Source: HGNC 6436 ]	17	39679869	39684560	-1	q21.2
163	-44.2	6.18	9.2	14	6	7	87.9	UTP14A	ENSP00000377944	UTP14A:p , UTP14A, small subunit processome component [Source:HGNC Symbol;Acc: HGNC:10665 ]	X	129040097	129063737	1	q26.1
164	-43.2	6.04	10	21	6	6	57.7	UPF3B	ENSP00000276201	UPF3B:p , UPF3B, regulator of nonsense mediated mRNA decay [Source:HGNC Symbol;Acc: HGNC:20439 ]	X	118967985	118986961	-1	q24
165	-42.6	5.94	4.7	7	5	5	117.4	DDX46	ENSP00000416534	DDX46:p , DEAD-box helicase 46 [Source:HGNC Symbol;Acc: HGNC:18681 ]	5	134094469	134190823	1	q31.1
166	-42.4	6.12	30	53	5	5	15.2	FABP5	ENSP00000297258	FABP5:p , fatty acid binding protein 5 [Source:HGNC Symbol;Acc: HGNC:3560 ]	8	82192598	82197012	1	q21.13
167	-42.3	6.06	9.8	13	5	5	59.6	PDIA5	ENSP00000323313	PDIA5:p , protein disulfide isomerase family A, member 5 [ Source: HGNC 24811 ]	3	122785909	122944074	1	q21.1
168	-41.8	7.35	27	89	5	11	14.5	RPL35	ENSP00000259469	RPL35:p , ribosomal protein L35 [Source:HGNC Symbol;Acc: HGNC:10344 ]	9	127620159	127624260	-1	q33.3
169	-41.6	6.29	23	31	5	10	34.2	MKI67IP	ENSP00000285814	MKI67IP:p , nucleolar protein interacting with the FHA domain of MKI67 [Source:HGNC Symbol;Acc: HGNC:17838 ]	2	122484521	122494499	-1	q14.3
170	-41.5	6.31	23	36	5	5	23.6	RPL13A	ENSP00000375730	RPL13A:p , ribosomal protein L13a [Source:HGNC Symbol;Acc: HGNC:10304 ]	19	49990811	49995565	1	q13.33
171	-41.2	6.44	28	48	6	8	24.4	RPL7	ENSP00000379731	RPL7:p , ribosomal protein L7 [Source:HGNC Symbol;Acc: HGNC:10363 ]	8	74202506	74208024	-1	q21.11
172	-40.1	6.41	17	41	5	6	25.1	sp|CASB_BOVIN|	sp|CASB_BOVIN|	Beta-casein; Contains: Casoparan; Contains: Antioxidant peptide; Contains: Casohypotensin; Flags: Precursor;	nc
173	-40.1	6.26	7.4	11	6	7	95.5	DDX23	ENSP00000310723	DDX23:p , DEAD-box helicase 23 [Source:HGNC Symbol;Acc: HGNC:17347 ]	12	49223840	49246625	-1	q13.12
174	-40	6.17	21	31	5	7	29.2	FRG1	ENSP00000226798	FRG1:p , FSHD region gene 1 [Source:HGNC Symbol;Acc: HGNC:3954 ]	4	190861943	190884359	1	q35.2
175	-39.6	6	7.3	10	5	6	80.4	MCCC1	ENSP00000265594	MCCC1:p , methylcrotonoyl-CoA carboxylase 1 [Source:HGNC Symbol;Acc: HGNC:6936 ]	3	182733006	182833863	-1	q27.1
176	-38	5.84	3	4	5	5	269.8	ENSP00000483300	ENSP00000483300	no protein information available	nc
177	-37	6.1	5.1	10	6	6	116.9	PRPF4B	ENSP00000433547	PRPF4B:p , pre-mRNA processing factor 4B [Source:HGNC Symbol;Acc: HGNC:17346 ]	6	4021501	4065217	1	p25.2
178	-36.9	6.47	44	77	4	7	11.3	DCD	ENSP00000293371	DCD:p , dermcidin [Source:HGNC Symbol;Acc: HGNC:14669 ]	12	55038375	55042277	-1	q13.2
179	-36.5	6.19	35	54	5	7	20.6	CSRP1	ENSP00000356275	CSRP1:p , cysteine and glycine-rich protein 1 [Source:HGNC Symbol;Acc: HGNC:2469 ]	1	201452658	201478584	-1	q32.1
180	-36.1	5.93	6.1	9	5	5	92.2	CDC5L	ENSP00000360532	CDC5L:p , cell division cycle 5 like [Source:HGNC Symbol;Acc: HGNC:1743 ]	6	44355262	44418163	1	p21.1
181	-35.9	5.97	13	16	5	6	44.8	FHL2	ENSP00000386892	FHL2:p , four and a half LIM domains 2 [ Source: HGNC 3703 ]	2	105974169	106054960	-1	q12.2
182	-35.8	6.27	20	26	5	7	26	sp|CAS2_BOVIN|	sp|CAS2_BOVIN|	Alpha-S2-casein; Contains: Casocidin-1; Casocidin-I; Flags: Precursor;	nc
183	-35.5	6.41	10	15	3	3	38.7	HNRNPA1	ENSP00000341826	HNRNPA1:p , heterogeneous nuclear ribonucleoprotein A1 [Source:HGNC Symbol;Acc: HGNC:5031 ]	12	54673977	54680872	1	q13.13
184	-34.6	5.74	10	18	4	4	62	DNAJC21	ENSP00000343728	DNAJC21:p , DnaJ heat shock protein family (Hsp40) member C21 [Source:HGNC Symbol;Acc: HGNC:27030 ]	5	34929698	34959069	1	p13.2
185	-34.2	6.17	6.4	11	4	5	83.6	GNL2	ENSP00000362153	GNL2:p , G protein nucleolar 2 [Source:HGNC Symbol;Acc: HGNC:29925 ]	1	38032417	38061536	-1	p34.3
186	-34.2	6.2	7.8	14	5	7	64.1	ENSP00000475216	ENSP00000475216	keratinocyte proline-rich protein [Source:HGNC Symbol;Acc: HGNC:31823 ]	nc
187	-34.1	6.42	11	31	4	11	53.4	SRSF11	ENSP00000359989	SRSF11:p , serine and arginine rich splicing factor 11 [Source:HGNC Symbol;Acc: HGNC:10782 ]	1	70671365	70718735	1	p31.1
188	-33.8	6	7.4	11	4	4	70.9	HSPA8	ENSP00000437125	HSPA8:p , heat shock protein family A (Hsp70) member 8 [Source:HGNC Symbol;Acc: HGNC:5241 ]	11	122928197	122933938	-1	q24.1
189	-33.1	6.2	5.7	11	5	5	89.8	DDX27	ENSP00000360828	DDX27:p , DEAD-box helicase 27 [Source:HGNC Symbol;Acc: HGNC:15837 ]	20	47835884	47860614	1	q13.13
190	-32.9	5.99	40	46	3	6	15.2	HBA2	ENSP00000251595	HBA2:p , hemoglobin subunit alpha 2 [Source:HGNC Symbol;Acc: HGNC:4824 ]	16	222846	223709	1	p13.3
191	-32.7	5.9	38	83	3	4	10.3	RPL37A	ENSP00000418082	RPL37A:p , ribosomal protein L37a [Source:HGNC Symbol;Acc: HGNC:10348 ]	2	217362912	217443903	1	q35
192	-32.6	6.86	6	10	4	5	88.2	IFI16	ENSP00000295809	IFI16:p , interferon, gamma-inducible protein 16 [Source:HGNC Symbol;Acc: HGNC:5395 ]	1	158969758	159024945	1	q23.1
193	-32.4	5.91	18	29	4	5	24.4	RAN	ENSP00000446215	RAN:p , RAN, member RAS oncogene family [Source:HGNC Symbol;Acc: HGNC:9846 ]	12	131356424	131362223	1	q24.33
194	-32.3	6.05	4.9	10	5	6	139.2	SCAF1	ENSP00000353769	SCAF1:p , SR-related CTD associated factor 1 [Source:HGNC Symbol;Acc: HGNC:30403 ]	19	50145382	50161899	1	q13.33
195	-31.8	6.02	2.2	3	2	2	82.5	DDX50	ENSP00000362687	DDX50:p , DExD-box helicase 50 [Source:HGNC Symbol;Acc: HGNC:17906 ]	10	70661034	70706603	1	q22.1
196	-31.8	6.13	22	36	4	6	21.2	ENSP00000480832	ENSP00000480832	NOP16 nucleolar protein [Source:HGNC Symbol;Acc: HGNC:26934 ]	nc
197	-31.7	6.3	8	15	4	7	50.1	EEF1A1	ENSP00000339063	EEF1A1:p , eukaryotic translation elongation factor 1 alpha 1 [Source:HGNC Symbol;Acc: HGNC:3189 ]	6	74225473	74233520	-1	q13
198	-31.1	6.11	8.9	15	5	5	74.3	SRPK1	ENSP00000362931	SRPK1:p , SRSF protein kinase 1 [Source:HGNC Symbol;Acc: HGNC:11305 ]	6	35800743	35889119	-1	p21.31
199	-30.9	5.88	4	6	5	5	122.9	NEMF	ENSP00000298310	NEMF:p , nuclear export mediator factor [Source:HGNC Symbol;Acc: HGNC:10663 ]	14	50249997	50319921	-1	q21.3
200	-30.9	6.37	4.3	7	4	5	82.7	CTCF	ENSP00000264010	CTCF:p , CCCTC-binding factor [Source:HGNC Symbol;Acc: HGNC:13723 ]	16	67596310	67673086	1	q22.1
201	-30.6	5.87	12	16	5	5	57.6	DKC1	ENSP00000358563	DKC1:p , dyskerin pseudouridine synthase 1 [Source:HGNC Symbol;Acc: HGNC:2890 ]	X	153991031	154005964	1	q28
202	-30	6.03	12	20	4	5	34.8	EBNA1BP2	ENSP00000236051	EBNA1BP2:p , EBNA1 binding protein 2 [Source:HGNC Symbol;Acc: HGNC:15531 ]	1	43629846	43736607	-1	p34.2
203	-30	6.24	26	42	4	4	15.4	RPS19BP1	ENSP00000333948	RPS19BP1:p , ribosomal protein S19 binding protein 1 [Source:HGNC Symbol;Acc: HGNC:28749 ]	22	39925098	39928860	-1	q13.1
204	-29.9	5.53	3.1	6	4	5	247.9	FLG2	ENSP00000373370	FLG2:p , filaggrin family member 2 [Source:HGNC Symbol;Acc: HGNC:33276 ]	1	152321213	152332482	-1	q21.3
205	-29.6	6.48	12	24	5	6	33.2	ARGLU1	ENSP00000383059	ARGLU1:p , arginine and glutamate rich 1 [Source:HGNC Symbol;Acc: HGNC:25482 ]	13	107194021	107220512	-1	q33.3
206	-29.6	7.41	7.4	10	1	1	15.4	ENSP00000476960	ENSP00000476960	histone cluster 2 H3 pseudogene 2 [Source:HGNC Symbol;Acc: HGNC:32060 ]	nc
207	-29.1	6.89	30	73	4	10	12.2	RPL36	ENSP00000462609	RPL36:p , ribosomal protein L36 [Source:HGNC Symbol;Acc: HGNC:13631 ]	19	5674958	5691887	1	p13.3
208	-28.5	5.87	5.4	8	4	5	93.8	DSC1	ENSP00000257197	DSC1:p , desmocollin 1 [Source:HGNC Symbol;Acc: HGNC:3035 ]	18	28709199	28742819	-1	q12.1
209	-28.1	5.86	5.4	9	4	4	73.5	KIAA0020	ENSP00000380982	KIAA0020:p , KIAA0020 [ Source: HGNC 29676 ]	9	2720469	2844241	-1	p24.2
210	-28	5.96	8	12	4	4	62.6	CALD1	ENSP00000398826	CALD1:p , caldesmon 1 [Source:HGNC Symbol;Acc:HGNC:1441]	7	134429003	134655479	1	q33
211	-27.9	5.83	11	14	4	4	38.6	ANXA2	ENSP00000379342	ANXA2:p , annexin A2 [Source:HGNC Symbol;Acc: HGNC:537 ]	15	60639333	60695082	-1	q22.2
212	-27.8	6.02	13	23	4	6	30.4	UTP11L	ENSP00000362105	UTP11L:p , UTP11-like, U3 small nucleolar ribonucleoprotein, (yeast) [ Source: HGNC 24329 ]	1	38474930	38490496	1	p34.3
213	-27.7	6.89	29	69	4	5	14	HIST2H2AC	ENSP00000332194	HIST2H2AC:p , histone cluster 2 H2A family member c [Source:HGNC Symbol;Acc: HGNC:4738 ]	1	149858525	149858961	1	q21.2
214	-27.7	5.91	3	6	2	2	79	SRPK2	ENSP00000377262	SRPK2:p , SRSF protein kinase 2 [Source:HGNC Symbol;Acc: HGNC:11306 ]	7	104751151	105039755	-1	q22.3
215	-27.5	5.79	12	17	4	4	42	GPATCH4	ENSP00000357215	GPATCH4:p , G-patch domain containing 4 [Source:HGNC Symbol;Acc: HGNC:25982 ]	1	156564279	156571288	-1	q23.1
216	-27.1	6.23	3.8	6	1	1	43.7	LUC7L	ENSP00000293872	LUC7L:p , LUC7 like [Source:HGNC Symbol;Acc: HGNC:6723 ]	16	238968	279462	-1	p13.3
217	-27	5.74	7	12	4	4	80.4	PKP1	ENSP00000356293	PKP1:p , plakophilin 1 [Source:HGNC Symbol;Acc: HGNC:9023 ]	1	201252580	201302121	1	q32.1
218	-26.8	5.84	4.7	7	4	4	95.3	EEF2	ENSP00000307940	EEF2:p , eukaryotic translation elongation factor 2 [Source:HGNC Symbol;Acc: HGNC:3214 ]	19	3976054	3985467	-1	p13.3
219	-26.6	6.29	35	43	3	8	9.5	RPS27	ENSP00000357555	RPS27:p , ribosomal protein S27 [Source:HGNC Symbol;Acc: HGNC:10416 ]	1	153963235	153964626	1	q21.3
220	-26.1	6.11	15	31	3	6	24.9	HMGB1	ENSP00000345347	HMGB1:p , high mobility group box 1 [Source:HGNC Symbol;Acc: HGNC:4983 ]	13	31032884	31191734	-1	q12.3
221	-25.9	5.87	1.7	3	4	4	274.1	ANKRD17	ENSP00000351416	ANKRD17:p , ankyrin repeat domain 17 [Source:HGNC Symbol;Acc: HGNC:23575 ]	4	73939093	74124515	-1	q13.3
222	-25.4	5.89	4.1	10	3	3	94.6	NACA	ENSP00000448035	NACA:p , nascent polypeptide-associated complex alpha subunit [ Source: HGNC 7629 ]	12	57106212	57125412	-1	q13.3
223	-25.2	5.81	17	19	3	3	39.4	ALDOA	ENSP00000336927	ALDOA:p , aldolase A, fructose-bisphosphate [Source:HGNC Symbol;Acc: HGNC:414 ]	16	30064411	30081778	1	p11.2
224	-25.2	6.06	14	17	1	1	16	HBD	ENSP00000369654	HBD:p , hemoglobin, delta [Source:HGNC Symbol;Acc: HGNC:4829 ]	11	5253908	5256600	-1	p15.4
225	-25	6.08	11	22	4	4	24.4	EDN1	ENSP00000368683	EDN1:p , Endothelin-1 Precursor (Preproendothelin-1)(PPET1) [Contains Endothelin-1(ET-1);Big endothelin-1] [ Source: Un ...	6	12290596	12297427	1	p24.1
226	-24.9	5.96	16	24	4	4	29.4	C1orf35	ENSP00000272139	C1orf35:p , chromosome 1 open reading frame 35 [Source:HGNC Symbol;Acc: HGNC:19032 ]	1	228288427	228293112	-1	q42.13
227	-24.8	5.98	5.7	8	3	5	68	WDR46	ENSP00000363746	WDR46:p , WD repeat domain 46 [Source:HGNC Symbol;Acc: HGNC:13923 ]	6	33246885	33257304	-1	p21.32
228	-24.5	6.11	3.3	7	3	4	105.9	PRPF40A	ENSP00000386458	PRPF40A:p , pre-mRNA processing factor 40 homolog A [Source:HGNC Symbol;Acc: HGNC:16463 ]	2	153508107	153574511	-1	q23.3
229	-23.5	5.89	3.7	9	3	5	88.6	PPIG	ENSP00000260970	PPIG:p , peptidylprolyl isomerase G [Source:HGNC Symbol;Acc: HGNC:14650 ]	2	170440850	170497916	1	q31.1
230	-23.3	5.82	1.1	2	4	4	431.8	MLL	ENSP00000436786	MLL:p , lysine methyltransferase 2A [Source:HGNC Symbol;Acc: HGNC:7132 ]	11	118307205	118397539	1	q23.3
231	-23	5.81	15	24	3	5	21.3	sp|CASK_BOVIN|	sp|CASK_BOVIN|	Kappa-casein; Contains: Casoxin-C; Contains: Casoxin-6; Contains: Casoxin-A; Contains: Casoxin-B; Contains: Casoplatelin ...	nc
232	-23	7.28	23	51	4	7	11.1	RPL37	ENSP00000274242	RPL37:p , ribosomal protein L37 [ Source: HGNC 10347 ]	5	40825364	40835437	-1	p13.1
233	-22.6	6.17	13	16	1	2	9.5	RPS27L	ENSP00000331019	RPS27L:p , ribosomal protein S27 like [Source:HGNC Symbol;Acc: HGNC:18476 ]	15	63418071	63450220	-1	q22.2
234	-22.1	5.79	8.9	13	3	3	15.9	CALML5	ENSP00000369689	CALML5:p , calmodulin-like 5 [Source:HGNC Symbol;Acc: HGNC:18180 ]	10	5540658	5541533	-1	p15.1
235	-22	6.39	17	35	3	7	15.4	RPS24	ENSP00000361435	RPS24:p , ribosomal protein S24 [Source:HGNC Symbol;Acc: HGNC:10411 ]	10	79793518	79816570	1	q22.3
236	-22	6.02	8.2	13	3	4	43.1	ARL6IP4	ENSP00000442718	ARL6IP4:p , ADP ribosylation factor like GTPase 6 interacting protein 4 [Source:HGNC Symbol;Acc: HGNC:18076 ]	12	123464333	123467456	1	q24.31
237	-21.4	5.8	7.9	16	3	4	51.4	LUC7L3	ENSP00000425092	LUC7L3:p , LUC7 like 3 pre-mRNA splicing factor [Source:HGNC Symbol;Acc: HGNC:24309 ]	17	48796905	48833574	1	q21.33
238	-21.2	5.87	8.3	12	3	3	49.6	TUBB	ENSP00000339001	TUBB:p , tubulin beta class I [Source:HGNC Symbol;Acc: HGNC:20778 ]	6	30687978	30693203	1	p21.33
239	-20.6	5.75	4.8	7	3	4	83.2	HSP90AB1	ENSP00000360709	HSP90AB1:p , heat shock protein 90 alpha family class B member 1 [Source:HGNC Symbol;Acc: HGNC:5258 ]	6	44214824	44221620	1	p21.1
240	-20.5	6.51	24	25	3	5	9.9	SPRR1A	ENSP00000357751	SPRR1A:p , small proline-rich protein 1A [Source:HGNC Symbol;Acc: HGNC:11259 ]	1	152956557	152958289	1	q21.3
241	-20.4	5.83	3.3	5	3	4	105.9	XPC	ENSP00000285021	XPC:p , XPC complex subunit, DNA damage recognition and repair factor [Source:HGNC Symbol;Acc: HGNC:12816 ]	3	14186647	14220283	-1	p25.1
242	-20.2	6.19	6	7	3	4	38.1	CTGF	ENSP00000356954	CTGF:p , connective tissue growth factor [Source:HGNC Symbol;Acc:HGNC:2500]	6	132269316	132272513	-1	q23.2
243	-20.2	5.85	2.1	3	1	1	72.3	HSPA5	ENSP00000324173	HSPA5:p , heat shock protein family A (Hsp70) member 5 [Source:HGNC Symbol;Acc: HGNC:5238 ]	9	127997132	128003609	-1	q33.3
244	-20	6.14	11	17	3	4	22.1	RPS7	ENSP00000339095	RPS7:p , ribosomal protein S7 [Source:HGNC Symbol;Acc: HGNC:10440 ]	2	3622795	3628509	1	p25.3
245	-19.8	5.71	2.7	4	3	3	128.1	RFC1	ENSP00000261424	RFC1:p , replication factor C (activator 1) 1, 145kDa [ Source: HGNC 9969 ]	4	39289076	39367995	-1	p14
246	-19.2	5.61	1.3	2	3	3	255.8	AHCTF1	ENSP00000355464	AHCTF1:p , AT-hook containing transcription factor 1 [Source:HGNC Symbol;Acc: HGNC:24618 ]	1	247002400	247095280	-1	q44
247	-19.1	6.11	7.6	14	3	5	53.1	U2AF2	ENSP00000388475	U2AF2:p , U2 small nuclear RNA auxiliary factor 2 [Source:HGNC Symbol;Acc: HGNC:23156 ]	19	56165512	56186081	1	q13.42
248	-18.8	5.98	8.3	12	3	4	33.2	CCDC137	ENSP00000329360	CCDC137:p , coiled-coil domain containing 137 [Source:HGNC Symbol;Acc: HGNC:33451 ]	17	79633394	79640934	1	q25.3
249	-18.3	6.22	5.4	9	2	2	40	H2AFY2	ENSP00000362352	H2AFY2:p , H2A histone family member Y2 [Source:HGNC Symbol;Acc: HGNC:14453 ]	10	71812552	71872036	1	q22.1
250	-18.2	5.85	2.3	4	3	4	144.3	TCOF1	ENSP00000409944	TCOF1:p , treacle ribosome biogenesis factor 1 [Source:HGNC Symbol;Acc: HGNC:11654 ]	5	149737202	149779871	1	q32
251	-18	5.79	9.2	16	3	4	35.6	RPF2	ENSP00000402338	RPF2:p , ribosome production factor 2 homolog (S. cerevisiae) [Source:HGNC Symbol;Acc: HGNC:20870 ]	6	111303218	111347303	1	q21
252	-17.9	5.64	7	16	3	3	45.8	SEC62	ENSP00000337688	SEC62:p , SEC62 homolog, preprotein translocation factor [Source:HGNC Symbol;Acc: HGNC:11846 ]	3	169684423	169716161	1	q26.2
253	-17.8	6.1	21	24	2	3	11.5	S100A7	ENSP00000357711	S100A7:p , S100 calcium binding protein A7 [Source:HGNC Symbol;Acc: HGNC:10497 ]	1	153430220	153433177	-1	q21.3
254	-17.8	5.85	1.7	2	1	1	48.1	KRT23	ENSP00000209718	KRT23:p , keratin 23 (histone deacetylase inducible) [ Source: HGNC 6438 ]	17	39078948	39093886	-1	q21.2
255	-17.5	5.82	3.9	6	3	3	98.7	ESF1	ENSP00000202816	ESF1:p , ESF1 nucleolar pre-rRNA processing protein homolog [Source:HGNC Symbol;Acc: HGNC:15898 ]	20	13694969	13765532	-1	p12.1
256	-17.2	5.75	15	22	3	3	24.8	UCHL1	ENSP00000422542	UCHL1:p , ubiquitin carboxyl-terminal esterase L1 (ubiquitin thiolesterase) [Source:HGNC Symbol;Acc:HGNC:12513]	4	41258430	41270472	1	p13
257	-17.2	5.67	8.4	10	3	3	36.7	LDHA	ENSP00000395337	LDHA:p , lactate dehydrogenase A [Source:HGNC Symbol;Acc: HGNC:6535 ]	11	18415935	18429972	1	p15.1
258	-16.7	6.06	4.6	7	1	1	15.7	SULF1	ENSP00000434128	SULF1:p ,	8	70378859	70573150	1	q13.2
259	-16.6	5.38	6.2	10	2	2	45.1	TSPYL5	ENSP00000322802	TSPYL5:p , TSPY-like 5 [ Source: HGNC 29367 ]	8	98285717	98290176	-1	q22.1
260	-16.3	6.39	1.2	2	2	2	194.9	RALGAPA2	ENSP00000400085	RALGAPA2:p , Ral GTPase activating protein, alpha subunit 2 (catalytic) [Source:HGNC Symbol;Acc: HGNC:16207 ]	20	20370196	20693266	-1	p11.23
261	-16.3	5.6	2.5	4	3	3	116	TAOK1	ENSP00000261716	TAOK1:p , TAO kinase 1 [Source:HGNC Symbol;Acc: HGNC:29259 ]	17	27717482	27878922	1	q11.2
262	-16.2	5.92	1.8	3	2	3	119.2	TAOK2	ENSP00000279394	TAOK2:p , TAO kinase 2 [ Source: HGNC 16835 ]	16	29984962	30003582	1	p11.2
263	-15.9	5.59	0.6	1	3	3	628.7	AHNAK	ENSP00000367263	AHNAK:p , AHNAK nucleoprotein [Source:HGNC Symbol;Acc: HGNC:347 ]	11	62201016	62323707	-1	q12.3
264	-15.9	6.13	11	19	2	4	23.7	PPIB	ENSP00000300026	PPIB:p , peptidylprolyl isomerase B [Source:HGNC Symbol;Acc: HGNC:9255 ]	15	64448011	64455404	-1	q22.31
265	-15.7	5.57	5	7	2	2	46.4	SERPINH1	ENSP00000434657	SERPINH1:p , serpin family H member 1 [Source:HGNC Symbol;Acc: HGNC:1546 ]	11	75273101	75283828	1	q13.5
266	-15.6	5.3	4.7	7	2	2	48.5	RBM34	ENSP00000386226	RBM34:p , RNA binding motif protein 34 [Source:HGNC Symbol;Acc: HGNC:28965 ]	1	235294498	235324772	-1	q42.3
267	-15.3	5.54	4.5	7	2	2	48.6	ZC3H15	ENSP00000338788	ZC3H15:p , zinc finger CCCH-type containing 15 [Source:HGNC Symbol;Acc: HGNC:29528 ]	2	187350883	187374090	1	q32.1
268	-15.3	5.68	2.7	5	3	3	120.7	PHF2	ENSP00000352185	PHF2:p , PHD finger protein 2 [Source:HGNC Symbol;Acc: HGNC:8920 ]	9	96338689	96441869	1	q22.31
269	-15.1	5.83	15	30	3	3	14.6	SRP14	ENSP00000267884	SRP14:p , signal recognition particle 14 [Source:HGNC Symbol;Acc: HGNC:11299 ]	15	40327940	40331389	-1	q15.1
270	-15	5.97	14	16	1	2	20.1	CRYAB	ENSP00000436051	CRYAB:p , crystallin, alpha B [ Source: HGNC 2389 ]	11	111779289	111794446	-1	q23.1
271	-15	6.01	11	33	1	3	21.4	MRPL32	ENSP00000223324	MRPL32:p , 60S ribosomal protein L32, mitochondrial precursor (L32mt) (HSPC283). [ Source: SWISSPROT (Q9BYC8) ]&nbsp;	7	42971799	42988557	1	p14.1
272	-15	5.44	14	21	1	1	14.9	FABP7	ENSP00000357429	FABP7:p , fatty acid binding protein 7, brain [ Source: HGNC 3562 ]	6	123100620	123105219	1	q22.31
273	-15	5.71	11	13	3	3	33.8	FBL	ENSP00000221801	FBL:p , fibrillarin [Source:HGNC Symbol;Acc: HGNC:3599 ]	19	40325098	40337054	-1	q13.2
274	-14.8	5.82	5.8	7	2	3	32.6	NPM1	ENSP00000428755	NPM1:p , nucleophosmin 1 [Source:HGNC Symbol;Acc: HGNC:7910 ]	5	170814120	170838141	1	q35.1
275	-14.7	5.69	18	44	3	3	13.7	RPS25	ENSP00000435096	RPS25:p , ribosomal protein S25 [Source:HGNC Symbol;Acc: HGNC:10413 ]	11	118886422	118889401	-1	q23.3
276	-14.3	5.84	8.6	10	2	3	25.9	GNB2L1	ENSP00000426101	GNB2L1:p , guanine nucleotide binding protein (G protein), beta polypeptide 2-like 1 [ Source: HGNC 4399 ]	5	180663909	180675096	-1	q35.3
277	-14.3	5.71	19	25	2	3	16.1	SRP19	ENSP00000424870	SRP19:p , signal recognition particle 19kDa [ Source: HGNC 11300 ]	5	112196885	112228776	1	q22.2
278	-14.3	5.84	23	42	3	3	12.5	RPL35A	ENSP00000419117	RPL35A:p , ribosomal protein L35a [ Source: HGNC 10345 ]	3	197676858	197683481	1	q29
279	-14.1	6.14	10	25	2	5	15.2	LLPH	ENSP00000266604	LLPH:p , LLP homolog, long-term synaptic facilitation factor [Source:HGNC Symbol;Acc: HGNC:28229 ]	12	66516842	66524548	-1	q14.3
280	-14	6.53	42	51	2	3	5.7	RPL22	ENSP00000465763	RPL22:p , ribosomal protein L22 [Source:HGNC Symbol;Acc: HGNC:10315 ]	1	6241329	6269449	-1	p36.31
281	-13.5	6.14	0.6	1	1	1	223.6	MYH6	ENSP00000348634	MYH6:p , myosin, heavy chain 6, cardiac muscle, alpha [Source:HGNC Symbol;Acc: HGNC:7576 ]	14	23851199	23877486	-1	q11.2
282	-13.4	5.38	12	28	2	2	26.9	TFPI2	ENSP00000222543	TFPI2:p , tissue factor pathway inhibitor 2 [Source:HGNC Symbol;Acc: HGNC:11761 ]	7	93514709	93520303	-1	q21.3
283	-13.4	5.85	12	17	2	2	22.2	BTF3	ENSP00000369965	BTF3:p , basic transcription factor 3 [Source:HGNC Symbol;Acc: HGNC:1125 ]	5	72794233	72801460	1	q13.2
284	-13.3	5.65	12	20	2	3	15.2	MRPS12	ENSP00000308845	MRPS12:p , mitochondrial ribosomal protein S12 [Source:HGNC Symbol;Acc: HGNC:10380 ]	19	39421188	39423802	1	q13.2
285	-13.3	5.81	12	22	2	2	20.2	RPL11	ENSP00000363676	RPL11:p , ribosomal protein L11 [Source:HGNC Symbol;Acc: HGNC:10301 ]	1	24018269	24022915	1	p36.11
286	-13.1	5.85	2.2	4	2	2	93.6	STT3B	ENSP00000295770	STT3B:p , STT3B, catalytic subunit of the oligosaccharyltransferase complex [Source:HGNC Symbol;Acc: HGNC:30611 ]	3	31574130	31679112	1	p23
287	-13	6.74	17	27	2	12	11.8	HMGA2	ENSP00000384026	HMGA2:p , high mobility group AT-hook 2 [ Source: HGNC 5009 ]	12	66217911	66360075	1	q14.3
288	-12.8	6.74	7.5	20	2	5	14.4	FAU	ENSP00000435370	FAU:p , FAU, ubiquitin like and ribosomal protein S30 fusion [Source:HGNC Symbol;Acc: HGNC:3597 ]	11	64888100	64889945	-1	q13.1
289	-12.6	5.51	8.1	16	2	2	23.4	FCF1	ENSP00000344393	FCF1:p , FCF1 small subunit (SSU) processome component homolog (S. cerevisiae) [ Source: HGNC 20220 ]	14	75179847	75203394	1	q24.3
290	-12.5	5.28	7.8	11	2	2	40.9	ARPC1B	ENSP00000252725	ARPC1B:p , actin related protein 2/3 complex, subunit 1B, 41kDa [Source:HGNC Symbol;Acc: HGNC:704 ]	7	98971872	98992424	1	q22.1
291	-12.4	5.33	2.2	3	2	2	115.7	NAT10	ENSP00000257829	NAT10:p , N-acetyltransferase 10 [Source:HGNC Symbol;Acc: HGNC:29830 ]	11	34127149	34169217	1	p13
292	-12.3	5.52	4	12	2	2	53.4	FUS	ENSP00000254108	FUS:p , FUS RNA binding protein [Source:HGNC Symbol;Acc: HGNC:4010 ]	16	31191431	31203127	1	p11.2
293	-12.1	6.18	21	35	2	4	11.7	HMGA1	ENSP00000308227	HMGA1:p , high mobility group AT-hook 1 [Source:HGNC Symbol;Acc: HGNC:5010 ]	6	34204650	34214008	1	p21.31
294	-11.9	5.66	26	55	2	2	8.2	RPL38	ENSP00000390279	RPL38:p , ribosomal protein L38 [Source:HGNC Symbol;Acc: HGNC:10349 ]	17	72199721	72206794	1	q25.1
295	-11.9	5.48	4.8	7	2	2	51.6	C16orf88	ENSP00000219837	C16orf88:p , lysine rich nucleolar protein 1 [Source:HGNC Symbol;Acc: HGNC:34404 ]	16	19714902	19729557	-1	p12.3
296	-11.7	5.58	15	32	2	2	14.2	C11orf48	ENSP00000432523	C11orf48:p , chromosome 11 open reading frame 98 [Source:HGNC Symbol;Acc: HGNC:51238 ]	11	62430287	62439727	-1	q12.3
297	-11.7	5.29	14	25	2	2	21.8	IGFBP3	ENSP00000370476	IGFBP3:p , insulin like growth factor binding protein 3 [Source:HGNC Symbol;Acc: HGNC:5472 ]	7	45951949	45961473	-1	p12.3
298	-11.6	5.52	13	17	2	2	18.5	DSTN	ENSP00000246069	DSTN:p , destrin, actin depolymerizing factor [Source:HGNC Symbol;Acc: HGNC:15750 ]	20	17550508	17588887	1	p12.1
299	-11.5	5.3	5	11	2	2	37.3	RBMX2	ENSP00000339090	RBMX2:p , RNA binding motif protein X-linked 2 [Source:HGNC Symbol;Acc: HGNC:24282 ]	X	129535943	129547317	1	q26.1
300	-11.1	5.4	3.6	18	2	2	52.7	ZNF207	ENSP00000378165	ZNF207:p , zinc finger protein 207 [Source:HGNC Symbol;Acc: HGNC:12998 ]	17	30677136	30708905	1	q11.2
301	-10.7	5.36	2.7	4	2	2	81.1	SP110	ENSP00000258381	SP110:p , SP110 nuclear body protein [Source:HGNC Symbol;Acc: HGNC:5401 ]	2	231032009	231090444	-1	q37.1
302	-10.5	5.44	13	24	1	2	10.8	U2SURP	ENSP00000417831	U2SURP:p , no protein text annotation available	3	142720010	142779567	1	q23
303	-10.5	5.69	9.9	18	2	3	21.4	RAC1	ENSP00000258737	RAC1:p , Rac family small GTPase 1 [Source:HGNC Symbol;Acc: HGNC:9801 ]	7	6414154	6443608	1	p22.1
304	-10.4	5.52	4.4	6	2	2	37.4	GNB1	ENSP00000367872	GNB1:p , guanine nucleotide binding protein (G protein), beta polypeptide 1 [Source:HGNC Symbol;Acc: HGNC:4396 ]	1	1716729	1822495	-1	p36.33
305	-10.3	5.42	13	20	2	2	20.6	MRPS11	ENSP00000317376	MRPS11:p , mitochondrial ribosomal protein S11 [ Source: HGNC 14050 ]	15	89010684	89022222	1	q25.3
306	-10.3	5.46	13	21	2	2	29.1	IGFBP7	ENSP00000295666	IGFBP7:p , insulin like growth factor binding protein 7 [Source:HGNC Symbol;Acc: HGNC:5476 ]	4	57896939	57976551	-1	q12
307	-10.2	5.46	4.8	8	2	2	56.8	NMT1	ENSP00000468424	NMT1:p , N-myristoyltransferase 1 [Source:HGNC Symbol;Acc: HGNC:7857 ]	17	43128978	43186384	1	q21.31
308	-10.2	5.22	2.2	3	1	1	73.6	HNRNPM	ENSP00000325732	HNRNPM:p , heterogeneous nuclear ribonucleoprotein M [Source:HGNC Symbol;Acc: HGNC:5046 ]	19	8509651	8553998	1	p13.2
309	-10.1	5.55	1.9	3	2	2	98.6	DDX54	ENSP00000323858	DDX54:p , DEAD-box helicase 54 [Source:HGNC Symbol;Acc: HGNC:20084 ]	12	113594979	113623284	-1	q24.13
310	-10.1	5.79	8.1	11	2	2	29.9	DNAJC9	ENSP00000362041	DNAJC9:p , DnaJ heat shock protein family (Hsp40) member C9 [Source:HGNC Symbol;Acc: HGNC:19123 ]	10	74943120	75008620	-1	q22.2
311	-9.9	5.84	9.5	12	2	3	22.1	PRDX1	ENSP00000361152	PRDX1:p , peroxiredoxin 1 [Source:HGNC Symbol;Acc: HGNC:9352 ]	1	45976708	45988719	-1	p34.1
312	-9.8	5.62	3.4	5	2	2	41.4	BRIX1	ENSP00000338862	BRIX1:p , BRX1, biogenesis of ribosomes [Source:HGNC Symbol;Acc: HGNC:24170 ]	5	34915481	34926101	1	p13.2
313	-9.7	5.54	1.6	2	2	2	206.6	PHIP	ENSP00000275034	PHIP:p , pleckstrin homology domain interacting protein [Source:HGNC Symbol;Acc: HGNC:15673 ]	6	79650263	79787953	-1	q14.1
314	-9.6	5.66	3.1	3	1	1	47.2	KRT80	ENSP00000369361	KRT80:p , keratin 80, type II [Source:HGNC Symbol;Acc: HGNC:27056 ]	12	52562780	52585784	-1	q13.13
315	-9.6	5.49	1.1	2	2	2	183	DNMT1	ENSP00000345739	DNMT1:p , DNA methyltransferase 1 [Source:HGNC Symbol;Acc: HGNC:2976 ]	19	10244021	10341962	-1	p13.2
316	-9.4	5.84	0.3	0	2	2	434.9	FLG	ENSP00000357789	FLG:p , filaggrin [Source:HGNC Symbol;Acc: HGNC:3748 ]	1	152274651	152297679	-1	q21.3
317	-9.2	5.68	2	3	2	2	105.3	ADAMTS1	ENSP00000284984	ADAMTS1:p , ADAM metallopeptidase with thrombospondin type 1 motif 1 [Source:HGNC Symbol;Acc: HGNC:217 ]	21	28208606	28217728	-1	q21.3
318	-9.1	5.37	2.1	3	2	2	106.8	CENPC1	ENSP00000273853	CENPC1:p , centromere protein C [Source:HGNC Symbol;Acc: HGNC:1854 ]	4	68337521	68411324	-1	q13.2
319	-9.1	5.43	4.5	6	2	2	46.5	PDLIM7	ENSP00000352964	PDLIM7:p , PDZ and LIM domain 7 (enigma) [ Source: HGNC 22958 ]	5	176910395	176924607	-1	q35.3
320	-9.1	5.78	13	22	2	3	20.9	CSRP2	ENSP00000310901	CSRP2:p , cysteine and glycine-rich protein 2 [ Source: HGNC 2470 ]	12	77252495	77272840	-1	q21.2
321	-9.1	5.45	18	24	2	2	11	CSTA	ENSP00000264474	CSTA:p , cystatin A (stefin A) [Source:HGNC Symbol;Acc: HGNC:2481 ]	3	122044091	122060819	1	q21.1
322	-8.9	5.47	1.9	3	1	1	62.6	MBD1	ENSP00000466092	MBD1:p , methyl-CpG binding domain protein 1 [Source:HGNC Symbol;Acc: HGNC:6916 ]	18	47793252	47808144	-1	q21.1
323	-8.8	5.2	0.8	1	2	2	330.3	BOD1L1	ENSP00000040738	BOD1L1:p , biorientation of chromosomes in cell division 1 like 1 [Source:HGNC Symbol;Acc: HGNC:31792 ]	4	13570362	13629347	-1	p15.33
324	-8.6	5.64	10	14	2	2	16.4	RPS16	ENSP00000251453	RPS16:p , ribosomal protein S16 [Source:HGNC Symbol;Acc: HGNC:10396 ]	19	39923847	39926588	-1	q13.2
325	-8.6	5.64	5.4	9	2	2	27.7	TMA16	ENSP00000425347	TMA16:p , translation machinery associated 16 homolog [Source:HGNC Symbol;Acc: HGNC:25638 ]	4	164415594	164441691	1	q32.2
326	-8.6	6.31	14	28	1	4	10.7	HMGA1	ENSP00000288245	HMGA1:p , high mobility group AT-hook 1 [Source:HGNC Symbol;Acc: HGNC:5010 ]	6	34204650	34214008	1	p21.31
327	-8.4	5.81	4.5	6	1	1	21.9	PRDX2	ENSP00000301522	PRDX2:p , peroxiredoxin 2 [Source:HGNC Symbol;Acc: HGNC:9353 ]	19	12907634	12912694	-1	p13.2
328	-8.4	5.37	2.9	4	2	2	89.3	VCP	ENSP00000351777	VCP:p , valosin containing protein [Source:HGNC Symbol;Acc: HGNC:12666 ]	9	35056061	35073246	-1	p13.3
329	-8.1	5.74	16	23	2	2	13.4	C11orf31	ENSP00000434511	C11orf31:p ,	11	57508825	57510986	1	q12.1
330	-8.1	5.4	0.8	1	1	1	105.3	TAOK3	ENSP00000416374	TAOK3:p , TAO kinase 3 [Source:HGNC Symbol;Acc: HGNC:18133 ]	12	118587606	118810750	-1	q24.23
331	-8.1	5.54	2.6	6	2	3	100.1	RBM25	ENSP00000261973	RBM25:p , RNA binding motif protein 25 [Source:HGNC Symbol;Acc: HGNC:23244 ]	14	73525144	73588122	1	q24.2
332	-7.9	5.54	8.7	14	2	2	27.6	ZCCHC17	ENSP00000343557	ZCCHC17:p , zinc finger CCHC-type containing 17 [Source:HGNC Symbol;Acc: HGNC:30246 ]	1	31769842	31837783	1	p35.2
333	-7.9	5.64	2	3	2	2	109.6	KIF5B	ENSP00000307078	KIF5B:p , kinesin family member 5B [Source:HGNC Symbol;Acc: HGNC:6324 ]	10	32297938	32345359	-1	p11.22
334	-7.5	5.15	7	8	1	1	24.4	RCC1	ENSP00000402740	RCC1:p , regulator of chromosome condensation 1 [ Source: HGNC 1913 ]	1	28832455	28865812	1	p35.3
335	-7.2	4.96	3.8	7	1	1	37.4	TWISTNB	ENSP00000222567	TWISTNB:p , TWIST neighbor [Source:HGNC Symbol;Acc: HGNC:18027 ]	7	19735085	19748710	-1	p21.1
336	-7.1	5.32	9	28	1	1	18.8	SNRNP27	ENSP00000244227	SNRNP27:p , small nuclear ribonucleoprotein U4/U6.U5 subunit 27 [Source:HGNC Symbol;Acc: HGNC:30240 ]	2	70120692	70132707	1	p13.3
337	-7	6.59	18	90	1	6	6.4	RPL39	ENSP00000355315	RPL39:p , ribosomal protein L39 [Source:HGNC Symbol;Acc: HGNC:10350 ]	X	118920467	118925606	-1	q24
338	-7	5.98	11	12	1	6	8.2	SPRR2G	ENSP00000357737	SPRR2G:p , small proline-rich protein 2G [Source:HGNC Symbol;Acc: HGNC:11267 ]	1	153122058	153123345	-1	q21.3
339	-6.5	5.08	0.4	1	1	1	319.2	MKI67	ENSP00000357642	MKI67:p , marker of proliferation Ki-67 [Source:HGNC Symbol;Acc:HGNC:7107]	10	129894923	129924649	-1	q26.2
340	-6	5.48	2.6	5	1	1	35.2	gi|15606274|	gi|15606274|	no protein information available	nc
341	-5.8	5.2	2.6	5	1	1	49.6	ENSP00000478070	ENSP00000478070	no protein information available	nc
342	-5.3	5.61	7	11	1	3	16	RPS20	ENSP00000429374	RPS20:p , ribosomal protein S20 [Source:HGNC Symbol;Acc: HGNC:10405 ]	8	56979854	56987069	-1	q12.1
343	-5.3	4.83	5.2	7	1	1	42.6	CKB	ENSP00000299198	CKB:p , creatine kinase B [Source:HGNC Symbol;Acc: HGNC:1991 ]	14	103985996	103989448	-1	q32.32
344	-5.3	5.05	3.1	4	1	1	74.1	SYN1	ENSP00000295987	SYN1:p , Synapsin-1 (Synapsin I) (Brain protein 4.1). Source: Uniprot/SWISSPROT P17600	X	47431303	47479252	-1	p11.23
345	-5.2	5.34	16	34	1	1	7.8	RPS28	ENSP00000472469	RPS28:p , ribosomal protein S28 [Source:HGNC Symbol;Acc: HGNC:10418 ]	19	8386042	8388224	1	p13.2
346	-4.9	5.5	1	2	1	1	102.6	SAFB	ENSP00000292123	SAFB:p , scaffold attachment factor B [Source:HGNC Symbol;Acc: HGNC:10520 ]	19	5623046	5668489	1	p13.3
347	-4.5	5.37	14	17	1	1	9.4	TXN	ENSP00000363639	TXN:p , thioredoxin [Source:HGNC Symbol;Acc: HGNC:12435 ]	9	113006091	113018920	-1	q31.3
348	-4.4	5.1	5	8	1	1	27.9	ENSP00000485022	ENSP00000485022	U2 small nuclear RNA auxiliary factor 1 like 5 [Source:HGNC Symbol;Acc: HGNC:51830 ]	nc
349	-4.3	5.7	3.2	11	1	3	51.6	CDSN	ENSP00000365465	CDSN:p , corneodesmosin [ Source: HGNC 1802 ]	6	31082867	31088223	-1	p21.33
350	-4.2	5.47	4.6	9	1	2	30	ENSP00000483484	ENSP00000483484	NSA2, ribosome biogenesis homolog [Source:HGNC Symbol;Acc: HGNC:30728 ]	nc
351	-4.1	5.06	5.3	15	1	1	26	C1orf174	ENSP00000355306	C1orf174:p , chromosome 1 open reading frame 174 [Source:HGNC Symbol;Acc: HGNC:27915 ]	1	3805689	3816857	-1	p36.32
352	-3.9	4.9	0.7	1	1	1	168.2	AHDC1	ENSP00000247087	AHDC1:p , AT hook, DNA binding motif, containing 1 [ Source: HGNC 25230 ]	1	27860546	27930942	-1	p36.11
353	-3.7	5.42	3.1	5	1	1	30.7	FGF2	ENSP00000264498	FGF2:p , fibroblast growth factor 2 (basic) [ Source: HGNC 3676 ]	4	123747863	123819391	1	q27
354	-3.7	5.38	3	4	1	1	41.2	RRS1	ENSP00000322396	RRS1:p , ribosome biogenesis regulator homolog [Source:HGNC Symbol;Acc: HGNC:17083 ]	8	67341263	67342966	1	q13.1
355	-3.6	5.44	2.9	9	1	1	31.6	PHOX2B	ENSP00000226382	PHOX2B:p , Paired mesoderm homeobox protein 2B (Paired-like homeobox 2B)(PHOX2B homeodomain protein)(Neuroblastoma Phox ...	4	41746099	41750987	-1	p13
356	-3.6	5.21	1.5	3	1	1	84.9	UBTF	ENSP00000345297	UBTF:p , upstream binding transcription factor [Source:HGNC Symbol;Acc: HGNC:12511 ]	17	42282401	42298994	-1	q21.31
357	-3.4	5.69	3.7	9	1	2	19.6	RSL24D1	ENSP00000260443	RSL24D1:p , ribosomal L24 domain containing 1 [ Source: HGNC 18479 ]	15	55473004	55489265	-1	q21.3
358	-3.4	4.91	4.3	7	1	1	31.6	TCEA1	ENSP00000395483	TCEA1:p , transcription elongation factor A (SII), 1 [ Source: HGNC 11612 ]	8	54879112	54935089	-1	q11.23
359	-3.3	5.23	11	13	1	1	10.5	MRPL27	ENSP00000421865	MRPL27:p , mitochondrial ribosomal protein L27 [ Source: HGNC 14483 ]	17	48445218	48450575	-1	q21.33
360	-3.3	5.38	6.1	10	1	1	24.5	sp|CAS1_BOVIN|	sp|CAS1_BOVIN|	Alpha-S1-casein; Bos d 8; Contains: Antioxidant peptide; Flags: Precursor;	nc
361	-3.2	5.01	7.9	10	1	1	14.4	SUB1	ENSP00000422078	SUB1:p , SUB1 homolog, transcriptional regulator [Source:HGNC Symbol;Acc: HGNC:19985 ]	5	32531739	32604185	1	p13.3
362	-3.1	5.38	9.6	24	1	1	12.1	PTMS	ENSP00000374113	PTMS:p , parathymosin [Source:HGNC Symbol;Acc: HGNC:9629 ]	12	6874682	6880116	1	p13.31
363	-3	5.63	1.3	2	1	1	49.8	TUFM	ENSP00000322439	TUFM:p , Tu translation elongation factor, mitochondrial [Source:HGNC Symbol;Acc: HGNC:12420 ]	16	28853732	28857729	-1	p11.2
364	-2.9	5.21	1.5	2	1	1	64.7	TBX18	ENSP00000358677	TBX18:p , T-box 18 [ Source: HGNC 11595 ]	6	85444157	85474237	-1	q14.3
365	-2.9	5.4	2.8	4	1	1	38.5	STOML2	ENSP00000348886	STOML2:p , stomatin (EPB72)-like 2 [Source:HGNC Symbol;Acc: HGNC:14559 ]	9	35099888	35103154	-1	p13.3
366	-2.9	5.71	5.4	6	1	1	39.6	TTC34	ENSP00000387700	TTC34:p ,	1	2567415	2718286	-1	p36.32
367	-2.8	5.07	1.3	2	1	1	97.2	ZNF512B	ENSP00000358904	ZNF512B:p , zinc finger protein 512B [Source:HGNC Symbol;Acc: HGNC:29212 ]	20	62588055	62680113	-1	q13.33
368	-2.8	5.16	2.7	3	1	1	35.7	DOK3	ENSP00000325174	DOK3:p , docking protein 3 [ Source: HGNC 24583 ]	5	176928908	176938275	-1	q35.3
369	-2.8	5.42	1.2	2	1	1	101.5	BBX	ENSP00000408358	BBX:p , BBX, HMG-box containing [Source:HGNC Symbol;Acc: HGNC:14422 ]	3	107241783	107530171	1	q13.12
370	-2.7	5.02	4.8	8	1	1	28.4	UTP23	ENSP00000308332	UTP23:p , UTP23, small subunit processome component [Source:HGNC Symbol;Acc: HGNC:28224 ]	8	117778742	117861702	1	q24.11
371	-2.7	5.59	1.6	2	1	1	41.6	ASMT	ENSP00000370639	ASMT:p , Hydroxyindole O-methyltransferase ( EC 2.1.1.4 ) (HIOMT) (Acetylserotonin O-methyltransferase) (ASMT). Source: ...	X	1733894	1761974	1	p22.33
372	-2.6	4.98	10	14	1	1	15.8	CST3	ENSP00000381448	CST3:p , cystatin C [Source:HGNC Symbol;Acc: HGNC:2475 ]	20	23608534	23619110	-1	p11.21
373	-2.6	7.91	3.8	6	1	7	32.7	DNAI1	ENSP00000395396	DNAI1:p ,	9	34457412	34520982	1	p13.3
374	-2.5	5.73	0.6	2	1	2	131.3	PRDM10	ENSP00000351686	PRDM10:p , PR/SET domain 10 [Source:HGNC Symbol;Acc: HGNC:13995 ]	11	129769601	129872730	-1	q24.3
375	-2.5	5.7	1.6	3	1	1	40.6	LRRC58	ENSP00000295628	LRRC58:p , leucine rich repeat containing 58 [ Source: HGNC 26968 ]	3	120043356	120068186	-1	q13.33
376	-2.5	4.78	1.8	3	1	1	92.5	NOC3L	ENSP00000360412	NOC3L:p , NOC3 like DNA replication regulator [Source:HGNC Symbol;Acc: HGNC:24034 ]	10	96075004	96122716	-1	q23.33
377	-2.5	5.6	0.4	1	1	1	181.2	KIF21B	ENSP00000328494	KIF21B:p , No description &nbsp;	1	200938520	200992828	-1	q32.1
378	-2.5	5.01	2	5	1	1	64.4	PRPF38B	ENSP00000359042	PRPF38B:p , pre-mRNA processing factor 38B [Source:HGNC Symbol;Acc: HGNC:25512 ]	1	109234945	109244425	1	p13.3
379	-2.4	5.19	1.4	3	1	1	80.7	AKAP17A	ENSP00000324827	AKAP17A:p , A-kinase anchoring protein 17A [Source:HGNC Symbol;Acc: HGNC:18783 ]	X	1710486	1721407	1	p22.33
380	-2.4	5.34	2.4	3	1	1	39.6	HNRNPA3	ENSP00000376309	HNRNPA3:p , heterogeneous nuclear ribonucleoprotein A3 [Source:HGNC Symbol;Acc: HGNC:24941 ]	2	178077291	178088686	1	q31.2
381	-2.4	6.06	1	2	1	1	120.6	CASR	ENSP00000418685	CASR:p ,	3	121902530	122005342	1	q21.1
382	-2.4	5.27	3.7	5	1	1	27.7	CASP14	ENSP00000393417	CASP14:p , caspase 14, apoptosis-related cysteine peptidase [Source:HGNC Symbol;Acc: HGNC:1502 ]	19	15160195	15169104	1	p13.12
383	-2.3	5.35	4.6	8	1	1	34.2	RNPS1	ENSP00000380275	RNPS1:p , RNA binding protein S1, serine-rich domain [ Source: HGNC 10080 ]	16	2303117	2318413	-1	p13.3
384	-2.3	4.95	1.7	3	1	1	112.8	ATP1A1	ENSP00000295598	ATP1A1:p , ATPase Na+/K+ transporting subunit alpha 1 [Source:HGNC Symbol;Acc: HGNC:799 ]	1	116915290	116952883	1	p13.1
385	-2.3	5.26	7.4	9	1	1	16.5	LYZ	ENSP00000261267	LYZ:p , lysozyme [Source:HGNC Symbol;Acc: HGNC:6740 ]	12	69742121	69748014	1	q15
386	-2.3	5.16	5	6	1	1	20.5	ARF4	ENSP00000306010	ARF4:p , ADP-ribosylation factor 4 [Source:HGNC Symbol;Acc: HGNC:655 ]	3	57557090	57583947	-1	p14.3
387	-2.3	5.52	0.5	1	1	1	164.8	CDK13	ENSP00000181839	CDK13:p , cyclin dependent kinase 13 [Source:HGNC Symbol;Acc: HGNC:1733 ]	7	39989636	40136733	1	p14.1
388	-2.3	5.46	1	1	1	1	247	COL6A6	ENSP00000351310	COL6A6:p , collagen type VI alpha 6 chain [Source:HGNC Symbol;Acc: HGNC:27023 ]	3	130279178	130396999	1	q22.1
389	-2.3	5.17	6.6	11	1	1	13.2	PPIA	ENSP00000405975	PPIA:p , peptidylprolyl isomerase A (cyclophilin A) [ Source: HGNC 9253 ]	7	44836279	44864163	1	p13
390	-2.3	5.69	1.8	3	1	1	54.4	gi|15606425|	gi|15606425|	no protein information available	nc
391	-2.2	5.53	4.7	7	1	2	40.4	ENSP00000474988	ENSP00000474988	no protein information available	11	74951950	74954742	1	q13.4
392	-2.2	5.26	1.7	3	1	1	53.3	WFIKKN2	ENSP00000405889	WFIKKN2:p , WAP, follistatin/kazal, immunoglobulin, kunitz and netrin domain containing 2 [ Source: HGNC 30916 ]	17	48912011	48919709	1	q21.33
393	-2.2	5.54	6.6	9	1	1	25.3	PLEKHO1	ENSP00000358122	PLEKHO1:p ,	1	150121373	150132260	1	q21.2
394	-2.2	4.95	8.2	13	1	1	15.9	TTR	ENSP00000237014	TTR:p , transthyretin [Source:HGNC Symbol;Acc: HGNC:12405 ]	18	29171689	29178974	1	q12.1
395	-2.2	5.17	3.9	7	1	1	30.3	VDAC2	ENSP00000298468	VDAC2:p , voltage dependent anion channel 2 [Source:HGNC Symbol;Acc: HGNC:12672 ]	10	76969912	76991206	1	q22.2
396	-2.1	5.52	8.1	9	1	2	17.1	MRPL13	ENSP00000430545	MRPL13:p ,	8	121393000	121457642	-1	q24.12
397	-2.1	5.29	5.2	7	1	1	14.7	LGALS1	ENSP00000215909	LGALS1:p , galectin 1 [Source:HGNC Symbol;Acc: HGNC:6561 ]	22	38071615	38075813	1	q13.1
398	-2.1	5.09	3.1	5	1	1	47.1	NKAP	ENSP00000360464	NKAP:p , NFKB activating protein [Source:HGNC Symbol;Acc: HGNC:29873 ]	X	119059014	119077735	-1	q24
399	-2.1	5.14	3.7	6	1	1	46.2	SERPINB12	ENSP00000269491	SERPINB12:p , serpin peptidase inhibitor, clade B (ovalbumin), member 12 [ Source: HGNC 14220 ]	18	61223393	61234244	1	q21.33
400	-2.1	5.03	2	2	1	1	49.9	RNH1	ENSP00000433999	RNH1:p , ribonuclease/angiogenin inhibitor 1 [Source:HGNC Symbol;Acc: HGNC:10074 ]	11	494512	507300	-1	p15.5
401	-2.1	5.31	2.1	2	1	1	26.7	CKMT1B	ENSP00000413999	CKMT1B:p , creatine kinase, mitochondrial 1B [ Source: HGNC 1995 ]	15	43885252	43891604	1	q15.3
402	-2.1	5.37	1.3	2	1	1	88.3	gi|15606531|	gi|15606531|	no protein information available	nc
403	-2.1	5.33	0.3	0	1	1	236.7	PI4KA	ENSP00000255882	PI4KA:p , phosphatidylinositol 4-kinase, catalytic, alpha [ Source: HGNC 8983 ]	22	21061979	21213705	-1	q11.21
404	-2.1	5.29	0.9	2	1	1	113.4	RBBP6	ENSP00000456750	RBBP6:p ,	16	24549014	24584184	1	p12.1
405	-2	5.3	0.1	0	1	1	780.1	FSIP2	ENSP00000401306	FSIP2:p , fibrous sheath interacting protein 2 [Source:HGNC Symbol;Acc: HGNC:21675 ]	2	186603355	186698017	1	q32.1
406	-2	4.92	1.1	1	1	1	129.3	THBS1	ENSP00000260356	THBS1:p , thrombospondin 1 [Source:HGNC Symbol;Acc: HGNC:11785 ]	15	39873280	39891667	1	q14
407	-2	5.65	4.6	6	1	1	24.7	RAB3B	ENSP00000360718	RAB3B:p , RAB3B, member RAS oncogene family [Source:HGNC Symbol;Acc:HGNC:9778]	1	52373628	52456436	-1	p32.3
408	-2	5.49	7.9	12	1	1	15	PFN1	ENSP00000225655	PFN1:p , profilin 1 [Source:HGNC Symbol;Acc: HGNC:8881 ]	17	4848947	4852356	-1	p13.2
409	-2	5.88	3.2	5	1	1	26.1	gi|15606266|	gi|15606266|	no protein information available	nc
410	-2	5.35	3.3	4	1	1	24.2	CRYBB3	ENSP00000215855	CRYBB3:p , Beta-crystallin B3 (Beta-B3 crystallin) [ Source: UniProt P26998 ]	22	25595817	25603330	1	q11.23
411	-2	5.86	4.6	7	1	2	33.9	RTFDC1	ENSP00000349906	RTFDC1:p , replication termination factor 2 [Source:HGNC Symbol;Acc: HGNC:15890 ]	20	55043647	55093943	1	q13.31
412	-2	4.9	4.4	11	1	1	54.5	UTP3	ENSP00000254803	UTP3:p , UTP3, small subunit processome component [Source:HGNC Symbol;Acc: HGNC:24477 ]	4	71554196	71556267	1	q13.3
413	-2	5.63	1.7	3	1	1	107.5	DLGAP4	ENSP00000363023	DLGAP4:p , discs, large (Drosophila) homolog-associated protein 4 [ Source: HGNC 24476 ]	20	34894258	35157040	1	q11.23
414	-2	5.05	4.4	5	1	1	22.3	sp|SRPP_HEVBR|	sp|SRPP_HEVBR|	Small rubber particle protein; SRPP; 22 kDa rubber particle protein; 22 kDa RPP; 27 kDa natural rubber allergen; Latex a ...	nc
415	-1.9	5.18	10	18	1	2	10.7	HMGN1	ENSP00000370125	HMGN1:p , high mobility group nucleosome binding domain 1 [Source:HGNC Symbol;Acc: HGNC:4984 ]	21	40714241	40721573	-1	q22.2
416	-1.9	5.57	4.4	5	1	1	27.2	CELF4	ENSP00000468428	CELF4:p ,	18	34823010	35146000	-1	q12.2
417	-1.9	5.21	3.3	5	1	1	23.8	RGS1	ENSP00000356429	RGS1:p , regulator of G-protein signaling 1 [ Source: HGNC 9991 ]	1	192544857	192549161	1	q31.2
418	-1.9	5.18	2.1	3	1	1	46.4	C17orf97	ENSP00000353245	C17orf97:p , No description available. Protein Family: AMBIGUOUS	17	260118	273510	1	p13.3
419	-1.9	5.72	0.4	0	1	1	158.9	BLM	ENSP00000347232	BLM:p , BLM RecQ like helicase [Source:HGNC Symbol;Acc: HGNC:1058 ]	15	91260558	91358859	1	q26.1
420	-1.9	5.38	12	15	1	1	11.7	ENSP00000374777	ENSP00000374777	immunoglobulin kappa constant [Source:HGNC Symbol;Acc: HGNC:5716 ]	2	89156674	89157196	-1	p11.2
421	-1.9	5.37	0.5	1	1	2	193.4	LAMB4	ENSP00000205386	LAMB4:p , laminin, beta 4 [Source:HGNC Symbol;Acc: HGNC:6491 ]	7	107663993	107770801	-1	q31.1
422	-1.9	5.68	6.2	9	1	1	24	HMGB2	ENSP00000296503	HMGB2:p , high mobility group box 2 [Source:HGNC Symbol;Acc: HGNC:5000 ]	4	174252846	174256276	-1	q34.1
423	-1.9	5.38	2.5	3	1	1	36.2	ZNF330	ENSP00000262990	ZNF330:p , zinc finger protein 330 [Source:HGNC Symbol;Acc: HGNC:15462 ]	4	142142041	142155851	1	q31.21
424	-1.9	5.88	3.1	6	1	1	71.6	DBN1	ENSP00000292385	DBN1:p , drebrin 1 [ Source: HGNC 2695 ]	5	176883609	176901402	-1	q35.3
425	-1.9	5.82	0.9	1	1	2	268.7	CNTRL	ENSP00000362962	CNTRL:p , centriolin [ Source: HGNC 1858 ]	9	123837141	123939888	1	q33.2
426	-1.9	5.39	0.7	1	1	1	182.5	TOP2B	ENSP00000396704	TOP2B:p , topoisomerase (DNA) II beta 180kDa [ Source: HGNC 11990 ]	3	25639475	25706398	-1	p24.2
427	-1.9	5.13	0.5	1	1	1	215.3	MYO5A	ENSP00000382177	MYO5A:p , myosin VA [Source:HGNC Symbol;Acc: HGNC:7602 ]	15	52599480	52821247	-1	q21.2
428	-1.8	5.35	1	1	1	1	115.2	ZNF217	ENSP00000360526	ZNF217:p , zinc finger protein 217 [ Source: HGNC 13009 ]	20	52183604	52226446	-1	q13.2
429	-1.8	5.22	4.4	8	1	1	26.2	C1orf68	ENSP00000357764	C1orf68:p , chromosome 1 open reading frame 68 [Source:HGNC Symbol;Acc: HGNC:29468 ]	1	152691082	152692946	1	q21.3
430	-1.8	5.79	3.4	6	1	1	17.3	gi|15605709|	gi|15605709|	no protein information available	nc
431	-1.8	5.42	2.6	3	1	1	46.6	REXO4	ENSP00000361010	REXO4:p , REX4 homolog, 3&#39;-5&#39; exonuclease [Source:HGNC Symbol;Acc: HGNC:12820 ]	9	136271186	136283164	-1	q34.2
432	-1.8	5.22	11	12	1	1	10.8	S100A8	ENSP00000357721	S100A8:p , S100 calcium binding protein A8 [Source:HGNC Symbol;Acc: HGNC:10498 ]	1	153362508	153363664	-1	q21.3
433	-1.8	5.11	5	7	1	1	23.7	CLUAP1	ENSP00000458886	CLUAP1:p ,	16	3550924	3589048	1	p13.3
434	-1.8	5.82	6.5	13	1	1	20.4	HEY1	ENSP00000429705	HEY1:p ,	8	80676245	80680098	-1	q21.13
435	-1.7	6.71	1.3	2	1	2	76	SYTL4	ENSP00000362080	SYTL4:p , synaptotagmin-like 4 [Source:HGNC Symbol;Acc:HGNC:15588]	X	99929488	99987110	-1	q22.1
436	-1.7	5.39	1.1	2	1	1	113.8	KIAA1324L	ENSP00000413445	KIAA1324L:p ,	7	86506222	86689015	-1	q21.12
437	-1.7	5.11	2.9	5	1	1	34.9	LRRC59	ENSP00000225972	LRRC59:p , leucine rich repeat containing 59 [Source:HGNC Symbol;Acc: HGNC:28817 ]	17	48452420	48474914	-1	q21.33
438	-1.7	5.31	2.2	3	1	1	63.9	PDLIM5	ENSP00000321746	PDLIM5:p , PDZ and LIM domain 5 [Source:HGNC Symbol;Acc: HGNC:17468 ]	4	95373037	95589377	1	q22.3
439	-1.7	5.15	0.6	1	1	1	140.3	MAGI1	ENSP00000331157	MAGI1:p , membrane associated guanylate kinase, WW and PDZ domain containing 1 [ Source: HGNC 946 ]	3	65339200	66024509	-1	p14.1
440	-1.7	5.91	8	9	1	1	11.9	SOLH	ENSP00000457030	SOLH:p ,	16	577717	604636	1	p13.3
441	-1.7	5.46	0.4	1	1	1	183	RB1CC1	ENSP00000025008	RB1CC1:p , RB1-inducible coiled-coil protein 1 [ Source: UniProt Q8TDY2 ]	8	53535016	53658403	-1	q11.23
442	-1.7	5.83	0.4	1	1	2	226	DOCK4	ENSP00000410746	DOCK4:p , dedicator of cytokinesis 4 [Source:HGNC Symbol;Acc:HGNC:19192]	7	111366166	111846466	-1	q31.1
443	-1.7	6.14	0.6	1	1	1	86.7	LONRF1	ENSP00000381298	LONRF1:p , LON peptidase N-terminal domain and ring finger 1 [ Source: HGNC 26302 ]	8	12579403	12613582	-1	p23.1
444	-1.7	5.02	1.4	2	1	1	96.2	NOM1	ENSP00000275820	NOM1:p , nucleolar protein with MIF4G domain 1 [Source:HGNC Symbol;Acc: HGNC:13244 ]	7	156742417	156765876	1	q36.3
445	-1.7	5.22	0.5	1	1	1	297.7	ANKRD11	ENSP00000367581	ANKRD11:p , ankyrin repeat domain 11 [Source:HGNC Symbol;Acc: HGNC:21316 ]	16	89334038	89556969	-1	q24.3
446	-1.6	5.2	3.8	5	1	1	42.8	FA2H	ENSP00000219368	FA2H:p , fatty acid 2-hydroxylase [ Source: RefSeq_peptide (NP_077282) ]&nbsp;	16	74746853	74808729	-1	q23.1
447	-1.6	5.76	1.9	4	1	1	52.3	GPR176	ENSP00000439361	GPR176:p ,	15	40091233	40213093	-1	q15.1
448	-1.6	5.58	47	100	1	1	2.2	CA3	ENSP00000429760	CA3:p ,	8	86285665	86361269	1	q21.2
449	-1.6	5.13	0.5	1	1	1	211.2	CHD2	ENSP00000377747	CHD2:p , chromodomain helicase DNA binding protein 2 [Source:HGNC Symbol;Acc: HGNC:1917 ]	15	93425937	93571237	1	q26.1
450	-1.6	5.53	3.8	6	1	1	27.5	C19orf66	ENSP00000380978	C19orf66:p ,	19	10196798	10203928	1	p13.2
451	-1.6	5.99	1.7	2	1	1	35	gi|15606147|	gi|15606147|	no protein information available	nc
452	-1.6	5.39	0.7	1	1	1	83.6	BOP1	ENSP00000455106	BOP1:p , block of proliferation 1 [Source:HGNC Symbol;Acc: HGNC:15519 ]	HG243_PATCH	145317005	145346273	-1	q24.3
453	-1.6	4.98	7.4	9	1	1	15.1	LGALS7B	ENSP00000313571	LGALS7B:p , lectin, galactoside-binding, soluble, 7B [Source:HGNC Symbol;Acc: HGNC:34447 ]	19	39279851	39282389	1	q13.2
454	-1.6	5.33	2.2	3	1	1	58.9	GLDN	ENSP00000335196	GLDN:p , gliomedin [Source:HGNC Symbol;Acc: HGNC:29514 ]	15	51633826	51700210	1	q21.2
455	-1.6	5.3	1.8	3	1	1	43.9	ENSP00000374990	ENSP00000374990	immunoglobulin heavy constant gamma 1 (G1m marker) [Source:HGNC Symbol;Acc: HGNC:5525 ]	14	106202680	106209408	-1	q32.33
456	-1.5	5.35	9.6	13	1	1	23.6	PDZD7	ENSP00000412533	PDZD7:p ,	10	102767567	102790890	-1	q24.31
457	-1.5	6.44	1.1	1	1	1	163.9	COL4A4	ENSP00000379866	COL4A4:p , collagen type IV alpha 4 chain [Source:HGNC Symbol;Acc: HGNC:2206 ]	2	227867427	228028829	-1	q36.3
458	-1.5	5.16	0.5	1	1	1	217.1	CCDC108	ENSP00000340776	CCDC108:p , No description &nbsp;	2	219867568	219906249	-1	q35
459	-1.5	5.74	9.4	12	1	1	22.5	FAM65A	ENSP00000457419	FAM65A:p ,	16	67552321	67580691	1	q22.1
460	-1.5	5.27	1.9	3	1	1	46.9	SHISA9	ENSP00000454014	SHISA9:p ,	16	12995477	13334272	1	p13.12
461	-1.5	5.84	3.3	13	1	1	36.7	GPR12	ENSP00000384932	GPR12:p , G protein-coupled receptor 12 [ Source: HGNC 4466 ]	13	27329341	27334922	-1	q12.13
462	-1.5	5.75	0.3	0	1	1	339.4	DMXL2	ENSP00000251076	DMXL2:p , Dmx like 2 [Source:HGNC Symbol;Acc: HGNC:2938 ]	15	51739908	51915030	-1	q21.2
463	-1.5	5.37	1.1	1	1	1	69.7	FXR1	ENSP00000350170	FXR1:p , FMR1 autosomal homolog 1 [Source:HGNC Symbol;Acc: HGNC:4023 ]	3	180585929	180694950	1	q26.33
464	-1.5	5.43	1.6	2	1	1	84.4	DNTTIP2	ENSP00000411010	DNTTIP2:p , deoxynucleotidyltransferase terminal interacting protein 2 [Source:HGNC Symbol;Acc: HGNC:24013 ]	1	94333373	94345474	-1	p22.1
465	-1.5	5.62	1.8	4	1	1	57.1	PLA2G3	ENSP00000215885	PLA2G3:p , Group III secretory phospholipase A2 precursor ( EC 3.1.1.4 ) (Phosphatidylcholine 2-acylhydrolase GIII) (GI ...	22	31530795	31536593	-1	q12.2
466	-1.5	5.48	1.5	2	1	1	65.7	GTPBP2	ENSP00000303997	GTPBP2:p , GTP binding protein 2 [ Source: HGNC 4670 ]	6	43573053	43596899	-1	p21.1
467	-1.5	5.32	1.9	3	1	1	50.3	IRX5	ENSP00000378132	IRX5:p , Iroquois-class homeodomain protein IRX-5 (Iroquois homeobox protein 5)(Homeodomain protein IRXB2)(IRX-2A) [ So ...	16	54964774	54968397	1	q12.2
468	-1.4	5.82	2.9	4	1	1	51.5	ENSP00000483764	ENSP00000483764	no protein information available	nc
469	-1.4	5.05	9.5	21	1	1	10.9	SUMO2	ENSP00000405965	SUMO2:p , small ubiquitin-like modifier 2 [Source:HGNC Symbol;Acc: HGNC:11125 ]	17	73163408	73179078	-1	q25.1
470	-1.4	5.43	0.6	1	1	1	133.8	WWC2	ENSP00000384222	WWC2:p , WW and C2 domain containing 2 [Source:HGNC Symbol;Acc: HGNC:24148 ]	4	184020446	184241930	1	q35.1
471	-1.4	5.42	2.1	3	1	1	44.7	ZNF785	ENSP00000420340	ZNF785:p ,	16	30585061	30597092	-1	p11.2
472	-1.4	5.5	0.4	0	1	1	192	KDM5A	ENSP00000382688	KDM5A:p , lysine demethylase 5A [Source:HGNC Symbol;Acc: HGNC:9886 ]	12	389295	498620	-1	p13.33
473	-1.4	5.27	1.2	2	1	1	76.2	CXXC1	ENSP00000390475	CXXC1:p , CXXC finger protein 1 [Source:HGNC Symbol;Acc: HGNC:24343 ]	18	47808713	47814674	-1	q21.1
474	-1.4	5.55	0.5	1	1	1	520.8	SACS	ENSP00000371729	SACS:p , spastic ataxia of Charlevoix-Saguenay (sacsin) [ Source: HGNC 10519 ]	13	23902965	24007841	-1	q12.12
475	-1.4	5.78	2.6	5	1	1	63.8	CASC1	ENSP00000451813	CASC1:p ,	12	25261354	25348096	-1	p12.1
476	-1.4	5.19	2.5	4	1	1	51.7	PPP2R2A	ENSP00000370113	PPP2R2A:p , protein phosphatase 2 regulatory subunit Balpha [Source:HGNC Symbol;Acc: HGNC:9304 ]	8	26149007	26230196	1	p21.2
477	-1.4	5.13	0.3	0	1	1	410.2	SMG1	ENSP00000402515	SMG1:p , SMG1 phosphatidylinositol 3-kinase-related kinase [Source:HGNC Symbol;Acc: HGNC:30045 ]	16	18816175	18937776	-1	p12.3
478	-1.4	5.4	1.4	2	1	1	49.4	AP2M1	ENSP00000371894	AP2M1:p , adaptor related protein complex 2 subunit mu 1 [Source:HGNC Symbol;Acc: HGNC:564 ]	3	183892477	183901879	1	q27.1
479	-1.4	5.21	7.7	8	1	1	14	PAGE5	ENSP00000289619	PAGE5:p , P antigen family, member 5 (prostate associated) [ Source: HGNC 29992 ]	X	55246788	55250541	1	p11.21
480	-1.4	5.44	1.8	3	1	1	54.5	FSCN1	ENSP00000371798	FSCN1:p , fascin actin-bundling protein 1 [Source:HGNC Symbol;Acc: HGNC:11148 ]	7	5632439	5646286	1	p22.1
481	-1.4	6.6	4.1	6	1	2	35.8	PCSK4	ENSP00000465102	PCSK4:p ,	19	1481427	1490751	-1	p13.3
482	-1.4	5.62	1.2	2	1	1	146.5	TBC1D4	ENSP00000366863	TBC1D4:p , TBC1 domain family, member 4 [ Source: HGNC 19165 ]	13	75858808	76056250	-1	q22.2
483	-1.3	6.12	4	8	1	1	28.4	TSPAN19	ENSP00000433816	TSPAN19:p ,	12	85408094	85430055	-1	q21.31
484	-1.3	5.44	1.5	2	1	1	77.2	MPP5	ENSP00000261681	MPP5:p , membrane palmitoylated protein 5 [Source:HGNC Symbol;Acc: HGNC:18669 ]	14	67707826	67802536	1	q23.3
485	-1.3	5.77	1.2	2	1	1	46.5	CRTAP	ENSP00000323696	CRTAP:p , cartilage associated protein [ Source: HGNC 2379 ]	3	33155471	33185153	1	p22.3
486	-1.3	5.31	4.3	6	1	1	50.2	EED	ENSP00000263360	EED:p , embryonic ectoderm development [Source:HGNC Symbol;Acc: HGNC:3188 ]	11	85955586	85989855	1	q14.2
487	-1.3	5.38	0.2	0	1	1	404	USP34	ENSP00000381577	USP34:p , ubiquitin specific peptidase 34 [Source:HGNC Symbol;Acc: HGNC:20066 ]	2	61414598	61697904	-1	p15
488	-1.3	6.03	1.2	2	1	1	59	CYP4Z1	ENSP00000334246	CYP4Z1:p , Cytochrome P450 4Z1 ( EC 1.14.14.1 )(CYPIVZ1) [ Source: UniProt Q86W10 ] Source: 1.14.14.1	1	47533160	47583991	1	p33
489	-1.3	5.57	2.1	3	1	1	63.1	ENSP00000477848	ENSP00000477848	apoptosis antagonizing transcription factor [Source:HGNC Symbol;Acc: HGNC:19235 ]	nc
490	-1.3	5.58	0.5	1	1	1	161.8	PHRF1	ENSP00000435360	PHRF1:p ,	11	576486	612222	1	p15.5
491	-1.3	8.38	2.2	5	1	3	85	RFWD3	ENSP00000354361	RFWD3:p , ring finger and WD repeat domain 3 [ Source: HGNC 25539 ]	16	74655292	74700779	-1	q23.1
492	-1.3	6.35	0.3	1	1	1	242.8	PRRC2B	ENSP00000349856	PRRC2B:p , proline rich coiled-coil 2B [Source:HGNC Symbol;Acc: HGNC:28121 ]	9	134269480	134375584	1	q34.13
493	-1.3	6.79	0.9	1	1	1	101.4	NFATC4	ENSP00000388910	NFATC4:p ,	14	24834879	24848810	1	q12
494	-1.3	5.17	3	4	1	1	34.2	AZGP1	ENSP00000292401	AZGP1:p , alpha-2-glycoprotein 1, zinc-binding [Source:HGNC Symbol;Acc: HGNC:910 ]	7	99564343	99573780	-1	q22.1
495	-1.3	6.5	1.9	3	1	1	59.3	FAR1	ENSP00000346874	FAR1:p , fatty acyl CoA reductase 1 [ Source: HGNC 26222 ]	11	13690217	13753893	1	p15.2
496	-1.3	5.24	0.1	0	1	1	526.9	HERC2	ENSP00000261609	HERC2:p , HECT and RLD domain containing E3 ubiquitin protein ligase 2 [Source:HGNC Symbol;Acc: HGNC:4868 ]	15	28356186	28567298	-1	q13.1
497	-1.3	5.38	9.3	14	1	1	25.2	PLAUR	ENSP00000470029	PLAUR:p , plasminogen activator, urokinase receptor [ Source: HGNC 9053 ]	19	44150247	44174699	-1	q13.31
498	-1.2	4.85	6.9	15	1	1	16.5	EIF1AX	ENSP00000368927	EIF1AX:p , eukaryotic translation initiation factor 1A X-linked [Source:HGNC Symbol;Acc: HGNC:3250 ]	X	20142636	20159962	-1	p22.12
499	-1.2	4.71	2.1	3	1	1	79.7	UIMC1	ENSP00000366434	UIMC1:p , ubiquitin interaction motif containing 1 [Source:HGNC Symbol;Acc: HGNC:30298 ]	5	176332006	176449634	-1	q35.2
500	-1.2	5.02	1.8	4	1	1	65.4	WAC	ENSP00000364816	WAC:p , WW domain containing adaptor with coiled-coil [ Source: HGNC 17327 ]	10	28821422	28909928	1	p12.1
501	-1.2	5.26	3.6	5	1	1	33.9	gi|15606228|	gi|15606228|	no protein information available	nc
502	-1.2	5.12	6.8	8	1	1	20.8	FHAD1	ENSP00000402241	FHAD1:p ,	1	15573768	15726858	1	p36.21
503	-1.2	5.05	1.5	2	1	1	76.6	NCL	ENSP00000318195	NCL:p , nucleolin [Source:HGNC Symbol;Acc: HGNC:7667 ]	2	232318242	232348352	-1	q37.1
504	-1.2	5.49	1.3	2	1	1	83.9	GAPVD1	ENSP00000419799	GAPVD1:p , GTPase activating protein and VPS9 domains 1 [ Source: HGNC 23375 ]	9	128024073	128129486	1	q33.3
505	-1.2	5.43	3	5	1	1	44.2	RILP	ENSP00000301336	RILP:p , Rab interacting lysosomal protein [ Source: HGNC 30266 ]	17	1549444	1553371	-1	p13.3
506	-1.2	5.61	0.1	0	1	1	509.8	MYCBP2	ENSP00000444596	MYCBP2:p , MYC binding protein 2, E3 ubiquitin protein ligase [Source:HGNC Symbol;Acc: HGNC:23386 ]	13	77618792	77901185	-1	q22.3
507	-1.2	5.8	0.6	1	1	1	151.9	DISP2	ENSP00000267889	DISP2:p , DISPATCHED B. [ Source: RefSeq (NM_033510) ]&nbsp;	15	40650436	40663257	1	q15.1
508	-1.2	5.49	0.3	0	1	1	573.5	UBR4	ENSP00000364403	UBR4:p , ubiquitin protein ligase E3 component n-recognin 4 [Source:HGNC Symbol;Acc: HGNC:30313 ]	1	19401000	19536770	-1	p36.13
509	-1.2	5.58	1.8	3	1	1	46.8	gi|15606392|	gi|15606392|	no protein information available	nc
510	-1.2	5.23	0.8	1	1	1	81.8	SEC14L1	ENSP00000376268	SEC14L1:p , SEC14-like 1 (S. cerevisiae) [ Source: HGNC 10698 ]	17	75082798	75213179	1	q25.2
511	-1.2	5.02	0.6	1	1	1	182.7	THOC2	ENSP00000347959	THOC2:p , THO complex 2 [Source:HGNC Symbol;Acc: HGNC:19073 ]	X	122734412	122866906	-1	q25
512	-1.2	5.04	1.8	2	1	1	43.8	PA2G4	ENSP00000302886	PA2G4:p , proliferation-associated 2G4 [Source:HGNC Symbol;Acc: HGNC:8550 ]	12	56498103	56507691	1	q13.2
513	-1.2	5.21	4.4	6	1	1	22.8	HSPB1	ENSP00000248553	HSPB1:p , heat shock protein family B (small) member 1 [Source:HGNC Symbol;Acc: HGNC:5246 ]	7	75931861	75933612	1	q11.23
514	-1.2	5.55	3.7	6	1	1	54.5	C14orf166B	ENSP00000377369	C14orf166B:p , leucine rich repeat containing 74A [Source:HGNC Symbol;Acc: HGNC:23346 ]	14	77292715	77336645	1	q24.3
515	-1.2	5.02	1.2	1	1	1	66.2	WDR1	ENSP00000427687	WDR1:p , WD repeat domain 1 [Source:HGNC Symbol;Acc: HGNC:12754 ]	4	10075963	10118573	-1	p16.1
516	-1.1	5.01	1.8	2	1	1	42.1	RBMXL1	ENSP00000318415	RBMXL1:p , RNA binding motif protein, X-linked like 1 [Source:HGNC Symbol;Acc: HGNC:25073 ]	1	89445139	89458643	-1	p22.2
517	-1.1	5.61	1.8	3	1	1	44.3	GNA12	ENSP00000275364	GNA12:p , guanine nucleotide binding protein (G protein) alpha 12 [Source:HGNC Symbol;Acc: HGNC:4380 ]	7	2767746	2883958	-1	p22.2
518	-1.1	5.19	0.8	1	1	1	137.2	PHKA1	ENSP00000362643	PHKA1:p , Phosphorylase b kinase regulatory subunit alpha, skeletal muscle isoform (Phosphorylase kinase alpha M subuni ...	X	71798664	71934167	-1	q13.2
519	-1.1	5.98	0.4	1	1	1	129	SEC31A	ENSP00000337602	SEC31A:p , SEC31 homolog A (S. cerevisiae) [Source:HGNC Symbol;Acc: HGNC:17052 ]	4	83739814	83822319	-1	q21.22
520	-1.1	5.11	1.5	2	1	1	79.1	PPP1R15B	ENSP00000356156	PPP1R15B:p , protein phosphatase 1, regulatory (inhibitor) subunit 15B [ Source: HGNC 14951 ]	1	204372515	204380919	-1	q32.1
521	-1.1	5.23	0.9	2	1	1	124.2	RET	ENSP00000347942	RET:p , ret proto-oncogene [Source:HGNC Symbol;Acc: HGNC:9967 ]	10	43572475	43625799	1	q11.21
522	-1.1	6.64	0.8	1	1	1	107.6	ENSP00000422007	ENSP00000422007	actinin, alpha 3 (gene/pseudogene) [Source:HGNC Symbol;Acc:HGNC:165]	11	66313866	66330800	1	q13.2
523	-1.1	5.59	3	5	1	1	33.7	OR51H1P	ENSP00000322724	OR51H1P:p , olfactory receptor, family 51, subfamily H, member 1 pseudogene [ Source: HGNC 14833 ]	11	4880886	4881794	-1	p15.4
524	-1.1	5.34	0.6	1	1	1	122.5	SMARCA1	ENSP00000360163	SMARCA1:p , SWI/SNF related, matrix associated, actin dependent regulator of chromatin, subfamily a, member 1 [Source:H ...	X	128580480	128657477	-1	q25
525	-1.1	5.07	2.4	3	1	1	82.6	DGKA	ENSP00000328405	DGKA:p , diacylglycerol kinase, alpha 80kDa [ Source: HGNC 2849 ]	12	56321103	56347811	1	q13.2
526	-1.1	5.06	1.9	3	1	1	34.7	ARG1	ENSP00000357066	ARG1:p , arginase 1 [Source:HGNC Symbol;Acc: HGNC:663 ]	6	131894284	131905472	1	q23.2
527	-1.1	5.24	4.9	5	1	1	19.3	ENTHD2	ENSP00000460661	ENTHD2:p ,	17	79202077	79212891	-1	q25.3
528	-1.1	5.05	1.1	2	1	1	116.8	TRIM24	ENSP00000340507	TRIM24:p , tripartite motif containing 24 [Source:HGNC Symbol;Acc: HGNC:11812 ]	7	138145079	138274738	1	q33
529	-1.1	4.99	13	19	1	1	8.5	ZNF706	ENSP00000427761	ZNF706:p , zinc finger protein 706 [Source:HGNC Symbol;Acc: HGNC:24992 ]	8	102190106	102218421	-1	q22.3
530	-1.1	5.2	7.6	11	1	1	26.9	AZU1	ENSP00000233997	AZU1:p , azurocidin 1 [Source:HGNC Symbol;Acc: HGNC:913 ]	19	825097	832017	1	p13.3
531	-1.1	5.33	2.7	4	1	1	30.2	NANOS1	ENSP00000393275	NANOS1:p , nanos homolog 1 (Drosophila) [ Source: HGNC 23044 ]	10	120789228	120793854	1	q26.11
532	-1.1	5.2	0.7	1	1	1	162.3	C1orf167	ENSP00000414909	C1orf167:p , chromosome 1 open reading frame 167 [Source:HGNC Symbol;Acc: HGNC:25262 ]	1	11821844	11849642	1	p36.22
533	-1.1	5.17	1	1	1	1	157.7	COL16A1	ENSP00000362776	COL16A1:p , collagen type XVI alpha 1 chain [Source:HGNC Symbol;Acc: HGNC:2193 ]	1	32117848	32169920	-1	p35.2
534	-1.1	5.12	7.1	8	1	1	9.3	NDUFA3	ENSP00000398290	NDUFA3:p , NADH dehydrogenase (ubiquinone) 1 alpha subcomplex, 3, 9kDa [ Source: HGNC 7686 ]	19	54606036	54612564	1	q13.42
535	-1.1	4.95	7.1	13	1	1	13.2	FAM32A	ENSP00000263384	FAM32A:p , No description &nbsp;	19	16296191	16302857	1	p13.12
536	-1.1	5.23	0.6	1	1	1	110.9	BNC1	ENSP00000307041	BNC1:p , Zinc finger protein basonuclin-1 [ Source: UniProt Q01954 ]	15	83924655	83953466	-1	q25.2
537	-1.1	4.84	0.9	2	1	1	104.9	SYTL2	ENSP00000431701	SYTL2:p ,	11	85405267	85522184	-1	q14.1
538	-1.1	5.7	4	6	1	1	30.5	IGFBP5	ENSP00000233813	IGFBP5:p , insulin-like growth factor binding protein 5 [Source:HGNC Symbol;Acc:HGNC:5474]	2	217536828	217560248	-1	q35
539	-1.1	5.13	4.8	6	1	1	14.2	ZNF880	ENSP00000414470	ZNF880:p , zinc finger protein 880 [ Source: HGNC 37249 ]	19	52873170	52889048	1	q13.41
540	-1.1	5.24	2.6	3	1	1	30.4	gi|15607120|	gi|15607120|	no protein information available	nc
541	-1.1	5.22	0.5	1	1	1	270.7	TTC28	ENSP00000381003	TTC28:p , tetratricopeptide repeat domain 28 [Source:HGNC Symbol;Acc: HGNC:29179 ]	22	28374004	29075853	-1	q12.1
542	-1.1	5.38	2.1	4	1	1	69.5	GALNTL4	ENSP00000227756	GALNTL4:p , UDP-N-acetyl-alpha-D-galactosamine:polypeptide N-acetylgalactosaminyltransferase 18 [ Source: HGNC 30488 ]	11	11292423	11643552	-1	p15.3
543	-1.1	5.61	0.8	2	1	1	140.4	SCAF8	ENSP00000356146	SCAF8:p , SR-related CTD associated factor 8 [Source:HGNC Symbol;Acc: HGNC:20959 ]	6	155054459	155155192	1	q25.2
544	-1	5.92	1.8	2	1	1	81.8	PRKCQ	ENSP00000263125	PRKCQ:p , protein kinase C, theta [Source:HGNC Symbol;Acc: HGNC:9410 ]	10	6469105	6622263	-1	p14
545	-1	5.31	5.5	6	1	1	19.2	ZNF449	ENSP00000359797	ZNF449:p , Zinc finger protein 449 (Zinc finger and SCAN domain-containing protein 19). Source: Uniprot/SWISSPROT Q6P9G ...	X	134478721	134497077	1	q26.3
546	-1	5.2	0.5	1	1	1	516	PLEC	ENSP00000346602	PLEC:p , plectin [ Source: HGNC 9069 ]	8	144989321	145050902	-1	q24.3
547	-1	5.09	0.5	1	1	1	203.2	RAI1	ENSP00000323074	RAI1:p , retinoic acid induced 1 [Source:HGNC Symbol;Acc: HGNC:9834 ]	17	17584787	17714767	1	p11.2
548	-1	5.49	0.6	1	1	1	265.2	CASC5	ENSP00000335463	CASC5:p , cancer susceptibility candidate 5 [Source:HGNC Symbol;Acc: HGNC:24054 ]	15	40886218	40956540	1	q15.1
549	-1	6.84	3.2	4	1	1	31.6	RASD1	ENSP00000225688	RASD1:p , Dexamethasone-induced Ras-related protein 1 Precursor (Activator of G-protein signaling 1) [ Source: UniProt ...	17	17397751	17399709	-1	p11.2
550	-1	5.48	0.5	1	1	1	139.3	TRAPPC9	ENSP00000373979	TRAPPC9:p , trafficking protein particle complex 9 [ Source: HGNC 30832 ]	8	140742586	141468678	-1	q24.3
551	-1	5.61	3.1	5	1	1	134.4	LARS	ENSP00000377954	LARS:p , leucyl-tRNA synthetase [Source:HGNC Symbol;Acc: HGNC:6512 ]	5	145492601	145562223	-1	q32
552	-1	4.95	1.3	2	1	1	79.8	SDAD1	ENSP00000348596	SDAD1:p , SDA1 domain containing 1 [Source:HGNC Symbol;Acc: HGNC:25537 ]	4	76862103	76912115	-1	q21.1
553	-1	5.22	3.1	5	1	1	40.4	GNAI2	ENSP00000312999	GNAI2:p , guanine nucleotide binding protein (G protein), alpha inhibiting activity polypeptide 2 [Source:HGNC Symbol;A ...	3	50263724	50296787	1	p21.31
554	-1	5.38	14	19	1	1	9.9	ENSP00000457701	ENSP00000457701	no protein information available	9	34664160	34666109	-1	p13.3
555	-1	5.27	1.7	3	1	1	39.1	ISG20L2	ENSP00000323424	ISG20L2:p , interferon stimulated exonuclease gene 20 like 2 [Source:HGNC Symbol;Acc: HGNC:25745 ]	1	156691683	156698591	-1	q23.1
