# Supplementary material for: SKI activates the Hippo pathway via LIMD1 to inhibit cardiac fibroblast activation
Source: Basic Res Cardiol. 2021 Apr 13;116(1):25. doi: 10.1007/s00395-021-00865-9 (PMC8043893; doi:10.1007/s00395-021-00865-9)
Supplement: Supplementary file 2 — Electronic supplementary material 2 (XLS 125 kb) [file 395_2021_865_MOESM2_ESM.xls]

rank	log(e)	log(I)	% (measured)	% (corrected)	unique	total	Mr	Identifier	Accession	Description	Chromosome	Start	End	Strand	Band
1	-2562.4	10.18	82	99	197	1063	69.2	sp|ALBU_BOVIN|	sp|ALBU_BOVIN|	Serum albumin; BSA; Bos d 6; Flags: Precursor; 	nc						GO subcellular	none
2	-965.5	8.08	37	56	81	164	226.4	MYH9	ENSP00000216181	 MYH9:p , myosin heavy chain 9 [Source:HGNC Symbol;Acc: HGNC:7579 ]	22	36677327	36784063	-1	q12.3		name	anonymous
3	-766.7	7.81	30	49	61	118	259.1	FN1	ENSP00000338200	 FN1:p , fibronectin 1 [Source:HGNC Symbol;Acc:HGNC:3778]	2	216225163	216300895	-1	q35		CELL cell type	none
4	-679.1	7.81	41	49	55	110	152.4	RRBP1	ENSP00000367044	 RRBP1:p , ribosome binding protein 1 [Source:HGNC Symbol;Acc: HGNC:10448 ]	20	17594323	17662940	-1	p12.1		store trace	yes
5	-576.3	8.43	57	95	46	122	66.0	KRT1	ENSP00000252244	 KRT1:p , keratin 1 [Source:HGNC Symbol;Acc: HGNC:6412 ]	12	53068520	53074191	-1	q13.13		BRENDA cell culture	none
6	-553.5	8.23	54	95	44	101	58.8	KRT10	ENSP00000269576	 KRT10:p , keratin 10 [Source:HGNC Symbol;Acc: HGNC:6413 ]	17	38974369	38978847	-1	q21.2		BRENDA tissue	none
7	-550.2	8.19	56	70	42	82	65.4	KRT2	ENSP00000310861	 KRT2:p , keratin 2 [Source:HGNC Symbol;Acc: HGNC:6439 ]	12	53038342	53045948	-1	q13.13
8	-526.5	9.38	23	30	16	22	69.3	ALB	ENSP00000295897	 ALB:p , albumin [Source:HGNC Symbol;Acc: HGNC:399 ]	4	74262831	74287129	1	q13.3
9	-508.2	7.90	51	81	42	81	74.8	HIP000256952.1	HIP000256952.1	Similar to Serotransferrin precursor.	nc				
10	-502.9	7.92	1.7	3	1	5	77.0	sp|TRFE_HUMAN|	sp|TRFE_HUMAN|	Serotransferrin; Transferrin; Beta-1 metal-binding globulin; Siderophilin; Flags: Precursor; 	nc				
11	-465.7	7.29	21	33	40	45	270.5	MAP1B	ENSP00000296755	 MAP1B:p , microtubule associated protein 1B [Source:HGNC Symbol;Acc: HGNC:6836 ]	5	71403061	71505395	1	q13.2
12	-452.6	7.59	15	23	30	39	232.4	MYH10	ENSP00000353590	 MYH10:p , myosin heavy chain 10 [Source:HGNC Symbol;Acc: HGNC:7568 ]	17	8377523	8534079	-1	p13.1
13	-396.0	8.17	57	92	34	94	47.7	RPL4	ENSP00000311430	 RPL4:p , ribosomal protein L4 [Source:HGNC Symbol;Acc: HGNC:10353 ]	15	66790355	66816870	-1	q22.31
14	-388.4	8.24	46	73	32	88	62.0	KRT9	ENSP00000246662	 KRT9:p , keratin 9 [Source:HGNC Symbol;Acc: HGNC:6447 ]	17	39722096	39728310	-1	q21.2
15	-322.5	8.42	49	78	29	83	32.7	RPL6	ENSP00000202773	 RPL6:p , ribosomal protein L6 [Source:HGNC Symbol;Acc: HGNC:10362 ]	12	112842994	112856642	-1	q24.13
16	-314.3	6.96	12	24	27	36	282.2	HRNR	ENSP00000357791	 HRNR:p , hornerin [Source:HGNC Symbol;Acc: HGNC:20846 ]	1	152184558	152196669	-1	q21.3
17	-311.3	7.27	25	40	28	40	138.7	EIF5B	ENSP00000289371	 EIF5B:p , eukaryotic translation initiation factor 5B [Source:HGNC Symbol;Acc: HGNC:30793 ]	2	99953816	100016728	1	q11.2
18	-311.2	7.50	28	40	27	47	108.1	CCDC80	ENSP00000206423	 CCDC80:p , coiled-coil domain containing 80 [Source:HGNC Symbol;Acc: HGNC:30649 ]	3	112323407	112368377	-1	q13.2
19	-310.9	7.51	27	37	30	50	119.9	MAP4	ENSP00000379083	 MAP4:p , microtubule associated protein 4 [Source:HGNC Symbol;Acc: HGNC:6862 ]	3	47892182	48130769	-1	p21.31
20	-307.2	7.34	34	45	26	41	95.9	ABCF1	ENSP00000313603	 ABCF1:p , ATP binding cassette subfamily F member 1 [Source:HGNC Symbol;Acc: HGNC:70 ]	6	30539153	30564956	1	p21.33
21	-290.8	7.65	32	52	22	34	62.3	KRT5	ENSP00000252242	 KRT5:p , keratin 5 [Source:HGNC Symbol;Acc: HGNC:6442 ]	12	52908359	52914471	-1	q13.13
22	-290.5	7.37	32	54	28	47	89.4	MAP7D1	ENSP00000362243	 MAP7D1:p , 	1	36621180	36646450	1	p34.3
23	-288.9	7.39	1.3	2	1	1	92.8	MAP7D1	ENSP00000362244	 MAP7D1:p , MAP7 domain containing 1 [Source:HGNC Symbol;Acc: HGNC:25514 ]	1	36621180	36646450	1	p34.3
24	-258.1	8.08	44	65	24	42	28.0	RPL8	ENSP00000378378	 RPL8:p , ribosomal protein L8 [Source:HGNC Symbol;Acc: HGNC:10368 ]	8	146015150	146017972	-1	q24.3
25	-249.9	7.21	12	18	25	41	220.3	CHD4	ENSP00000440392	 CHD4:p , chromodomain helicase DNA binding protein 4 [Source:HGNC Symbol;Acc: HGNC:1919 ]	12	6679249	6716642	-1	p13.31
26	-247.8	8.06	57	100+	22	56	24.2	RPS8	ENSP00000379888	 RPS8:p , ribosomal protein S8 [Source:HGNC Symbol;Acc: HGNC:10441 ]	1	45240923	45244451	1	p34.1
27	-245.0	7.44	49	66	24	35	53.6	VIM	ENSP00000224237	 VIM:p , vimentin [Source:HGNC Symbol;Acc: HGNC:12692 ]	10	17270258	17279592	1	p13
28	-244.2	7.42	52	61	22	38	42.0	CYR61	ENSP00000398736	 CYR61:p , cysteine-rich, angiogenic inducer, 61 [Source:HGNC Symbol;Acc:HGNC:2654]	1	86046444	86049645	1	p22.3
29	-238.3	7.42	37	58	20	41	59.5	NOP58	ENSP00000264279	 NOP58:p , NOP58 ribonucleoprotein [Source:HGNC Symbol;Acc: HGNC:29926 ]	2	203130439	203168389	1	q33.1
30	-236.8	7.71	40	51	19	32	51.5	KRT14	ENSP00000167586	 KRT14:p , keratin 14 [Source:HGNC Symbol;Acc: HGNC:6416 ]	17	39738531	39743173	-1	q21.2
31	-229.2	7.74	31	51	21	42	46.1	RPL3	ENSP00000346001	 RPL3:p , ribosomal protein L3 [Source:HGNC Symbol;Acc: HGNC:10332 ]	22	39708887	39716394	-1	q13.1
32	-221.7	7.62	21	32	10	11	60.0	KRT6A	ENSP00000369317	 KRT6A:p , keratin 6A [Source:HGNC Symbol;Acc: HGNC:6443 ]	12	52880958	52887041	-1	q13.13
33	-218.5	7.62	1.6	2	1	1	60.0	KRT6C	ENSP00000252250	 KRT6C:p , keratin 6C, type II [Source:HGNC Symbol;Acc: HGNC:20406 ]	12	52862300	52867569	-1	q13.13
34	-217.4	7.20	29	41	24	35	73.9	GTPBP4	ENSP00000354040	 GTPBP4:p , GTP binding protein 4 [Source:HGNC Symbol;Acc: HGNC:21535 ]	10	1034338	1065876	1	p15.3
35	-211.6	7.75	1.4	2	1	1	60.0	KRT6B	ENSP00000252252	 KRT6B:p , keratin 6B [Source:HGNC Symbol;Acc: HGNC:6444 ]	12	52840435	52845910	-1	q13.13
36	-205.8	7.04	19	27	23	24	129.6	PC	ENSP00000377527	 PC:p , pyruvate carboxylase [Source:HGNC Symbol;Acc: HGNC:8636 ]	11	66615704	66725847	-1	q13.2
37	-202.4	7.07	15	23	20	30	143.6	RRP12	ENSP00000446184	 RRP12:p , ribosomal RNA processing 12 homolog [Source:HGNC Symbol;Acc: HGNC:29100 ]	10	99116115	99161127	-1	q24.1
38	-199.2	8.73	29	36	17	70	24.4	sp|TRYP_PIG|	sp|TRYP_PIG|	Trypsin; EC 3.4.21.4; Flags: Precursor; 	nc				
39	-186.0	7.09	26	37	19	27	83.2	HSP90AB1	ENSP00000360709	 HSP90AB1:p , heat shock protein 90 alpha family class B member 1 [Source:HGNC Symbol;Acc: HGNC:5258 ]	6	44214824	44221620	1	p21.1
40	-184.8	7.09	31	42	16	26	66.0	NOP56	ENSP00000370589	 NOP56:p , NOP56 ribonucleoprotein [Source:HGNC Symbol;Acc: HGNC:15911 ]	20	2632791	2639039	1	p13
41	-184.0	7.55	41	46	15	37	41.8	ACTG1	ENSP00000331514	 ACTG1:p , actin gamma 1 [Source:HGNC Symbol;Acc: HGNC:144 ]	17	79476997	79490873	-1	q25.3
42	-183.3	7.56	4.3	5	1	3	41.7	ACTB	ENSP00000349960	 ACTB:p , actin beta [Source:HGNC Symbol;Acc: HGNC:132 ]	7	5566782	5603415	-1	p22.1
43	-181.0	8.00	52	85	17	42	21.4	ENSP00000482577	ENSP00000482577	ribosomal protein L17 [Source:HGNC Symbol;Acc: HGNC:10307 ]	nc				
44	-172.7	7.06	26	38	17	24	70.9	HSPA8	ENSP00000437125	 HSPA8:p , heat shock protein family A (Hsp70) member 8 [Source:HGNC Symbol;Acc: HGNC:5241 ]	11	122928197	122933938	-1	q24.1
45	-166.2	6.94	37	66	15	20	53.3	MECP2	ENSP00000395535	 MECP2:p , methyl-CpG binding protein 2 [Source:HGNC Symbol;Acc: HGNC:6990 ]	X	153287024	153402578	-1	q28
46	-164.0	7.22	29	62	16	25	63.8	MTDH	ENSP00000338235	 MTDH:p , metadherin [Source:HGNC Symbol;Acc: HGNC:29608 ]	8	98656407	98740998	1	q22.1
47	-158.7	6.81	17	29	17	19	117.1	SLTM	ENSP00000369887	 SLTM:p , SAFB like transcription modulator [Source:HGNC Symbol;Acc: HGNC:20709 ]	15	59171244	59225852	-1	q22.1
48	-158.4	8.10	35	95	15	47	23.5	RPL19	ENSP00000225430	 RPL19:p , ribosomal protein L19 [Source:HGNC Symbol;Acc: HGNC:10312 ]	17	37356536	37360980	1	q12
49	-156.3	6.88	21	30	14	19	74.6	SRP72	ENSP00000342181	 SRP72:p , signal recognition particle 72 [Source:HGNC Symbol;Acc: HGNC:11303 ]	4	57333081	57369839	1	q12
50	-156.2	7.95	37	99	17	31	28.7	RPS6	ENSP00000369757	 RPS6:p , ribosomal protein S6 [Source:HGNC Symbol;Acc: HGNC:10429 ]	9	19375713	19380252	-1	p22.1
51	-155.4	7.13	29	57	15	18	59.3	RBM39	ENSP00000253363	 RBM39:p , RNA binding motif protein 39 [ Source: HGNC 15923 ]	20	34291531	34330234	-1	q11.22
52	-150.3	7.02	28	32	16	23	57.9	PKM	ENSP00000334983	 PKM:p , pyruvate kinase M1/2 [Source:HGNC Symbol;Acc: HGNC:9021 ]	15	72491370	72524164	-1	q23
53	-150.3	7.08	15	31	16	26	101.0	SULF1	ENSP00000403040	 SULF1:p , sulfatase 1 [Source:HGNC Symbol;Acc:HGNC:20391]	8	70378859	70573150	1	q13.2
54	-148.8	7.07	13	28	14	23	118.2	U2SURP	ENSP00000418563	 U2SURP:p , U2 snRNP associated SURP domain containing [Source:HGNC Symbol;Acc: HGNC:30855 ]	3	142720010	142779567	1	q23
55	-148.6	6.78	19	25	14	19	80.0	PCCA	ENSP00000365462	 PCCA:p , propionyl-CoA carboxylase subunit alpha [Source:HGNC Symbol;Acc: HGNC:8653 ]	13	100741269	101182686	1	q32.3
56	-147.6	7.43	15	19	8	10	49.6	KRT13	ENSP00000246635	 KRT13:p , keratin 13 [Source:HGNC Symbol;Acc: HGNC:6415 ]	17	39657233	39661957	-1	q21.2
57	-146.8	6.96	7.4	11	5	5	84.6	HSP90AA1	ENSP00000216281	 HSP90AA1:p , heat shock protein 90 alpha family class A member 1 [Source:HGNC Symbol;Acc: HGNC:5253 ]	14	102547075	102606036	-1	q32.31
58	-146.7	7.99	41	74	13	30	21.9	HIST1H1E	ENSP00000307705	 HIST1H1E:p , histone cluster 1 H1 family member e [Source:HGNC Symbol;Acc: HGNC:4718 ]	6	26156559	26157343	1	p22.2
59	-145.3	7.53	37	62	14	23	30.0	RPL7A	ENSP00000361076	 RPL7A:p , ribosomal protein L7a [Source:HGNC Symbol;Acc: HGNC:10364 ]	9	136215069	136218281	1	q34.2
60	-144.0	7.85	51	74	15	41	20.7	RPL18A	ENSP00000222247	 RPL18A:p , ribosomal protein L18a [Source:HGNC Symbol;Acc: HGNC:10311 ]	19	17970685	17974962	1	p13.11
61	-143.1	6.81	19	28	15	19	87.3	DDX21	ENSP00000346120	 DDX21:p , DExD-box helicase 21 [Source:HGNC Symbol;Acc: HGNC:2744 ]	10	70715884	70744829	1	q22.1
62	-136.6	7.06	32	41	13	16	47.1	ENO1	ENSP00000234590	 ENO1:p , enolase 1 [Source:HGNC Symbol;Acc: HGNC:3350 ]	1	8921061	8939308	-1	p36.23
63	-136.3	6.77	12	19	13	17	136.6	AP3D1	ENSP00000347416	 AP3D1:p , adaptor related protein complex 3 subunit delta 1 [Source:HGNC Symbol;Acc: HGNC:568 ]	19	2100988	2164464	-1	p13.3
64	-136.2	6.73	15	20	13	15	108.5	COL6A1	ENSP00000355180	 COL6A1:p , collagen, type VI, alpha 1 [Source:HGNC Symbol;Acc:HGNC:2211]	21	47401651	47424964	1	q22.3
65	-134.9	6.68	41	45	13	17	39.4	ALDOA	ENSP00000336927	 ALDOA:p , aldolase A, fructose-bisphosphate [Source:HGNC Symbol;Acc: HGNC:414 ]	16	30064411	30081778	1	p11.2
66	-134.7	7.14	23	33	13	14	56.1	KRT4	ENSP00000448220	 KRT4:p , keratin 4 [Source:HGNC Symbol;Acc: HGNC:6441 ]	12	53200333	53208335	-1	q13.13
67	-133.8	7.13	37	56	14	27	42.6	DEK	ENSP00000380414	 DEK:p , DEK proto-oncogene [Source:HGNC Symbol;Acc: HGNC:2768 ]	6	18224099	18265054	-1	p22.3
68	-131.0	6.58	7.1	10	14	15	225.4	TRIP12	ENSP00000373696	 TRIP12:p , thyroid hormone receptor interactor 12 [Source:HGNC Symbol;Acc: HGNC:12306 ]	2	230628554	230787955	-1	q36.3
69	-130.8	7.06	37	56	13	23	34.3	RPL5	ENSP00000359345	 RPL5:p , ribosomal protein L5 [Source:HGNC Symbol;Acc: HGNC:10360 ]	1	93297582	93307481	1	p22.1
70	-130.8	7.53	40	93	12	24	18.6	RPL21	ENSP00000346027	 RPL21:p , ribosomal protein L21 [Source:HGNC Symbol;Acc: HGNC:10313 ]	13	27825446	27830828	1	q12.2
71	-130.1	6.81	18	34	14	18	90.7	TOP1	ENSP00000354522	 TOP1:p , DNA topoisomerase I [Source:HGNC Symbol;Acc: HGNC:11986 ]	20	39657458	39753127	1	q12
72	-128.8	7.07	29	59	14	25	54.9	RSL1D1	ENSP00000460871	 RSL1D1:p , ribosomal L1 domain containing 1 [Source:HGNC Symbol;Acc: HGNC:24534 ]	16	11929056	11945442	-1	p13.13
73	-128.3	7.64	5.3	6	2	2	51.2	KRT16	ENSP00000301653	 KRT16:p , keratin 16 [Source:HGNC Symbol;Acc: HGNC:6423 ]	17	39766030	39772151	-1	q21.2
74	-126.9	7.28	40	60	13	24	24.1	RPL15	ENSP00000309334	 RPL15:p , ribosomal protein L15 [Source:HGNC Symbol;Acc: HGNC:10306 ]	3	23958036	23965183	1	p24.2
75	-125.9	7.12	8.8	13	15	16	170.8	BAZ1B	ENSP00000342434	 BAZ1B:p , bromodomain adjacent to zinc finger domain 1B [Source:HGNC Symbol;Acc: HGNC:961 ]	7	72854728	72936608	-1	q11.23
76	-123.5	6.66	16	22	12	16	96.3	ENSP00000481495	ENSP00000481495	DEAD-box helicase 24 [Source:HGNC Symbol;Acc: HGNC:13266 ]	nc				
77	-120.4	7.02	21	36	13	25	62.0	GNL3	ENSP00000395772	 GNL3:p , G protein nucleolar 3 [Source:HGNC Symbol;Acc: HGNC:29931 ]	3	52715172	52728508	1	p21.1
78	-119.5	6.60	7.0	9	15	15	269.8	ENSP00000483300	ENSP00000483300	no protein information available	nc				
79	-119.0	7.25	42	68	13	20	24.2	RPL13	ENSP00000307889	 RPL13:p , ribosomal protein L13 [Source:HGNC Symbol;Acc: HGNC:10303 ]	16	89627065	89630950	1	q24.3
80	-118.9	6.57	13	20	11	14	113.0	PARP1	ENSP00000355759	 PARP1:p , poly(ADP-ribose) polymerase 1 [Source:HGNC Symbol;Acc: HGNC:270 ]	1	226548392	226595780	-1	q42.12
81	-115.8	6.60	20	30	11	14	84.4	RRP1B	ENSP00000339145	 RRP1B:p , ribosomal RNA processing 1B [Source:HGNC Symbol;Acc: HGNC:23818 ]	21	45079429	45115958	1	q22.3
82	-115.2	7.29	34	70	11	16	23.4	RPL14	ENSP00000345156	 RPL14:p , ribosomal protein L14 [Source:HGNC Symbol;Acc: HGNC:10305 ]	3	40498783	40503861	1	p22.1
83	-114.4	6.81	16	27	12	15	89.2	NOP2	ENSP00000444437	 NOP2:p , NOP2 nucleolar protein [Source:HGNC Symbol;Acc: HGNC:7867 ]	12	6666029	6677857	-1	p13.31
84	-113.7	7.74	41	91	11	31	21.6	RPL18	ENSP00000447001	 RPL18:p , ribosomal protein L18 [Source:HGNC Symbol;Acc: HGNC:10310 ]	19	49118585	49122793	-1	q13.33
85	-112.8	6.75	28	49	11	11	46.5	LUC7L2	ENSP00000347005	 LUC7L2:p , LUC7 like 2, pre-mRNA splicing factor [Source:HGNC Symbol;Acc: HGNC:21608 ]	7	139025105	139108198	1	q34
86	-112.7	8.03	29	53	11	25	15.8	RPS23	ENSP00000296674	 RPS23:p , ribosomal protein S23 [Source:HGNC Symbol;Acc: HGNC:10410 ]	5	81569177	81574396	-1	q14.2
87	-112.1	6.69	22	28	12	15	61.7	SPATS2L	ENSP00000386336	 SPATS2L:p , spermatogenesis associated serine rich 2 like [Source:HGNC Symbol;Acc: HGNC:24574 ]	2	201170604	201343253	1	q33.1
88	-111.4	6.81	54	76	10	12	18.5	CFL1	ENSP00000432660	 CFL1:p , cofilin 1 [Source:HGNC Symbol;Acc: HGNC:1874 ]	11	65590493	65629497	-1	q13.1
89	-110.7	7.29	4.0	5	1	1	42.0	ACTA1	ENSP00000355645	 ACTA1:p , actin, alpha 1, skeletal muscle [Source:HGNC Symbol;Acc: HGNC:129 ]	1	229566992	229569845	-1	q42.13
90	-110.2	6.76	5.0	9	12	14	331.1	MAP1A	ENSP00000371462	 MAP1A:p , microtubule associated protein 1A [Source:HGNC Symbol;Acc: HGNC:6835 ]	15	43803156	43823818	1	q15.3
91	-109.8	7.93	47	89	11	30	15.8	RPL32	ENSP00000416429	 RPL32:p , ribosomal protein L32 [Source:HGNC Symbol;Acc: HGNC:10336 ]	3	12875984	12883087	-1	p25.2
92	-109.1	6.67	18	29	11	14	67.6	LARP7	ENSP00000422626	 LARP7:p , 	4	113558120	113578748	1	q25
93	-109.1	6.91	22	31	12	19	60.1	PSIP1	ENSP00000370114	 PSIP1:p , PC4 and SFRS1 interacting protein 1 [Source:HGNC Symbol;Acc: HGNC:9527 ]	9	15464064	15511017	-1	p22.3
94	-108.8	7.46	5.0	9	1	1	20.6	KRT5	ENSP00000447209	 KRT5:p , keratin 5 [ Source: HGNC 6442 ]	12	52908359	52914471	-1	q13.13
95	-108.0	6.78	17	24	13	17	67.8	MSN	ENSP00000353408	 MSN:p , moesin [Source:HGNC Symbol;Acc: HGNC:7373 ]	X	64887537	64961791	1	q12
96	-105.0	6.63	8.2	11	13	14	148.8	MYBBP1A	ENSP00000254718	 MYBBP1A:p , MYB binding protein 1a [Source:HGNC Symbol;Acc: HGNC:7546 ]	17	4442192	4458926	-1	p13.2
97	-102.5	6.51	1.1	2	1	1	192.0	TRIP12	ENSP00000373697	 TRIP12:p , thyroid hormone receptor interactor 12 [Source:HGNC Symbol;Acc: HGNC:12306 ]	2	230628554	230787955	-1	q36.3
98	-101.6	7.46	3.5	4	1	1	48.7	sp|K1C15_SHEEP|	sp|K1C15_SHEEP|	Keratin, type I cytoskeletal 15; Cytokeratin-15; CK-15; Keratin-15; K15; 	nc				
99	-100.1	6.65	19	25	11	13	65.1	LMNA	ENSP00000357284	 LMNA:p , lamin A/C [Source:HGNC Symbol;Acc: HGNC:6636 ]	1	156052364	156109880	1	q22
100	-99.9	6.53	15	21	10	10	90.2	SART1	ENSP00000310448	 SART1:p , spliceosome associated factor 1, recruiter of U4/U6.U5 tri-snRNP [Source:HGNC Symbol;Acc: HGNC:10538 ]	11	65729160	65747299	1	q13.1
101	-99.7	6.52	12	15	10	10	114.6	POP1	ENSP00000385787	 POP1:p , POP1 homolog, ribonuclease P/MRP subunit [Source:HGNC Symbol;Acc: HGNC:30129 ]	8	99129525	99172062	1	q22.2
102	-98.2	6.62	8.3	10	11	11	138.8	COL1A1	ENSP00000225964	 COL1A1:p , collagen type I alpha 1 chain [Source:HGNC Symbol;Acc: HGNC:2197 ]	17	48260650	48278993	-1	q21.33
103	-98.1	6.89	20	30	12	13	61.2	HP1BP3	ENSP00000312625	 HP1BP3:p , heterochromatin protein 1 binding protein 3 [Source:HGNC Symbol;Acc: HGNC:24973 ]	1	21069154	21113816	-1	p36.12
104	-97.2	7.70	4.9	10	1	1	18.7	RPL18	ENSP00000449610	 RPL18:p , ribosomal protein L18 [Source:HGNC Symbol;Acc:HGNC:10310]	19	49118585	49122793	-1	q13.33
105	-96.1	7.51	25	44	7	16	22.6	HIST1H1B	ENSP00000330074	 HIST1H1B:p , histone cluster 1 H1 family member b [Source:HGNC Symbol;Acc: HGNC:4719 ]	6	27834570	27835359	-1	p22.1
106	-95.6	6.68	40	55	12	14	29.6	RPS4X	ENSP00000362744	 RPS4X:p , ribosomal protein S4 X-linked [Source:HGNC Symbol;Acc: HGNC:10424 ]	X	71475529	71497150	-1	q13.1
107	-91.9	8.29	7.9	14	9	27	39.3	AHSG	ENSP00000393887	 AHSG:p , alpha 2-HS glycoprotein [Source:HGNC Symbol;Acc: HGNC:349 ]	3	186330712	186339107	1	q27.3
108	-91.6	7.33	49	71	8	32	18.0	RPS27A	ENSP00000383981	 RPS27A:p , ribosomal protein S27a [Source:HGNC Symbol;Acc: HGNC:10417 ]	2	55459039	55462989	1	p16.1
109	-89.4	7.90	9.4	16	2	3	21.4	HIST1H1C	ENSP00000339566	 HIST1H1C:p , histone cluster 1 H1 family member c [Source:HGNC Symbol;Acc: HGNC:4716 ]	6	26055968	26056699	-1	p22.2
110	-88.5	6.59	4.5	6	10	13	238.1	NUMA1	ENSP00000377298	 NUMA1:p , nuclear mitotic apparatus protein 1 [Source:HGNC Symbol;Acc: HGNC:8059 ]	11	71713910	71791739	-1	q13.4
111	-86.7	7.24	48	74	9	24	18.6	RPL10	ENSP00000385621	 RPL10:p , ribosomal protein L10 [Source:HGNC Symbol;Acc: HGNC:10298 ]	X	153618315	153637504	1	q28
112	-86.5	7.32	6.1	10	2	3	24.6	RPL10	ENSP00000358832	 RPL10:p , ribosomal protein L10 [Source:HGNC Symbol;Acc: HGNC:10298 ]	X	153618315	153637504	1	q28
113	-86.2	7.96	32	52	9	19	16.4	RPL36A	ENSP00000404375	 RPL36A:p , ribosomal protein L36a [ Source: HGNC 10359 ]	X	100645812	100651105	1	q22.1
114	-85.3	7.77	2.2	3	11	16	531.5	PLEC	ENSP00000323856	 PLEC:p , plectin [Source:HGNC Symbol;Acc: HGNC:9069 ]	8	144989321	145050902	-1	q24.3
115	-84.7	6.80	31	44	9	15	29.9	RPS3A	ENSP00000346050	 RPS3A:p , ribosomal protein S3A [Source:HGNC Symbol;Acc: HGNC:10421 ]	4	152020725	152025804	1	q31.3
116	-84.4	7.45	41	84	10	16	17.8	RPL24	ENSP00000377640	 RPL24:p , ribosomal protein L24 [Source:HGNC Symbol;Acc: HGNC:10325 ]	3	101399935	101405626	-1	q12.3
117	-83.7	6.54	13	23	11	11	85.7	RBM28	ENSP00000223073	 RBM28:p , RNA binding motif protein 28 [Source:HGNC Symbol;Acc: HGNC:21863 ]	7	127950437	127983962	-1	q32.1
118	-83.1	7.37	37	80	9	17	17.7	RPL23A	ENSP00000389103	 RPL23A:p , ribosomal protein L23a [Source:HGNC Symbol;Acc: HGNC:10317 ]	17	27046411	27051377	1	q11.2
119	-83.0	7.47	43	100+	9	17	17.2	RPL26	ENSP00000293842	 RPL26:p , ribosomal protein L26 [Source:HGNC Symbol;Acc: HGNC:10327 ]	17	8280838	8286531	-1	p13.1
120	-82.8	6.48	22	28	8	9	50.7	RRP8	ENSP00000254605	 RRP8:p , ribosomal RNA processing 8 [Source:HGNC Symbol;Acc: HGNC:29030 ]	11	6616305	6624850	-1	p15.4
121	-82.7	6.61	10	15	6	6	72.3	HSPA5	ENSP00000324173	 HSPA5:p , heat shock protein family A (Hsp70) member 5 [Source:HGNC Symbol;Acc: HGNC:5238 ]	9	127997132	128003609	-1	q33.3
122	-79.8	7.89	6.8	12	1	2	22.3	HIST1H1D	ENSP00000244534	 HIST1H1D:p , histone cluster 1 H1 family member d [Source:HGNC Symbol;Acc: HGNC:4717 ]	6	26234440	26235216	-1	p22.2
123	-79.8	6.47	24	29	9	10	44.6	PGK1	ENSP00000362413	 PGK1:p , phosphoglycerate kinase 1 [Source:HGNC Symbol;Acc: HGNC:8896 ]	X	77320685	77384793	1	q21.1
124	-79.5	6.61	3.7	9	8	10	263.7	SON	ENSP00000348984	 SON:p , SON DNA binding protein [Source:HGNC Symbol;Acc: HGNC:11183 ]	21	34914924	34949812	1	q22.11
125	-78.5	7.93	6.6	12	1	2	12.5	RPL36AL	ENSP00000346012	 RPL36AL:p , ribosomal protein L36a like [Source:HGNC Symbol;Acc: HGNC:10346 ]	14	50085237	50087403	-1	q21.3
126	-78.4	6.65	17	28	9	10	52.8	RRP1	ENSP00000417464	 RRP1:p , ribosomal RNA processing 1 [Source:HGNC Symbol;Acc: HGNC:18785 ]	21	45209394	45225174	1	q22.3
127	-78.1	6.66	22	29	7	9	33.4	MRPL15	ENSP00000260102	 MRPL15:p , mitochondrial ribosomal protein L15 [Source:HGNC Symbol;Acc: HGNC:14054 ]	8	55047770	55060461	1	q11.23
128	-78.0	6.57	11	15	10	10	95.3	EEF2	ENSP00000307940	 EEF2:p , eukaryotic translation elongation factor 2 [Source:HGNC Symbol;Acc: HGNC:3214 ]	19	3976054	3985467	-1	p13.3
129	-77.9	6.55	32	47	9	12	29.2	FRG1	ENSP00000226798	 FRG1:p , FSHD region gene 1 [Source:HGNC Symbol;Acc: HGNC:3954 ]	4	190861943	190884359	1	q35.2
130	-77.8	7.30	7.0	11	2	10	14.7	UBA52	ENSP00000472264	 UBA52:p , 	19	18682540	18688360	1	p13.11
131	-77.4	6.76	20	30	8	10	50.1	TUBA1B	ENSP00000336799	 TUBA1B:p , tubulin alpha 1b [Source:HGNC Symbol;Acc: HGNC:18809 ]	12	49521565	49525180	-1	q13.12
132	-77.3	6.38	7.6	9	9	10	129.2	COL1A2	ENSP00000297268	 COL1A2:p , collagen type I alpha 2 chain [Source:HGNC Symbol;Acc: HGNC:2198 ]	7	94023873	94060544	1	q21.3
133	-77.1	7.00	4.7	7	8	19	163.2	A2M	ENSP00000323929	 A2M:p , alpha-2-macroglobulin [Source:HGNC Symbol;Acc: HGNC:7 ]	12	9220260	9268825	-1	p13.31
134	-76.3	6.36	16	27	8	8	62.0	DNAJC21	ENSP00000343728	 DNAJC21:p , DnaJ heat shock protein family (Hsp40) member C21 [Source:HGNC Symbol;Acc: HGNC:27030 ]	5	34929698	34959069	1	p13.2
135	-76.0	6.86	28	43	8	17	39.6	H2AFY	ENSP00000423563	 H2AFY:p , H2A histone family member Y [Source:HGNC Symbol;Acc: HGNC:4740 ]	5	134669590	134735604	-1	q31.1
136	-75.3	7.14	60	78	7	13	12.8	RPL30	ENSP00000428085	 RPL30:p , ribosomal protein L30 [Source:HGNC Symbol;Acc: HGNC:10333 ]	8	99037079	99058697	-1	q22.2
137	-73.9	7.82	52	94	8	29	13.0	RPS26	ENSP00000348849	 RPS26:p , ribosomal protein S26 [Source:HGNC Symbol;Acc: HGNC:10414 ]	12	56435637	56438116	1	q13.2
138	-73.7	6.52	3.6	6	8	9	299.4	SRRM2	ENSP00000301740	 SRRM2:p , serine/arginine repetitive matrix 2 [Source:HGNC Symbol;Acc: HGNC:16639 ]	16	2802330	2822539	1	p13.3
139	-73.3	6.34	14	22	8	8	75.4	DDX18	ENSP00000263239	 DDX18:p , DEAD-box helicase 18 [Source:HGNC Symbol;Acc: HGNC:2741 ]	2	118572226	118589955	1	q14.1
140	-72.3	7.04	3.7	5	2	2	58.9	KRT73	ENSP00000307014	 KRT73:p , keratin 73, type II [Source:HGNC Symbol;Acc: HGNC:28928 ]	12	53001354	53012343	-1	q13.13
141	-71.6	7.16	40	78	7	16	15.8	RPL27	ENSP00000467587	 RPL27:p , ribosomal protein L27 [Source:HGNC Symbol;Acc: HGNC:10328 ]	17	41150290	41154976	1	q21.31
142	-70.8	6.48	9.8	14	9	11	105.9	XPC	ENSP00000285021	 XPC:p , XPC complex subunit, DNA damage recognition and repair factor [Source:HGNC Symbol;Acc: HGNC:12816 ]	3	14186647	14220283	-1	p25.1
143	-70.3	7.35	5.5	13	1	1	17.2	RPL26L1	ENSP00000428177	 RPL26L1:p , ribosomal protein L26-like 1 [Source:HGNC Symbol;Acc: HGNC:17050 ]	5	172385732	172396774	1	q35.1
144	-69.6	6.74	21	30	8	12	37.4	HNRNPA2B1	ENSP00000346694	 HNRNPA2B1:p , heterogeneous nuclear ribonucleoprotein A2/B1 [Source:HGNC Symbol;Acc: HGNC:5033 ]	7	26229547	26241149	-1	p15.2
145	-69.5	7.67	40	56	9	16	15.4	HIST2H3D	ENSP00000333277	 HIST2H3D:p , histone cluster 2 H3 family member d [Source:HGNC Symbol;Acc: HGNC:25311 ]	1	149784826	149785236	-1	q21.2
146	-68.8	6.45	9.3	17	7	7	88.9	HNRNPU	ENSP00000393151	 HNRNPU:p , heterogeneous nuclear ribonucleoprotein U [Source:HGNC Symbol;Acc: HGNC:5048 ]	1	245014468	245027844	-1	q44
147	-68.4	6.31	22	43	7	7	43.6	LYAR	ENSP00000345917	 LYAR:p , Ly1 antibody reactive [Source:HGNC Symbol;Acc: HGNC:26021 ]	4	4269428	4291896	-1	p16.3
148	-68.1	6.68	15	33	9	12	51.5	SNRNP70	ENSP00000472998	 SNRNP70:p , small nuclear ribonucleoprotein U1 subunit 70 [Source:HGNC Symbol;Acc: HGNC:11150 ]	19	49588676	49611862	1	q13.33
149	-68.0	6.32	11	16	7	8	78.8	HHIP	ENSP00000296575	 HHIP:p , Hedgehog-interacting protein precursor (HHIP) (HIP). Source: Uniprot/SWISSPROT Q96QV1 	4	145567173	145666423	1	q31.21
150	-67.7	7.06	10	16	1	2	12.2	RPS27A	ENSP00000408482	 RPS27A:p , ribosomal protein S27a [Source:HGNC Symbol;Acc: HGNC:10417 ]	2	55459039	55462989	1	p16.1
151	-67.1	6.38	11	17	8	9	87.9	UTP14A	ENSP00000377944	 UTP14A:p , UTP14A, small subunit processome component [Source:HGNC Symbol;Acc: HGNC:10665 ]	X	129040097	129063737	1	q26.1
152	-66.2	7.40	5.6	9	3	3	57.8	KRT79	ENSP00000328358	 KRT79:p , keratin 79 [ Source: HGNC 28930 ]	12	53215194	53228079	-1	q13.13
153	-66.2	6.63	18	26	6	11	36.0	GAPDH	ENSP00000229239	 GAPDH:p , glyceraldehyde-3-phosphate dehydrogenase [Source:HGNC Symbol;Acc: HGNC:4141 ]	12	6643093	6647537	1	p13.31
154	-66.1	6.45	9.1	13	8	8	98.6	DDX54	ENSP00000323858	 DDX54:p , DEAD-box helicase 54 [Source:HGNC Symbol;Acc: HGNC:20084 ]	12	113594979	113623284	-1	q24.13
155	-65.7	6.66	38	62	9	10	22.6	RPS9	ENSP00000302896	 RPS9:p , ribosomal protein S9 [Source:HGNC Symbol;Acc: HGNC:10442 ]	19	54704610	54752862	1	q13.42
156	-64.9	6.29	27	37	7	7	31.9	FHL1	ENSP00000359724	 FHL1:p , four and a half LIM domains 1 [Source:HGNC Symbol;Acc: HGNC:3702 ]	X	135229559	135293518	1	q26.3
157	-64.6	6.24	3.3	5	7	7	279.8	FLNA	ENSP00000353467	 FLNA:p , filamin A [Source:HGNC Symbol;Acc: HGNC:3754 ]	X	153576892	153603006	-1	q28
158	-64.6	7.73	25	89	7	14	17.7	RPL29	ENSP00000294189	 RPL29:p , ribosomal protein L29 [Source:HGNC Symbol;Acc: HGNC:10331 ]	3	52027616	52029958	-1	p21.2
159	-63.9	6.51	7.2	15	8	9	105.9	PRPF40A	ENSP00000386458	 PRPF40A:p , pre-mRNA processing factor 40 homolog A [Source:HGNC Symbol;Acc: HGNC:16463 ]	2	153508107	153574511	-1	q23.3
160	-63.6	6.57	4.8	6	8	11	187.0	C3	ENSP00000245907	 C3:p , complement C3 [Source:HGNC Symbol;Acc: HGNC:1318 ]	19	6677715	6730573	-1	p13.3
161	-62.9	6.29	10	16	8	9	92.2	CDC5L	ENSP00000360532	 CDC5L:p , cell division cycle 5 like [Source:HGNC Symbol;Acc: HGNC:1743 ]	6	44355262	44418163	1	p21.1
162	-62.8	6.52	38	58	5	9	20.7	ENSP00000478319	ENSP00000478319	gremlin 1, DAN family BMP antagonist [Source:HGNC Symbol;Acc:HGNC:2001]	nc				
163	-62.8	6.53	15	19	8	9	61.6	DDX56	ENSP00000258772	 DDX56:p , DEAD-box helicase 56 [Source:HGNC Symbol;Acc: HGNC:18193 ]	7	44605016	44614650	-1	p13
164	-62.2	6.46	1.3	2	7	9	628.7	AHNAK	ENSP00000367263	 AHNAK:p , AHNAK nucleoprotein [Source:HGNC Symbol;Acc: HGNC:347 ]	11	62201016	62323707	-1	q12.3
165	-62.0	6.73	38	61	7	10	21.2	ENSP00000480832	ENSP00000480832	NOP16 nucleolar protein [Source:HGNC Symbol;Acc: HGNC:26934 ]	nc				
166	-61.0	6.41	9.3	13	8	8	95.5	DDX23	ENSP00000310723	 DDX23:p , DEAD-box helicase 23 [Source:HGNC Symbol;Acc: HGNC:17347 ]	12	49223840	49246625	-1	q13.12
167	-60.5	6.93	12	15	8	13	52.6	SERPINC1	ENSP00000356671	 SERPINC1:p , serpin peptidase inhibitor, clade C (antithrombin), member 1 [Source:HGNC Symbol;Acc: HGNC:775 ]	1	173872947	173886516	-1	q25.1
168	-60.3	6.73	44	75	6	8	15.6	MDK	ENSP00000385451	 MDK:p , midkine [Source:HGNC Symbol;Acc: HGNC:6972 ]	11	46402306	46405375	1	p11.2
169	-60.2	6.43	27	31	6	7	30.8	TPI1	ENSP00000229270	 TPI1:p , triosephosphate isomerase 1 [Source:HGNC Symbol;Acc: HGNC:12009 ]	12	6976283	6980112	1	p13.31
170	-60.2	6.50	6.8	9	7	7	96.5	FTSJ3	ENSP00000396673	 FTSJ3:p , FtsJ RNA methyltransferase homolog 3 [Source:HGNC Symbol;Acc: HGNC:17136 ]	17	61896793	61907372	-1	q23.3
171	-60.2	6.76	0.5	1	1	1	232.9	CHD3	ENSP00000369716	 CHD3:p , chromodomain helicase DNA binding protein 3 [Source:HGNC Symbol;Acc: HGNC:1918 ]	17	7788124	7816078	1	p13.1
172	-60.0	6.61	13	19	8	9	59.7	CAT	ENSP00000241052	 CAT:p , catalase [Source:HGNC Symbol;Acc: HGNC:1516 ]	11	34460472	34493609	1	p13
173	-59.9	6.87	44	56	6	12	14.9	RPL23	ENSP00000377865	 RPL23:p , ribosomal protein L23 [Source:HGNC Symbol;Acc: HGNC:10316 ]	17	37004118	37010096	-1	q12
174	-57.5	6.25	7.4	12	6	6	87.2	ENSP00000476781	ENSP00000476781	elongin A [Source:HGNC Symbol;Acc: HGNC:11620 ]	nc				
175	-57.4	6.95	36	100+	5	14	16.3	RPS14	ENSP00000385958	 RPS14:p , ribosomal protein S14 [Source:HGNC Symbol;Acc: HGNC:10387 ]	5	149822753	149829319	-1	q33.1
176	-56.9	6.35	5.3	9	7	7	144.3	TCOF1	ENSP00000409944	 TCOF1:p , treacle ribosome biogenesis factor 1 [Source:HGNC Symbol;Acc: HGNC:11654 ]	5	149737202	149779871	1	q32
177	-56.7	6.62	25	34	6	9	34.2	MKI67IP	ENSP00000285814	 MKI67IP:p , nucleolar protein interacting with the FHA domain of MKI67 [Source:HGNC Symbol;Acc: HGNC:17838 ]	2	122484521	122494499	-1	q14.3
178	-55.9	7.82	33	78	7	13	13.3	RPL34	ENSP00000378162	 RPL34:p , ribosomal protein L34 [Source:HGNC Symbol;Acc: HGNC:10340 ]	4	109541722	109551568	1	q25
179	-55.9	6.51	40	62	6	8	20.6	CSRP1	ENSP00000356275	 CSRP1:p , cysteine and glycine-rich protein 1 [Source:HGNC Symbol;Acc: HGNC:2469 ]	1	201452658	201478584	-1	q32.1
180	-55.8	6.26	15	23	6	6	45.1	TSPYL5	ENSP00000322802	 TSPYL5:p , TSPY-like 5 [ Source: HGNC 29367 ]	8	98285717	98290176	-1	q22.1
181	-55.6	6.28	2.6	5	4	7	247.9	FLG2	ENSP00000373370	 FLG2:p , filaggrin family member 2 [Source:HGNC Symbol;Acc: HGNC:33276 ]	1	152321213	152332482	-1	q21.3
182	-53.9	6.49	1.7	3	1	1	68.5	RDX	ENSP00000342830	 RDX:p , radixin [Source:HGNC Symbol;Acc:HGNC:9944]	11	110045605	110167447	-1	q22.3
183	-53.3	6.80	27	46	6	10	23.7	PPIB	ENSP00000300026	 PPIB:p , peptidylprolyl isomerase B [Source:HGNC Symbol;Acc: HGNC:9255 ]	15	64448011	64455404	-1	q22.31
184	-53.2	7.00	30	44	6	19	18.0	PPIA	ENSP00000419425	 PPIA:p , peptidylprolyl isomerase A [Source:HGNC Symbol;Acc: HGNC:9253 ]	7	44836279	44864163	1	p13
185	-52.7	6.34	12	26	6	7	57.7	UPF3B	ENSP00000276201	 UPF3B:p , UPF3B, regulator of nonsense mediated mRNA decay [Source:HGNC Symbol;Acc: HGNC:20439 ]	X	118967985	118986961	-1	q24
186	-51.8	6.85	14	26	6	9	50.1	EEF1A1	ENSP00000339063	 EEF1A1:p , eukaryotic translation elongation factor 1 alpha 1 [Source:HGNC Symbol;Acc: HGNC:3189 ]	6	74225473	74233520	-1	q13
187	-51.5	7.40	47	80	6	16	11.4	ENSP00000462667	ENSP00000462667	histone cluster 2 H4 family member a [Source:HGNC Symbol;Acc: HGNC:4794 ]	HG1287_PATCH	150519072	150519467	1	q21.2
188	-50.9	6.49	47	70	6	8	15.0	PFN1	ENSP00000225655	 PFN1:p , profilin 1 [Source:HGNC Symbol;Acc: HGNC:8881 ]	17	4848947	4852356	-1	p13.2
189	-50.5	6.63	18	24	6	6	36.6	LDHB	ENSP00000379386	 LDHB:p , lactate dehydrogenase B [Source:HGNC Symbol;Acc: HGNC:6541 ]	12	21788276	21910791	-1	p12.1
190	-49.9	6.14	6.4	11	5	5	113.7	DSG1	ENSP00000257192	 DSG1:p , desmoglein 1 [Source:HGNC Symbol;Acc: HGNC:3048 ]	18	28898052	28936992	1	q12.1
191	-49.8	6.46	32	67	6	8	18.4	RPS11	ENSP00000270625	 RPS11:p , ribosomal protein S11 [Source:HGNC Symbol;Acc: HGNC:10384 ]	19	49999622	50002946	1	q13.33
192	-49.7	6.14	12	16	6	6	80.4	MCCC1	ENSP00000265594	 MCCC1:p , methylcrotonoyl-CoA carboxylase 1 [Source:HGNC Symbol;Acc: HGNC:6936 ]	3	182733006	182833863	-1	q27.1
193	-49.6	6.23	4.3	9	5	5	139.2	SCAF1	ENSP00000353769	 SCAF1:p , SR-related CTD associated factor 1 [Source:HGNC Symbol;Acc: HGNC:30403 ]	19	50145382	50161899	1	q13.33
194	-49.5	7.51	26	36	5	14	13.9	HIST2H2BF	ENSP00000358164	 HIST2H2BF:p , histone cluster 2 H2B family member f [Source:HGNC Symbol;Acc: HGNC:24700 ]	1	149754245	149783928	-1	q21.2
195	-49.2	6.55	1.7	2	1	1	70.3	HSPA1L	ENSP00000364805	 HSPA1L:p , heat shock 70kDa protein 1-like [Source:HGNC Symbol;Acc: HGNC:5234 ]	6	31777396	31783437	-1	p21.33
196	-49.2	6.10	15	22	5	6	44.1	ARL6IP4	ENSP00000414847	 ARL6IP4:p , ADP-ribosylation-like factor 6 interacting protein 4 [ Source: HGNC 18076 ]	12	123464333	123467456	1	q24.31
197	-48.9	6.53	22	26	6	9	30.1	NME2	ENSP00000376889	 NME2:p , NME/NM23 nucleoside diphosphate kinase 2 [Source:HGNC Symbol;Acc: HGNC:7850 ]	17	49230951	49249105	1	q21.33
198	-48.6	7.39	26	54	5	11	16.6	RPL27A	ENSP00000346015	 RPL27A:p , ribosomal protein L27a [Source:HGNC Symbol;Acc: HGNC:10329 ]	11	8703958	8736306	1	p15.4
199	-48.2	7.44	6.3	9	6	11	78.1	LTF	ENSP00000231751	 LTF:p , lactotransferrin [Source:HGNC Symbol;Acc: HGNC:6720 ]	3	46477136	46526724	-1	p21.31
200	-47.9	6.34	24	36	4	7	24.8	UCHL1	ENSP00000422542	 UCHL1:p , ubiquitin carboxyl-terminal esterase L1 (ubiquitin thiolesterase) [Source:HGNC Symbol;Acc:HGNC:12513]	4	41258430	41270472	1	p13
201	-47.9	6.52	45	81	5	6	11.3	DCD	ENSP00000293371	 DCD:p , dermcidin [Source:HGNC Symbol;Acc: HGNC:14669 ]	12	55038375	55042277	-1	q13.2
202	-47.8	7.05	40	76	6	11	14.5	RPL31	ENSP00000264258	 RPL31:p , ribosomal protein L31 [Source:HGNC Symbol;Acc: HGNC:10334 ]	2	101618177	101640494	1	q11.2
203	-47.2	7.78	1.6	2	1	1	61.9	KRT77	ENSP00000342710	 KRT77:p , keratin 77 [Source:HGNC Symbol;Acc: HGNC:20411 ]	12	53083410	53097247	-1	q13.13
204	-47.1	6.50	28	58	5	9	24.9	HMGB1	ENSP00000345347	 HMGB1:p , high mobility group box 1 [Source:HGNC Symbol;Acc: HGNC:4983 ]	13	31032884	31191734	-1	q12.3
205	-47.1	6.52	31	53	7	9	24.4	RPL7	ENSP00000379731	 RPL7:p , ribosomal protein L7 [Source:HGNC Symbol;Acc: HGNC:10363 ]	8	74202506	74208024	-1	q21.11
206	-46.8	6.30	23	26	6	6	35.1	GNB2L1	ENSP00000426909	 GNB2L1:p , receptor for activated C kinase 1 [Source:HGNC Symbol;Acc: HGNC:4399 ]	5	180663909	180675096	-1	q35.3
207	-45.9	6.65	20	23	6	7	36.7	LDHA	ENSP00000395337	 LDHA:p , lactate dehydrogenase A [Source:HGNC Symbol;Acc: HGNC:6535 ]	11	18415935	18429972	1	p15.1
208	-45.7	6.12	4.9	7	6	6	122.9	NEMF	ENSP00000298310	 NEMF:p , nuclear export mediator factor [Source:HGNC Symbol;Acc: HGNC:10663 ]	14	50249997	50319921	-1	q21.3
209	-45.4	6.77	25	60	5	8	20.9	H1F0	ENSP00000344504	 H1F0:p , H1 histone family member 0 [Source:HGNC Symbol;Acc: HGNC:4714 ]	22	38201114	38203442	1	q13.1
210	-45.1	6.19	16	28	5	5	40.0	H2AFY2	ENSP00000362352	 H2AFY2:p , H2A histone family member Y2 [Source:HGNC Symbol;Acc: HGNC:14453 ]	10	71812552	71872036	1	q22.1
211	-44.6	6.63	0.1	0	7	8	3992.2	TTN	ENSP00000467141	 TTN:p , titin [Source:HGNC Symbol;Acc: HGNC:12403 ]	2	179390716	179695529	-1	q31.2
212	-44.4	6.19	12	19	5	5	47.7	AHCY	ENSP00000217426	 AHCY:p , adenosylhomocysteinase [Source:HGNC Symbol;Acc: HGNC:343 ]	20	32868074	32899608	-1	q11.22
213	-43.8	6.33	11	17	5	6	51.6	HPX	ENSP00000265983	 HPX:p , hemopexin [Source:HGNC Symbol;Acc: HGNC:5171 ]	11	6452279	6463847	-1	p15.4
214	-43.6	7.44	7.1	10	2	2	13.9	HIST2H2BE	ENSP00000358151	 HIST2H2BE:p , histone cluster 2, H2be [Source:HGNC Symbol;Acc: HGNC:4760 ]	1	149856010	149858232	-1	q21.2
215	-43.4	6.26	14	23	5	6	47.9	PCOLCE	ENSP00000223061	 PCOLCE:p , procollagen C-endopeptidase enhancer [Source:HGNC Symbol;Acc: HGNC:8738 ]	7	100199800	100205798	1	q22.1
216	-43.3	6.64	13	34	5	12	53.4	SRSF11	ENSP00000359989	 SRSF11:p , serine and arginine rich splicing factor 11 [Source:HGNC Symbol;Acc: HGNC:10782 ]	1	70671365	70718735	1	p31.1
217	-43.1	6.13	9.8	13	6	6	59.6	PDIA5	ENSP00000323313	 PDIA5:p , protein disulfide isomerase family A, member 5 [ Source: HGNC 24811 ]	3	122785909	122944074	1	q21.1
218	-42.9	6.79	5.2	7	5	8	106.4	ITIH2	ENSP00000351190	 ITIH2:p , inter-alpha-trypsin inhibitor heavy chain 2 [Source:HGNC Symbol;Acc: HGNC:6167 ]	10	7745232	7791483	1	p14
219	-42.3	7.41	18	29	5	12	18.9	PTN	ENSP00000341170	 PTN:p , pleiotrophin [ Source: HGNC 9630 ]	7	136912088	137028611	-1	q33
220	-42.3	6.12	4.8	7	5	5	117.4	DDX46	ENSP00000416534	 DDX46:p , DEAD-box helicase 46 [Source:HGNC Symbol;Acc: HGNC:18681 ]	5	134094469	134190823	1	q31.1
221	-42.3	6.24	12	18	5	6	49.6	TUBB	ENSP00000339001	 TUBB:p , tubulin beta class I [Source:HGNC Symbol;Acc: HGNC:20778 ]	6	30687978	30693203	1	p21.33
222	-41.7	6.38	2.2	3	1	1	70.0	HSPA1A	ENSP00000364802	 HSPA1A:p , heat shock protein family A (Hsp70) member 1A [Source:HGNC Symbol;Acc: HGNC:5232 ]	6	31783291	31785717	1	p21.33
223	-41.3	6.29	28	40	5	5	22.8	HSPB1	ENSP00000248553	 HSPB1:p , heat shock protein family B (small) member 1 [Source:HGNC Symbol;Acc: HGNC:5246 ]	7	75931861	75933612	1	q11.23
224	-41.1	6.57	8.6	10	1	2	17.1	NME1	ENSP00000376892	 NME1:p , NME/NM23 nucleoside diphosphate kinase 1 [Source:HGNC Symbol;Acc:HGNC:7849]	17	49230897	49239789	1	q21.33
225	-40.9	6.20	2.6	5	4	4	180.9	PAPPA	ENSP00000330658	 PAPPA:p , pappalysin 1 [Source:HGNC Symbol;Acc: HGNC:8602 ]	9	118916083	119164601	1	q33.1
226	-40.7	6.44	14	23	5	7	30.7	FGF2	ENSP00000264498	 FGF2:p , fibroblast growth factor 2 (basic) [ Source: HGNC 3676 ]	4	123747863	123819391	1	q27
227	-40.5	7.06	1.7	3	1	1	51.4	KRT7	ENSP00000329243	 KRT7:p , keratin 7, type II [Source:HGNC Symbol;Acc: HGNC:6445 ]	12	52626304	52645970	1	q13.13
228	-39.7	6.67	17	41	5	9	25.1	sp|CASB_BOVIN|	sp|CASB_BOVIN|	Beta-casein; Contains: Casoparan; Contains: Antioxidant peptide; Contains: Casohypotensin; Flags: Precursor; 	nc				
229	-39.4	6.36	22	29	5	6	22.1	PRDX1	ENSP00000361152	 PRDX1:p , peroxiredoxin 1 [Source:HGNC Symbol;Acc: HGNC:9352 ]	1	45976708	45988719	-1	p34.1
230	-39.3	6.51	18	24	5	8	26.0	sp|CAS2_BOVIN|	sp|CAS2_BOVIN|	Alpha-S2-casein; Contains: Casocidin-1; Casocidin-I; Flags: Precursor; 	nc				
231	-38.5	6.28	36	45	4	6	9.5	RPS27L	ENSP00000331019	 RPS27L:p , ribosomal protein S27 like [Source:HGNC Symbol;Acc: HGNC:18476 ]	15	63418071	63450220	-1	q22.2
232	-38.4	7.49	7.4	10	1	2	15.4	ENSP00000476960	ENSP00000476960	histone cluster 2 H3 pseudogene 2 [Source:HGNC Symbol;Acc: HGNC:32060 ]	nc				
233	-38.1	6.13	12	16	4	4	55.0	CD3EAP	ENSP00000310966	 CD3EAP:p , CD3e molecule associated protein [Source:HGNC Symbol;Acc: HGNC:24219 ]	19	45909467	45914024	1	q13.32
234	-37.0	6.18	12	16	4	4	42.6	CHI3L1	ENSP00000255409	 CHI3L1:p , chitinase 3-like 1 (cartilage glycoprotein-39) [Source:HGNC Symbol;Acc: HGNC:1932 ]	1	203148059	203155877	-1	q32.1
235	-36.7	6.36	19	29	4	7	27.9	IGFBP4	ENSP00000269593	 IGFBP4:p , insulin-like growth factor binding protein 4 [Source:HGNC Symbol;Acc: HGNC:5473 ]	17	38599702	38613983	1	q21.2
236	-36.3	5.90	5.7	13	5	5	88.6	PPIG	ENSP00000260970	 PPIG:p , peptidylprolyl isomerase G [Source:HGNC Symbol;Acc: HGNC:14650 ]	2	170440850	170497916	1	q31.1
237	-35.8	6.54	26	39	4	7	15.7	RPL28	ENSP00000342787	 RPL28:p , ribosomal protein L28 [Source:HGNC Symbol;Acc: HGNC:10330 ]	19	55896713	55914612	1	q13.42
238	-35.6	6.19	8.8	14	4	4	67.8	TKT	ENSP00000417773	 TKT:p , transketolase [Source:HGNC Symbol;Acc: HGNC:11834 ]	3	53258723	53290068	-1	p21.1
239	-35.4	6.10	38	83	3	4	10.3	RPL37A	ENSP00000418082	 RPL37A:p , ribosomal protein L37a [Source:HGNC Symbol;Acc: HGNC:10348 ]	2	217362912	217443903	1	q35
240	-35.0	6.24	5.6	8	2	2	49.8	TUBB4B	ENSP00000341289	 TUBB4B:p , tubulin beta 4B class IVb [Source:HGNC Symbol;Acc: HGNC:20771 ]	9	140135665	140138159	1	q34.3
241	-34.7	6.47	18	30	4	5	24.4	RAN	ENSP00000446215	 RAN:p , RAN, member RAS oncogene family [Source:HGNC Symbol;Acc: HGNC:9846 ]	12	131356424	131362223	1	q24.33
242	-34.7	6.26	7.5	27	4	6	71.6	SREK1	ENSP00000334538	 SREK1:p , splicing regulatory glutamic acid and lysine rich protein 1 [Source:HGNC Symbol;Acc: HGNC:17882 ]	5	65435799	65479443	1	q12.3
243	-34.6	7.24	22	73	4	9	14.5	RPL35	ENSP00000259469	 RPL35:p , ribosomal protein L35 [Source:HGNC Symbol;Acc: HGNC:10344 ]	9	127620159	127624260	-1	q33.3
244	-34.2	6.26	11	20	4	4	41.4	SURF6	ENSP00000361092	 SURF6:p , surfeit 6 [Source:HGNC Symbol;Acc: HGNC:11478 ]	9	136197552	136203235	-1	q34.2
245	-34.2	6.17	15	18	5	5	35.5	MDH2	ENSP00000327070	 MDH2:p , malate dehydrogenase 2, NAD (mitochondrial) [Source:HGNC Symbol;Acc: HGNC:6971 ]	7	75677369	75696826	1	q11.23
246	-34.1	6.12	1.5	2	5	5	331.6	DSP	ENSP00000369129	 DSP:p , desmoplakin [Source:HGNC Symbol;Acc: HGNC:3052 ]	6	7541808	7586950	1	p24.3
247	-33.9	6.11	11	20	5	6	53.1	U2AF2	ENSP00000388475	 U2AF2:p , U2 small nuclear RNA auxiliary factor 2 [Source:HGNC Symbol;Acc: HGNC:23156 ]	19	56165512	56186081	1	q13.42
248	-33.7	6.26	8.5	11	4	4	50.1	EEF1G	ENSP00000331901	 EEF1G:p , eukaryotic translation elongation factor 1 gamma [Source:HGNC Symbol;Acc: HGNC:3213 ]	11	62327073	62342401	-1	q12.3
249	-33.6	6.57	20	24	4	8	16.0	HBB	ENSP00000333994	 HBB:p , hemoglobin subunit beta [Source:HGNC Symbol;Acc: HGNC:4827 ]	11	5246694	5250625	-1	p15.4
250	-33.6	6.11	4.5	8	5	5	119.2	TAOK2	ENSP00000279394	 TAOK2:p , TAO kinase 2 [ Source: HGNC 16835 ]	16	29984962	30003582	1	p11.2
251	-33.6	6.24	12	15	1	1	9.5	RPS27	ENSP00000357555	 RPS27:p , ribosomal protein S27 [Source:HGNC Symbol;Acc: HGNC:10416 ]	1	153963235	153964626	1	q21.3
252	-33.4	6.22	18	25	4	4	25.0	PRDX6	ENSP00000342026	 PRDX6:p , peroxiredoxin 6 [Source:HGNC Symbol;Acc: HGNC:16753 ]	1	173446405	173457946	1	q25.1
253	-33.1	6.01	3.5	7	4	5	116.9	PRPF4B	ENSP00000433547	 PRPF4B:p , pre-mRNA processing factor 4B [Source:HGNC Symbol;Acc: HGNC:17346 ]	6	4021501	4065217	1	p25.2
254	-33.0	7.15	27	64	4	16	12.2	RPL36	ENSP00000462609	 RPL36:p , ribosomal protein L36 [Source:HGNC Symbol;Acc: HGNC:13631 ]	19	5674958	5691887	1	p13.3
255	-32.9	5.91	15	18	3	3	31.1	EEF1D	ENSP00000378551	 EEF1D:p , eukaryotic translation elongation factor 1 delta (guanine nucleotide exchange protein) [Source:HGNC Symbol;Ac ...	8	144661867	144681711	-1	q24.3
256	-32.8	6.17	2.0	3	2	2	82.5	DDX50	ENSP00000362687	 DDX50:p , DExD-box helicase 50 [Source:HGNC Symbol;Acc: HGNC:17906 ]	10	70661034	70706603	1	q22.1
257	-32.7	7.07	35	79	5	5	11.1	RPL37	ENSP00000274242	 RPL37:p , ribosomal protein L37 [ Source: HGNC 10347 ]	5	40825364	40835437	-1	p13.1
258	-32.2	6.16	5.5	9	5	5	97.2	ZNF512B	ENSP00000358904	 ZNF512B:p , zinc finger protein 512B [Source:HGNC Symbol;Acc: HGNC:29212 ]	20	62588055	62680113	-1	q13.33
259	-32.1	6.27	15	24	3	3	27.7	YWHAQ	ENSP00000371267	 YWHAQ:p , tyrosine 3-monooxygenase/tryptophan 5-monooxygenase activation protein theta [Source:HGNC Symbol;Acc: HGNC:12 ...	2	9724101	9771143	-1	p25.1
260	-32.1	6.28	6.7	9	5	5	81.7	JUP	ENSP00000377507	 JUP:p , junction plakoglobin [Source:HGNC Symbol;Acc: HGNC:6207 ]	17	39775692	39943183	-1	q21.2
261	-31.8	6.36	28	38	4	6	15.8	CST3	ENSP00000381448	 CST3:p , cystatin C [Source:HGNC Symbol;Acc: HGNC:2475 ]	20	23608534	23619110	-1	p11.21
262	-31.7	6.37	14	21	3	3	27.7	YWHAZ	ENSP00000379287	 YWHAZ:p , tyrosine 3-monooxygenase/tryptophan 5-monooxygenase activation protein zeta [Source:HGNC Symbol;Acc: HGNC:128 ...	8	101928753	101965616	-1	q22.3
263	-31.0	6.16	5.5	10	5	5	64.1	ENSP00000475216	ENSP00000475216	keratinocyte proline-rich protein [Source:HGNC Symbol;Acc: HGNC:31823 ]	nc				
264	-30.8	6.00	21	24	3	3	21.0	PEBP1	ENSP00000261313	 PEBP1:p , phosphatidylethanolamine binding protein 1 [Source:HGNC Symbol;Acc: HGNC:8630 ]	12	118573663	118583389	1	q24.23
265	-30.7	6.69	5.1	6	2	2	49.8	GFAP	ENSP00000253408	 GFAP:p , glial fibrillary acidic protein [Source:HGNC Symbol;Acc:HGNC:4235]	17	42982376	42994305	-1	q21.31
266	-30.1	5.94	5.4	11	4	4	85.8	ASPH	ENSP00000368767	 ASPH:p , aspartate beta-hydroxylase [Source:HGNC Symbol;Acc: HGNC:757 ]	8	62413116	62627155	-1	q12.3
267	-29.7	6.11	8.9	13	4	5	68.0	WDR46	ENSP00000363746	 WDR46:p , WD repeat domain 46 [Source:HGNC Symbol;Acc: HGNC:13923 ]	6	33246885	33257304	-1	p21.32
268	-29.4	6.20	8.8	18	3	3	51.4	LUC7L3	ENSP00000425092	 LUC7L3:p , LUC7 like 3 pre-mRNA splicing factor [Source:HGNC Symbol;Acc: HGNC:24309 ]	17	48796905	48833574	1	q21.33
269	-29.3	6.28	21	34	4	5	24.5	sp|CAS1_BOVIN|	sp|CAS1_BOVIN|	Alpha-S1-casein; Bos d 8; Contains: Antioxidant peptide; Flags: Precursor; 	nc				
270	-29.2	5.88	6.9	8	3	3	56.7	PDIA3	ENSP00000300289	 PDIA3:p , protein disulfide isomerase family A, member 3 [Source:HGNC Symbol;Acc: HGNC:4606 ]	15	44038590	44065477	1	q15.3
271	-28.9	7.15	8.6	13	3	4	29.2	YWHAE	ENSP00000264335	 YWHAE:p , tyrosine 3-monooxygenase/tryptophan 5-monooxygenase activation protein epsilon [Source:HGNC Symbol;Acc: HGNC: ...	17	1247566	1303672	-1	p13.3
272	-28.7	6.23	15	24	3	3	21.3	sp|CASK_BOVIN|	sp|CASK_BOVIN|	Kappa-casein; Contains: Casoxin-C; Contains: Casoxin-6; Contains: Casoxin-A; Contains: Casoxin-B; Contains: Casoplatelin ...	nc				
273	-27.9	6.33	17	25	4	5	23.2	TIMP1	ENSP00000218388	 TIMP1:p , TIMP metallopeptidase inhibitor 1 [Source:HGNC Symbol;Acc: HGNC:11820 ]	X	47441712	47446188	1	p11.23
274	-27.9	6.02	11	17	4	4	33.2	CCDC137	ENSP00000329360	 CCDC137:p , coiled-coil domain containing 137 [Source:HGNC Symbol;Acc: HGNC:33451 ]	17	79633394	79640934	1	q25.3
275	-27.8	6.25	9.5	12	3	4	32.6	NPM1	ENSP00000428755	 NPM1:p , nucleophosmin 1 [Source:HGNC Symbol;Acc: HGNC:7910 ]	5	170814120	170838141	1	q35.1
276	-27.6	6.01	31	85	3	4	12.1	PTMA	ENSP00000386819	 PTMA:p , prothymosin, alpha [Source:HGNC Symbol;Acc: HGNC:9623 ]	2	232571605	232578251	1	q37.1
277	-27.4	5.97	21	34	4	4	19.9	PARK7	ENSP00000465404	 PARK7:p , parkinson protein 7 [Source:HGNC Symbol;Acc: HGNC:16369 ]	1	8014351	8045565	1	p36.23
278	-27.4	7.19	25	58	4	8	14.0	HIST2H2AC	ENSP00000332194	 HIST2H2AC:p , histone cluster 2 H2A family member c [Source:HGNC Symbol;Acc: HGNC:4738 ]	1	149858525	149858961	1	q21.2
279	-27.3	7.28	16	27	4	8	15.9	TTR	ENSP00000237014	 TTR:p , transthyretin [Source:HGNC Symbol;Acc: HGNC:12405 ]	18	29171689	29178974	1	q12.1
280	-27.2	6.14	6.1	8	4	4	68.0	STIP1	ENSP00000351646	 STIP1:p , stress-induced-phosphoprotein 1 [ Source: HGNC 11387 ]	11	63952744	63972015	1	q13.1
281	-26.9	6.33	26	36	3	7	14.7	LGALS1	ENSP00000215909	 LGALS1:p , galectin 1 [Source:HGNC Symbol;Acc: HGNC:6561 ]	22	38071615	38075813	1	q13.1
282	-26.8	6.28	7.0	12	3	4	53.2	PPAN	ENSP00000253107	 PPAN:p , peter pan homolog [Source:HGNC Symbol;Acc: HGNC:9227 ]	19	10216965	10225414	1	p13.2
283	-26.7	6.27	13	20	2	3	28.1	YWHAB	ENSP00000300161	 YWHAB:p , tyrosine 3-monooxygenase/tryptophan 5-monooxygenase activation protein, beta [Source:HGNC Symbol;Acc: HGNC:12 ...	20	43514317	43537173	1	q13.12
284	-26.6	5.87	2.4	3	4	4	182.5	TOP2B	ENSP00000396704	 TOP2B:p , topoisomerase (DNA) II beta 180kDa [ Source: HGNC 11990 ]	3	25639475	25706398	-1	p24.2
285	-26.6	6.31	7.8	10	2	3	52.9	GC	ENSP00000273951	 GC:p , GC, vitamin D binding protein [Source:HGNC Symbol;Acc: HGNC:4187 ]	4	72607410	72669758	-1	q13.3
286	-26.2	6.12	6.8	15	4	4	45.8	SEC62	ENSP00000337688	 SEC62:p , SEC62 homolog, preprotein translocation factor [Source:HGNC Symbol;Acc: HGNC:11846 ]	3	169684423	169716161	1	q26.2
287	-26.2	6.13	51	70	3	3	11.7	RPLP2	ENSP00000322419	 RPLP2:p , ribosomal protein lateral stalk subunit P2 [Source:HGNC Symbol;Acc: HGNC:10377 ]	11	809647	812880	1	p15.5
288	-25.9	6.47	7.5	11	3	3	34.2	HNRNPA1	ENSP00000448617	 HNRNPA1:p , heterogeneous nuclear ribonucleoprotein A1 [Source:HGNC Symbol;Acc: HGNC:5031 ]	12	54673977	54680872	1	q13.13
289	-25.7	6.05	3.8	5	4	4	129.3	THBS1	ENSP00000260356	 THBS1:p , thrombospondin 1 [Source:HGNC Symbol;Acc: HGNC:11785 ]	15	39873280	39891667	1	q14
290	-25.5	6.17	12	17	3	3	29.0	TPM3	ENSP00000357521	 TPM3:p , tropomyosin 3 [Source:HGNC Symbol;Acc: HGNC:12012 ]	1	154127784	154167124	-1	q21.3
291	-25.4	5.94	4.4	8	4	4	116.0	TAOK1	ENSP00000261716	 TAOK1:p , TAO kinase 1 [Source:HGNC Symbol;Acc: HGNC:29259 ]	17	27717482	27878922	1	q11.2
292	-25.3	6.53	14	22	4	7	22.1	RPS7	ENSP00000339095	 RPS7:p , ribosomal protein S7 [Source:HGNC Symbol;Acc: HGNC:10440 ]	2	3622795	3628509	1	p25.3
293	-25.2	7.17	4.9	9	1	1	15.1	H2AFX	ENSP00000434024	 H2AFX:p , H2A histone family member X [Source:HGNC Symbol;Acc: HGNC:4739 ]	11	118964564	118966177	-1	q23.3
294	-25.0	5.77	6.7	8	3	3	57.1	P4HB	ENSP00000327801	 P4HB:p , prolyl 4-hydroxylase, beta polypeptide [Source:HGNC Symbol;Acc: HGNC:8548 ]	17	79801035	79818570	-1	q25.3
295	-24.9	6.24	3.8	6	1	1	20.4	HSPB1	ENSP00000414357	 HSPB1:p , heat shock 27kDa protein 1 [ Source: HGNC 5246 ]	7	75931861	75933612	1	q11.23
296	-24.9	5.89	3.8	7	3	3	89.8	DDX27	ENSP00000360828	 DDX27:p , DEAD-box helicase 27 [Source:HGNC Symbol;Acc: HGNC:15837 ]	20	47835884	47860614	1	q13.13
297	-24.8	6.17	4.1	6	4	5	103.3	ITIH4	ENSP00000266041	 ITIH4:p , inter-alpha-trypsin inhibitor heavy chain family member 4 [Source:HGNC Symbol;Acc: HGNC:6169 ]	3	52846991	52865495	-1	p21.1
298	-24.2	6.22	4.8	8	4	4	102.3	SRRM1	ENSP00000326261	 SRRM1:p , serine and arginine repetitive matrix 1 [Source:HGNC Symbol;Acc: HGNC:16638 ]	1	24958207	24999758	1	p36.11
299	-24.2	6.38	9.2	18	4	6	33.2	ARGLU1	ENSP00000383059	 ARGLU1:p , arginine and glutamate rich 1 [Source:HGNC Symbol;Acc: HGNC:25482 ]	13	107194021	107220512	-1	q33.3
300	-24.1	8.13	3.3	6	1	1	39.4	AHSG	ENSP00000273784	 AHSG:p , alpha-2-HS-glycoprotein [ Source: HGNC 349 ]	3	186330712	186339107	1	q27.3
301	-23.7	6.36	9.2	16	3	3	35.6	RPF2	ENSP00000402338	 RPF2:p , ribosome production factor 2 homolog (S. cerevisiae) [Source:HGNC Symbol;Acc: HGNC:20870 ]	6	111303218	111347303	1	q21
302	-23.7	5.82	12	22	3	3	30.0	ENSP00000483484	ENSP00000483484	NSA2, ribosome biogenesis homolog [Source:HGNC Symbol;Acc: HGNC:30728 ]	nc				
303	-23.6	6.13	6.8	10	4	4	41.4	BRIX1	ENSP00000338862	 BRIX1:p , BRX1, biogenesis of ribosomes [Source:HGNC Symbol;Acc: HGNC:24170 ]	5	34915481	34926101	1	p13.2
304	-23.5	6.11	11	13	3	3	38.6	ANXA2	ENSP00000379342	 ANXA2:p , annexin A2 [Source:HGNC Symbol;Acc: HGNC:537 ]	15	60639333	60695082	-1	q22.2
305	-22.8	5.95	5.9	9	3	3	48.6	ZC3H15	ENSP00000338788	 ZC3H15:p , zinc finger CCCH-type containing 15 [Source:HGNC Symbol;Acc: HGNC:29528 ]	2	187350883	187374090	1	q32.1
306	-22.8	6.03	2.7	6	1	1	48.1	PRPF40A	ENSP00000444656	 PRPF40A:p , pre-mRNA processing factor 40 homolog A [Source:HGNC Symbol;Acc: HGNC:16463 ]	2	153508107	153574511	-1	q23.3
307	-22.5	5.77	1.8	3	3	3	164.6	SCAF11	ENSP00000358374	 SCAF11:p , SR-related CTD associated factor 11 [Source:HGNC Symbol;Acc: HGNC:10784 ]	12	46312914	46385903	-1	q12
308	-22.2	6.02	5.3	10	4	4	79.0	SRPK2	ENSP00000377262	 SRPK2:p , SRSF protein kinase 2 [Source:HGNC Symbol;Acc: HGNC:11306 ]	7	104751151	105039755	-1	q22.3
309	-22.2	6.09	15	24	2	4	16.0	RPS20	ENSP00000429374	 RPS20:p , ribosomal protein S20 [Source:HGNC Symbol;Acc: HGNC:10405 ]	8	56979854	56987069	-1	q12.1
310	-22.1	5.99	7.8	12	3	3	34.9	LRRC59	ENSP00000225972	 LRRC59:p , leucine rich repeat containing 59 [Source:HGNC Symbol;Acc: HGNC:28817 ]	17	48452420	48474914	-1	q21.33
311	-21.9	6.16	59	100+	3	3	6.1	ENSP00000484574	ENSP00000484574	no protein information available	nc				
312	-21.8	6.24	7.9	20	3	4	38.4	HNRNPD	ENSP00000313199	 HNRNPD:p , heterogeneous nuclear ribonucleoprotein D [Source:HGNC Symbol;Acc: HGNC:5036 ]	4	83273651	83295656	-1	q21.22
313	-21.8	6.26	30	37	3	4	10.9	HSPE1	ENSP00000233893	 HSPE1:p , heat shock 10kDa protein 1 (chaperonin 10) [ Source: HGNC 5269 ]	2	198364718	198368181	1	q33.1
314	-21.8	6.36	3.4	5	3	4	99.8	ITIH3	ENSP00000415769	 ITIH3:p , inter-alpha-trypsin inhibitor heavy chain 3 [Source:HGNC Symbol;Acc: HGNC:6168 ]	3	52828784	52843025	1	p21.1
315	-21.1	6.66	20	22	3	8	15.2	HBA2	ENSP00000251595	 HBA2:p , hemoglobin subunit alpha 2 [Source:HGNC Symbol;Acc: HGNC:4824 ]	16	222846	223709	1	p13.3
316	-21.1	6.24	3.6	5	1	1	28.5	TPM4	ENSP00000300933	 TPM4:p , tropomyosin 4 [Source:HGNC Symbol;Acc: HGNC:12013 ]	19	16177831	16213813	1	p13.12
317	-21.1	6.13	4.2	7	3	3	76.6	NCL	ENSP00000318195	 NCL:p , nucleolin [Source:HGNC Symbol;Acc: HGNC:7667 ]	2	232318242	232348352	-1	q37.1
318	-21.0	6.36	12	20	3	3	23.6	RPL13A	ENSP00000375730	 RPL13A:p , ribosomal protein L13a [Source:HGNC Symbol;Acc: HGNC:10304 ]	19	49990811	49995565	1	q13.33
319	-20.8	5.89	3.6	5	3	3	80.6	GSN	ENSP00000362929	 GSN:p , gelsolin [Source:HGNC Symbol;Acc: HGNC:4620 ]	9	123970078	124095121	1	q33.2
320	-20.8	6.43	17	35	3	5	15.4	RPS24	ENSP00000361435	 RPS24:p , ribosomal protein S24 [Source:HGNC Symbol;Acc: HGNC:10411 ]	10	79793518	79816570	1	q22.3
321	-20.5	5.89	22	34	3	3	17.8	RPL12	ENSP00000354739	 RPL12:p , ribosomal protein L12 [Source:HGNC Symbol;Acc: HGNC:10302 ]	9	130209953	130213684	-1	q33.3
322	-20.5	6.16	26	42	3	3	15.4	RPS19BP1	ENSP00000333948	 RPS19BP1:p , ribosomal protein S19 binding protein 1 [Source:HGNC Symbol;Acc: HGNC:28749 ]	22	39925098	39928860	-1	q13.1
323	-19.3	5.89	8.0	13	3	3	37.5	TALDO1	ENSP00000321259	 TALDO1:p , transaldolase 1 [Source:HGNC Symbol;Acc: HGNC:11559 ]	11	747329	765024	1	p15.5
324	-19.3	6.03	13	16	3	3	24.4	TAGLN2	ENSP00000357076	 TAGLN2:p , transgelin 2 [Source:HGNC Symbol;Acc: HGNC:11554 ]	1	159887897	159895522	-1	q23.2
325	-19.3	5.83	7.4	11	3	3	37.4	GNB1	ENSP00000367872	 GNB1:p , guanine nucleotide binding protein (G protein), beta polypeptide 1 [Source:HGNC Symbol;Acc: HGNC:4396 ]	1	1716729	1822495	-1	p36.33
326	-19.2	5.66	3.4	5	2	2	82.0	IFI16	ENSP00000357113	 IFI16:p , interferon, gamma-inducible protein 16 [ Source: HGNC 5395 ]	1	158969758	159024945	1	q23.1
327	-19.0	6.22	3.0	6	3	3	93.6	STT3B	ENSP00000295770	 STT3B:p , STT3B, catalytic subunit of the oligosaccharyltransferase complex [Source:HGNC Symbol;Acc: HGNC:30611 ]	3	31574130	31679112	1	p23
328	-18.8	6.45	4.8	6	3	4	68.6	AFP	ENSP00000379138	 AFP:p , alpha-fetoprotein [Source:HGNC Symbol;Acc: HGNC:317 ]	4	74296855	74321891	1	q13.3
329	-18.5	7.15	7.0	20	1	1	13.5	H2AFZ	ENSP00000296417	 H2AFZ:p , H2A histone family member Z [Source:HGNC Symbol;Acc: HGNC:4741 ]	4	100869243	100871545	-1	q23
330	-18.4	6.25	8.6	12	2	2	21.9	PRDX2	ENSP00000301522	 PRDX2:p , peroxiredoxin 2 [Source:HGNC Symbol;Acc: HGNC:9353 ]	19	12907634	12912694	-1	p13.2
331	-18.2	5.87	18	29	3	3	20.9	CSRP2	ENSP00000310901	 CSRP2:p , cysteine and glycine-rich protein 2 [ Source: HGNC 2470 ]	12	77252495	77272840	-1	q21.2
332	-18.1	5.91	2.8	4	3	3	105.3	ADAMTS1	ENSP00000284984	 ADAMTS1:p , ADAM metallopeptidase with thrombospondin type 1 motif 1 [Source:HGNC Symbol;Acc: HGNC:217 ]	21	28208606	28217728	-1	q21.3
333	-17.9	5.45	11	11	1	1	13.5	PDIA3	ENSP00000389906	 PDIA3:p , protein disulfide isomerase family A, member 3 [Source:HGNC Symbol;Acc: HGNC:4606 ]	15	44038590	44065477	1	q15.3
334	-17.8	5.73	7.2	10	2	2	38.7	ANXA1	ENSP00000257497	 ANXA1:p , annexin A1 [Source:HGNC Symbol;Acc: HGNC:533 ]	9	75766673	75785309	1	q21.13
335	-17.8	5.87	1.0	2	3	3	330.3	BOD1L1	ENSP00000040738	 BOD1L1:p , biorientation of chromosomes in cell division 1 like 1 [Source:HGNC Symbol;Acc: HGNC:31792 ]	4	13570362	13629347	-1	p15.33
336	-17.8	6.00	20	48	3	4	13.7	RPS25	ENSP00000435096	 RPS25:p , ribosomal protein S25 [Source:HGNC Symbol;Acc: HGNC:10413 ]	11	118886422	118889401	-1	q23.3
337	-17.7	5.95	1.2	2	2	2	178.6	PHRF1	ENSP00000264555	 PHRF1:p , PHD and ring finger domains 1 [Source:HGNC Symbol;Acc: HGNC:24351 ]	11	576486	612222	1	p15.5
338	-17.6	5.86	2.7	5	3	3	83.6	GNL2	ENSP00000362153	 GNL2:p , G protein nucleolar 2 [Source:HGNC Symbol;Acc: HGNC:29925 ]	1	38032417	38061536	-1	p34.3
339	-17.6	6.12	7.2	9	3	4	38.1	CTGF	ENSP00000356954	 CTGF:p , connective tissue growth factor [Source:HGNC Symbol;Acc:HGNC:2500]	6	132269316	132272513	-1	q23.2
340	-17.6	5.91	1.4	2	1	1	74.3	SRPK1	ENSP00000362931	 SRPK1:p , SRSF protein kinase 1 [Source:HGNC Symbol;Acc: HGNC:11305 ]	6	35800743	35889119	-1	p21.31
341	-17.6	6.26	16	18	2	2	15.9	SOD1	ENSP00000270142	 SOD1:p , superoxide dismutase 1, soluble [Source:HGNC Symbol;Acc: HGNC:11179 ]	21	33031935	33041244	1	q22.11
342	-17.5	5.85	7.2	9	3	3	46.4	SERPINH1	ENSP00000434657	 SERPINH1:p , serpin family H member 1 [Source:HGNC Symbol;Acc: HGNC:1546 ]	11	75273101	75283828	1	q13.5
343	-17.3	6.05	17	28	3	3	29.1	IGFBP7	ENSP00000295666	 IGFBP7:p , insulin like growth factor binding protein 7 [Source:HGNC Symbol;Acc: HGNC:5476 ]	4	57896939	57976551	-1	q12
344	-17.0	5.77	3.8	6	3	3	79.8	SDAD1	ENSP00000348596	 SDAD1:p , SDA1 domain containing 1 [Source:HGNC Symbol;Acc: HGNC:25537 ]	4	76862103	76912115	-1	q21.1
345	-17.0	5.91	2.3	4	3	3	128.1	RFC1	ENSP00000261424	 RFC1:p , replication factor C (activator 1) 1, 145kDa [ Source: HGNC 9969 ]	4	39289076	39367995	-1	p14
346	-16.9	6.25	7.3	12	2	2	28.3	YWHAG	ENSP00000306330	 YWHAG:p , tyrosine 3-monooxygenase/tryptophan 5-monooxygenase activation protein, gamma [Source:HGNC Symbol;Acc: HGNC:1 ...	7	75956116	75988348	-1	q11.23
347	-16.9	5.72	11	33	2	2	21.4	MRPL32	ENSP00000223324	 MRPL32:p , 60S ribosomal protein L32, mitochondrial precursor (L32mt) (HSPC283). [ Source: SWISSPROT (Q9BYC8) ]&nbsp;	7	42971799	42988557	1	p14.1
348	-16.7	5.96	4.5	7	3	3	63.9	PDLIM5	ENSP00000321746	 PDLIM5:p , PDZ and LIM domain 5 [Source:HGNC Symbol;Acc: HGNC:17468 ]	4	95373037	95589377	1	q22.3
349	-16.7	6.06	16	24	3	3	21.9	PCBP2	ENSP00000447068	 PCBP2:p , no protein text annotation available	12	53835525	53874946	1	q13.13
350	-16.7	5.84	15	25	2	2	23.2	ARHGDIA	ENSP00000269321	 ARHGDIA:p , Rho GDP dissociation inhibitor (GDI) alpha [Source:HGNC Symbol;Acc: HGNC:678 ]	17	79825597	79829282	-1	q25.3
351	-16.4	6.54	42	51	2	4	5.7	RPL22	ENSP00000465763	 RPL22:p , ribosomal protein L22 [Source:HGNC Symbol;Acc: HGNC:10315 ]	1	6241329	6269449	-1	p36.31
352	-16.0	5.74	21	35	2	2	15.0	NACA	ENSP00000447705	 NACA:p , 	12	57106212	57125412	-1	q13.3
353	-15.8	6.05	8.5	15	3	3	44.2	KLF12	ENSP00000366897	 KLF12:p , Krueppel-like factor 12 (Transcriptional repressor AP-2rep) [ Source: UniProt Q9Y4X4 ] 	13	74260226	74708394	-1	q22.1
354	-15.2	5.96	30	66	2	2	7.8	RPS28	ENSP00000472469	 RPS28:p , ribosomal protein S28 [Source:HGNC Symbol;Acc: HGNC:10418 ]	19	8386042	8388224	1	p13.2
355	-15.2	5.92	1.6	3	3	3	182.7	THOC2	ENSP00000347959	 THOC2:p , THO complex 2 [Source:HGNC Symbol;Acc: HGNC:19073 ]	X	122734412	122866906	-1	q25
356	-15.0	6.25	21	29	3	3	10.2	ENSP00000473589	ENSP00000473589	S100 calcium binding protein A6 [Source:HGNC Symbol;Acc: HGNC:10496 ]	1	153507075	153508720	-1	q21.3
357	-14.9	5.89	4.8	11	3	3	64.4	PRPF38B	ENSP00000359042	 PRPF38B:p , pre-mRNA processing factor 38B [Source:HGNC Symbol;Acc: HGNC:25512 ]	1	109234945	109244425	1	p13.3
358	-14.6	6.19	0.8	1	1	1	85.4	CTNNB1	ENSP00000385604	 CTNNB1:p , catenin beta 1 [Source:HGNC Symbol;Acc: HGNC:2514 ]	3	41236328	41301587	1	p22.1
359	-14.6	6.19	19	23	2	3	11.7	CYCS	ENSP00000307786	 CYCS:p , cytochrome c, somatic [Source:HGNC Symbol;Acc: HGNC:19986 ]	7	25159710	25164980	-1	p15.3
360	-14.2	5.84	2.2	3	2	2	149.5	KTN1	ENSP00000391964	 KTN1:p , kinectin 1 (kinesin receptor) [Source:HGNC Symbol;Acc: HGNC:6467 ]	14	56025790	56168244	1	q22.3
361	-14.2	6.19	9.0	12	2	3	27.8	SERPINF2	ENSP00000402286	 SERPINF2:p , serpin peptidase inhibitor, clade F (alpha-2 antiplasmin, pigment epithelium derived factor), member 2 [So ...	17	1646130	1658562	1	p13.3
362	-14.2	5.55	7.1	10	2	2	34.8	IGFBP2	ENSP00000233809	 IGFBP2:p , insulin-like growth factor binding protein 2, 36kDa [Source:HGNC Symbol;Acc: HGNC:5471 ]	2	217497551	217529159	1	q35
363	-14.1	5.65	9.7	14	2	2	27.9	PSMA7	ENSP00000359910	 PSMA7:p , proteasome (prosome, macropain) subunit, alpha type, 7 [Source:HGNC Symbol;Acc: HGNC:9536 ]	20	60711791	60718496	-1	q13.33
364	-14.0	6.01	19	25	2	3	11.1	RPS16	ENSP00000473220	 RPS16:p , ribosomal protein S16 [Source:HGNC Symbol;Acc:HGNC:10396]	19	39923847	39926588	-1	q13.2
365	-14.0	6.03	15	23	2	3	13.7	B2M	ENSP00000452780	 B2M:p , beta-2-microglobulin [Source:HGNC Symbol;Acc: HGNC:914 ]	15	45003675	45011075	1	q21.1
366	-14.0	6.25	22	38	2	4	11.7	HMGA1	ENSP00000308227	 HMGA1:p , high mobility group AT-hook 1 [Source:HGNC Symbol;Acc: HGNC:5010 ]	6	34204650	34214008	1	p21.31
367	-13.6	6.10	5.3	9	2	2	46.3	SERPINF1	ENSP00000254722	 SERPINF1:p , serpin peptidase inhibitor, clade F (alpha-2 antiplasmin, pigment epithelium derived factor), member 1 [So ...	17	1665253	1680868	1	p13.3
368	-13.6	5.94	3.9	9	1	1	35.9	HNRNPAB	ENSP00000351108	 HNRNPAB:p , heterogeneous nuclear ribonucleoprotein A/B [Source:HGNC Symbol;Acc: HGNC:5034 ]	5	177631508	177638164	1	q35.3
369	-13.5	5.89	6.5	11	2	2	34.8	EBNA1BP2	ENSP00000236051	 EBNA1BP2:p , EBNA1 binding protein 2 [Source:HGNC Symbol;Acc: HGNC:15531 ]	1	43629846	43736607	-1	p34.2
370	-13.5	5.82	26	31	2	3	9.4	TXN	ENSP00000363639	 TXN:p , thioredoxin [Source:HGNC Symbol;Acc: HGNC:12435 ]	9	113006091	113018920	-1	q31.3
371	-13.1	6.01	12	22	2	2	20.2	RPL11	ENSP00000363676	 RPL11:p , ribosomal protein L11 [Source:HGNC Symbol;Acc: HGNC:10301 ]	1	24018269	24022915	1	p36.11
372	-13.1	5.76	4.2	5	2	2	54.8	LTV1	ENSP00000356548	 LTV1:p , LTV1 ribosome biogenesis factor [Source:HGNC Symbol;Acc: HGNC:21173 ]	6	144164481	144184949	1	q24.2
373	-13.0	5.78	7.3	10	2	2	29.9	DNAJC9	ENSP00000362041	 DNAJC9:p , DnaJ heat shock protein family (Hsp40) member C9 [Source:HGNC Symbol;Acc: HGNC:19123 ]	10	74943120	75008620	-1	q22.2
374	-12.9	6.05	19	33	2	4	10.7	HMGN1	ENSP00000370125	 HMGN1:p , high mobility group nucleosome binding domain 1 [Source:HGNC Symbol;Acc: HGNC:4984 ]	21	40714241	40721573	-1	q22.2
375	-12.7	5.73	6.0	9	2	2	49.2	HNRNPH2	ENSP00000361927	 HNRNPH2:p , heterogeneous nuclear ribonucleoprotein H2 [Source:HGNC Symbol;Acc: HGNC:5042 ]	X	100663283	100669121	1	q22.1
376	-12.5	6.83	17	27	2	9	11.8	HMGA2	ENSP00000384026	 HMGA2:p , high mobility group AT-hook 2 [ Source: HGNC 5009 ]	12	66217911	66360075	1	q14.3
377	-12.5	5.68	12	17	2	2	14.5	RPS12	ENSP00000230050	 RPS12:p , ribosomal protein S12 [Source:HGNC Symbol;Acc: HGNC:10385 ]	6	133135580	133138703	1	q23.2
378	-12.5	5.63	8.3	15	2	2	21.4	RAC1	ENSP00000258737	 RAC1:p , Rac family small GTPase 1 [Source:HGNC Symbol;Acc: HGNC:9801 ]	7	6414154	6443608	1	p22.1
379	-12.3	5.61	8.2	12	2	2	31.8	RBMX	ENSP00000405117	 RBMX:p , RNA binding motif protein, X-linked [Source:HGNC Symbol;Acc: HGNC:9910 ]	X	135930163	135962923	-1	q26.3
380	-12.3	5.72	8.6	12	2	2	24.4	TIMP2	ENSP00000262768	 TIMP2:p , TIMP metallopeptidase inhibitor 2 [Source:HGNC Symbol;Acc: HGNC:11821 ]	17	76849059	76921469	-1	q25.3
381	-12.2	6.13	12	20	2	3	15.2	MRPS12	ENSP00000308845	 MRPS12:p , mitochondrial ribosomal protein S12 [Source:HGNC Symbol;Acc: HGNC:10380 ]	19	39421188	39423802	1	q13.2
382	-12.2	6.21	7.4	11	2	3	30.5	IGFBP5	ENSP00000233813	 IGFBP5:p , insulin-like growth factor binding protein 5 [Source:HGNC Symbol;Acc:HGNC:5474]	2	217536828	217560248	-1	q35
383	-12.0	5.65	5.7	9	1	1	24.0	HMGB2	ENSP00000296503	 HMGB2:p , high mobility group box 2 [Source:HGNC Symbol;Acc: HGNC:5000 ]	4	174252846	174256276	-1	q34.1
384	-11.9	5.87	3.5	5	2	3	62.6	MBD1	ENSP00000466092	 MBD1:p , methyl-CpG binding domain protein 1 [Source:HGNC Symbol;Acc: HGNC:6916 ]	18	47793252	47808144	-1	q21.1
385	-11.9	5.56	12	21	2	2	22.5	H1FX	ENSP00000329662	 H1FX:p , H1 histone family member X [Source:HGNC Symbol;Acc: HGNC:4722 ]	3	129033615	129035120	-1	q21.3
386	-11.8	6.05	4.5	6	2	3	57.6	DKC1	ENSP00000358563	 DKC1:p , dyskerin pseudouridine synthase 1 [Source:HGNC Symbol;Acc: HGNC:2890 ]	X	153991031	154005964	1	q28
387	-11.8	5.80	4.1	8	2	2	37.4	TWISTNB	ENSP00000222567	 TWISTNB:p , TWIST neighbor [Source:HGNC Symbol;Acc: HGNC:18027 ]	7	19735085	19748710	-1	p21.1
388	-11.8	5.88	6.7	12	2	3	30.4	UTP11L	ENSP00000362105	 UTP11L:p , UTP11-like, U3 small nucleolar ribonucleoprotein, (yeast) [ Source: HGNC 24329 ]	1	38474930	38490496	1	p34.3
389	-11.6	5.79	4.1	6	2	2	62.6	CALD1	ENSP00000398826	 CALD1:p , caldesmon 1 [Source:HGNC Symbol;Acc:HGNC:1441]	7	134429003	134655479	1	q33
390	-11.6	5.62	6.6	8	2	2	26.7	RPS3	ENSP00000434643	 RPS3:p , ribosomal protein S3 [Source:HGNC Symbol;Acc: HGNC:10420 ]	11	75110530	75133324	1	q13.4
391	-11.3	5.86	3.4	5	2	2	59.9	ENSP00000474437	ENSP00000474437	heterogeneous nuclear ribonucleoprotein R [Source:HGNC Symbol;Acc: HGNC:5047 ]	1	23630264	23670829	-1	p36.12
392	-11.3	5.83	17	22	2	2	10.4	SH3BGRL3	ENSP00000270792	 SH3BGRL3:p , SH3 domain binding glutamate rich protein like 3 [Source:HGNC Symbol;Acc: HGNC:15568 ]	1	26605667	26608007	1	p36.11
393	-11.2	5.82	3.4	4	2	2	65.7	MMP2	ENSP00000461421	 MMP2:p , matrix metallopeptidase 2 [Source:HGNC Symbol;Acc: HGNC:7166 ]	16	55423612	55540603	1	q12.2
394	-11.2	5.78	1.8	3	2	2	140.9	ENSP00000410815	ENSP00000410815	no protein text annotation available	6	31895475	31919825	1	p21.33
395	-11.1	5.76	3.1	5	2	2	73.5	KIAA0020	ENSP00000380982	 KIAA0020:p , KIAA0020 [ Source: HGNC 29676 ]	9	2720469	2844241	-1	p24.2
396	-10.8	5.54	2.9	4	2	2	92.4	HSP90B1	ENSP00000299767	 HSP90B1:p , heat shock protein 90 beta family member 1 [Source:HGNC Symbol;Acc: HGNC:12028 ]	12	104323885	104347423	1	q23.3
397	-10.8	5.68	5.4	9	2	2	46.2	SERPINB12	ENSP00000269491	 SERPINB12:p , serpin peptidase inhibitor, clade B (ovalbumin), member 12 [ Source: HGNC 14220 ]	18	61223393	61234244	1	q21.33
398	-10.8	6.72	15	21	1	3	10.8	APOC3	ENSP00000227667	 APOC3:p , apolipoprotein C-III [ Source: HGNC 610 ]	11	116700422	116703788	1	q23.3
399	-10.7	6.04	10	27	2	2	19.8	STMN1	ENSP00000410452	 STMN1:p , stathmin 1 [ Source: HGNC 6510 ]	1	26210672	26233482	-1	p36.11
400	-10.6	5.69	3.6	6	2	2	44.5	CTSD	ENSP00000236671	 CTSD:p , cathepsin D [Source:HGNC Symbol;Acc: HGNC:2529 ]	11	1773982	1785222	-1	p15.5
401	-10.6	5.65	4.6	6	2	2	43.8	PA2G4	ENSP00000302886	 PA2G4:p , proliferation-associated 2G4 [Source:HGNC Symbol;Acc: HGNC:8550 ]	12	56498103	56507691	1	q13.2
402	-10.6	5.16	4.6	6	1	1	40.9	ARPC1B	ENSP00000252725	 ARPC1B:p , actin related protein 2/3 complex, subunit 1B, 41kDa [Source:HGNC Symbol;Acc: HGNC:704 ]	7	98971872	98992424	1	q22.1
403	-10.4	5.70	2.3	4	2	2	120.7	PHF2	ENSP00000352185	 PHF2:p , PHD finger protein 2 [Source:HGNC Symbol;Acc: HGNC:8920 ]	9	96338689	96441869	1	q22.31
404	-10.3	5.89	8.3	9	2	2	25.3	FBL	ENSP00000472419	 FBL:p , 	19	40325098	40337054	-1	q13.2
405	-10.3	5.64	11	47	2	2	21.1	PTGDS	ENSP00000392633	 PTGDS:p , prostaglandin D2 synthase 21kDa (brain) [Source:HGNC Symbol;Acc:HGNC:9592]	9	139871956	139879887	1	q34.3
406	-10.3	5.65	1.2	2	2	2	211.6	TCF20	ENSP00000352463	 TCF20:p , transcription factor 20 [Source:HGNC Symbol;Acc: HGNC:11631 ]	22	42556019	42739622	-1	q13.2
407	-10.2	5.65	3.9	4	2	2	49.9	RNH1	ENSP00000433999	 RNH1:p , ribonuclease/angiogenin inhibitor 1 [Source:HGNC Symbol;Acc: HGNC:10074 ]	11	494512	507300	-1	p15.5
408	-10.2	5.51	2.8	4	2	2	83.5	DDX31	ENSP00000387730	 DDX31:p , 	9	135468384	135545788	-1	q34.13
409	-10.2	5.61	5.7	8	2	2	34.3	RPLP0	ENSP00000376299	 RPLP0:p , ribosomal protein lateral stalk subunit P0 [Source:HGNC Symbol;Acc: HGNC:10371 ]	12	120634489	120639038	-1	q24.23
410	-10.0	5.18	9.7	13	1	1	16.1	SRP19	ENSP00000424870	 SRP19:p , signal recognition particle 19kDa [ Source: HGNC 11300 ]	5	112196885	112228776	1	q22.2
411	-9.9	5.55	2.2	3	2	2	109.4	KIF5C	ENSP00000393379	 KIF5C:p , kinesin family member 5C [Source:HGNC Symbol;Acc: HGNC:6325 ]	2	149632819	149883273	1	q23.1
412	-9.8	5.55	4.7	6	2	2	36.2	ZNF330	ENSP00000262990	 ZNF330:p , zinc finger protein 330 [Source:HGNC Symbol;Acc: HGNC:15462 ]	4	142142041	142155851	1	q31.21
413	-9.7	5.63	4.6	11	2	2	32.3	ENSP00000480140	ENSP00000480140	no protein information available	nc				
414	-9.7	5.97	2.6	4	2	2	78.3	FBLN1	ENSP00000385521	 FBLN1:p , fibulin 1 [Source:HGNC Symbol;Acc:HGNC:3600]	22	45898118	45997015	1	q13.31
415	-9.6	5.77	3.1	5	2	3	81.1	SP110	ENSP00000258381	 SP110:p , SP110 nuclear body protein [Source:HGNC Symbol;Acc: HGNC:5401 ]	2	231032009	231090444	-1	q37.1
416	-9.6	6.51	1.4	2	2	9	226.0	DOCK4	ENSP00000410746	 DOCK4:p , dedicator of cytokinesis 4 [Source:HGNC Symbol;Acc:HGNC:19192]	7	111366166	111846466	-1	q31.1
417	-9.5	5.81	2.6	3	2	2	89.3	VCP	ENSP00000351777	 VCP:p , valosin containing protein [Source:HGNC Symbol;Acc: HGNC:12666 ]	9	35056061	35073246	-1	p13.3
418	-9.5	5.70	1.8	3	2	2	115.7	NAT10	ENSP00000257829	 NAT10:p , N-acetyltransferase 10 [Source:HGNC Symbol;Acc: HGNC:29830 ]	11	34127149	34169217	1	p13
419	-9.4	5.70	2.4	3	2	2	93.8	DSC1	ENSP00000257197	 DSC1:p , desmocollin 1 [Source:HGNC Symbol;Acc: HGNC:3035 ]	18	28709199	28742819	-1	q12.1
420	-9.3	5.87	3.7	6	2	4	39.0	AMBP	ENSP00000265132	 AMBP:p , alpha-1-microglobulin/bikunin precursor [Source:HGNC Symbol;Acc: HGNC:453 ]	9	116822407	116840752	-1	q32
421	-9.2	5.83	7.5	11	2	2	23.0	RBP4	ENSP00000360519	 RBP4:p , retinol binding protein 4 [Source:HGNC Symbol;Acc: HGNC:9922 ]	10	95351444	95361501	-1	q23.33
422	-9.2	5.47	7.1	10	1	1	23.3	GSTP1	ENSP00000381607	 GSTP1:p , glutathione S-transferase pi 1 [Source:HGNC Symbol;Acc: HGNC:4638 ]	11	67351066	67354131	1	q13.2
423	-9.1	6.30	4.2	5	2	2	51.5	FGG	ENSP00000336829	 FGG:p , fibrinogen gamma chain [ Source: HGNC 3694 ]	4	155525286	155534119	-1	q31.3
424	-9.1	5.74	1.1	2	2	2	183.0	DNMT1	ENSP00000345739	 DNMT1:p , DNA methyltransferase 1 [Source:HGNC Symbol;Acc: HGNC:2976 ]	19	10244021	10341962	-1	p13.2
425	-9.0	5.98	5.4	9	2	2	27.7	TMA16	ENSP00000425347	 TMA16:p , translation machinery associated 16 homolog [Source:HGNC Symbol;Acc: HGNC:25638 ]	4	164415594	164441691	1	q32.2
426	-8.9	6.41	13	24	1	2	10.8	U2SURP	ENSP00000417831	 U2SURP:p , no protein text annotation available	3	142720010	142779567	1	q23
427	-8.9	5.91	16	17	2	2	9.9	SPRR1A	ENSP00000357751	 SPRR1A:p , small proline-rich protein 1A [Source:HGNC Symbol;Acc: HGNC:11259 ]	1	152956557	152958289	1	q21.3
428	-8.9	5.71	1.0	1	1	1	115.2	ZNF217	ENSP00000360526	 ZNF217:p , zinc finger protein 217 [ Source: HGNC 13009 ]	20	52183604	52226446	-1	q13.2
429	-8.8	5.79	1.5	2	2	2	145.7	BMS1	ENSP00000363642	 BMS1:p , BMS1, ribosome biogenesis factor [Source:HGNC Symbol;Acc: HGNC:23505 ]	10	43278249	43326856	1	q11.21
430	-8.8	5.83	2.3	3	1	1	40.8	ZSCAN16	ENSP00000366527	 ZSCAN16:p , zinc finger and SCAN domain containing 16 [ Source: HGNC 20813 ]	6	28092338	28097860	1	p22.1
431	-8.7	5.93	0.5	1	2	2	515.2	APOB	ENSP00000233242	 APOB:p , apolipoprotein B [Source:HGNC Symbol;Acc: HGNC:603 ]	2	21224301	21266945	-1	p24.1
432	-8.7	5.73	2.0	3	2	2	183.4	COL5A1	ENSP00000360882	 COL5A1:p , collagen, type V, alpha 1 [Source:HGNC Symbol;Acc: HGNC:2209 ]	9	137533620	137736686	1	q34.3
433	-8.7	5.93	13	17	2	2	18.5	DSTN	ENSP00000246069	 DSTN:p , destrin, actin depolymerizing factor [Source:HGNC Symbol;Acc: HGNC:15750 ]	20	17550508	17588887	1	p12.1
434	-8.7	6.76	1.0	1	2	5	251.0	ZNF318	ENSP00000354964	 ZNF318:p , zinc finger protein 318 [Source:HGNC Symbol;Acc: HGNC:13578 ]	6	43299513	43337181	-1	p21.1
435	-8.6	6.80	0.5	1	1	1	194.9	RALGAPA2	ENSP00000400085	 RALGAPA2:p , Ral GTPase activating protein, alpha subunit 2 (catalytic) [Source:HGNC Symbol;Acc: HGNC:16207 ]	20	20370196	20693266	-1	p11.23
436	-8.5	5.72	0.3	0	2	2	434.9	FLG	ENSP00000357789	 FLG:p , filaggrin [Source:HGNC Symbol;Acc: HGNC:3748 ]	1	152274651	152297679	-1	q21.3
437	-8.5	5.52	5.3	15	1	1	26.0	C1orf174	ENSP00000355306	 C1orf174:p , chromosome 1 open reading frame 174 [Source:HGNC Symbol;Acc: HGNC:27915 ]	1	3805689	3816857	-1	p36.32
438	-8.4	5.56	2.6	5	2	2	109.6	ATP2A2	ENSP00000311186	 ATP2A2:p , ATPase, Ca++ transporting, cardiac muscle, slow twitch 2 [Source:HGNC Symbol;Acc: HGNC:812 ]	12	110718561	110788898	1	q24.11
439	-8.4	5.69	28	53	2	2	9.4	HMGN2	ENSP00000355228	 HMGN2:p , high mobility group nucleosomal binding domain 2 [Source:HGNC Symbol;Acc: HGNC:4986 ]	1	26798941	26802463	1	p36.11
440	-8.3	5.87	2.3	3	2	2	98.1	SF3B2	ENSP00000432655	 SF3B2:p , splicing factor 3b, subunit 2, 145kDa [Source:HGNC Symbol;Acc: HGNC:10769 ]	11	65818200	65836779	1	q13.1
441	-8.3	5.69	8.2	10	2	2	25.6	AK2	ENSP00000362548	 AK2:p , adenylate kinase 2 [Source:HGNC Symbol;Acc: HGNC:362 ]	1	33473585	33546597	-1	p35.1
442	-8.2	6.09	3.8	5	2	2	44.8	FHL2	ENSP00000386892	 FHL2:p , four and a half LIM domains 2 [ Source: HGNC 3703 ]	2	105974169	106054960	-1	q12.2
443	-8.1	5.38	3.2	5	1	1	49.4	AP2M1	ENSP00000371894	 AP2M1:p , adaptor related protein complex 2 subunit mu 1 [Source:HGNC Symbol;Acc: HGNC:564 ]	3	183892477	183901879	1	q27.1
444	-8.1	5.68	13	24	2	2	12.5	RPL35A	ENSP00000419117	 RPL35A:p , ribosomal protein L35a [ Source: HGNC 10345 ]	3	197676858	197683481	1	q29
445	-7.9	5.66	1.1	2	2	2	211.2	CHD2	ENSP00000377747	 CHD2:p , chromodomain helicase DNA binding protein 2 [Source:HGNC Symbol;Acc: HGNC:1917 ]	15	93425937	93571237	1	q26.1
446	-7.8	5.26	3.1	5	1	1	47.1	NKAP	ENSP00000360464	 NKAP:p , NFKB activating protein [Source:HGNC Symbol;Acc: HGNC:29873 ]	X	119059014	119077735	-1	q24
447	-7.7	5.51	0.9	1	2	2	255.8	AHCTF1	ENSP00000355464	 AHCTF1:p , AT-hook containing transcription factor 1 [Source:HGNC Symbol;Acc: HGNC:24618 ]	1	247002400	247095280	-1	q44
448	-7.7	5.69	6.8	8	2	2	22.7	gi|15605771|	gi|15605771|	no protein information available	nc				
449	-7.7	6.60	1.8	2	1	1	55.8	KRT85	ENSP00000257901	 KRT85:p , keratin 85 [Source:HGNC Symbol;Acc:HGNC:6462]	12	52753790	52761265	-1	q13.13
450	-7.7	5.79	6.2	8	2	2	29.3	CAPZB	ENSP00000364286	 CAPZB:p , capping actin protein of muscle Z-line subunit beta [Source:HGNC Symbol;Acc: HGNC:1491 ]	1	19665267	19812066	-1	p36.13
451	-7.4	5.72	2.9	6	2	2	80.7	AKAP17A	ENSP00000324827	 AKAP17A:p , A-kinase anchoring protein 17A [Source:HGNC Symbol;Acc: HGNC:18783 ]	X	1710486	1721407	1	p22.33
452	-7.2	5.23	0.6	1	1	1	133.2	NEK10	ENSP00000395849	 NEK10:p , 	3	27151576	27410951	-1	p24.1
453	-5.9	5.35	5.4	7	1	1	22.5	CLEC3B	ENSP00000296130	 CLEC3B:p , C-type lectin domain family 3, member B [Source:HGNC Symbol;Acc: HGNC:11891 ]	3	45043040	45077563	1	p21.31
454	-5.9	5.35	3.4	6	1	1	38.5	CAPG	ENSP00000263867	 CAPG:p , capping protein (actin filament), gelsolin-like [Source:HGNC Symbol;Acc: HGNC:1474 ]	2	85621871	85645555	-1	p11.2
455	-5.9	5.42	5.0	8	1	1	27.9	ENSP00000485022	ENSP00000485022	U2 small nuclear RNA auxiliary factor 1 like 5 [Source:HGNC Symbol;Acc: HGNC:51830 ]	nc				
456	-5.8	5.77	9.6	24	1	1	12.1	PTMS	ENSP00000374113	 PTMS:p , parathymosin [Source:HGNC Symbol;Acc: HGNC:9629 ]	12	6874682	6880116	1	p13.31
457	-5.8	5.48	5.8	10	1	1	19.8	MYL12B	ENSP00000237500	 MYL12B:p , myosin light chain 12B [Source:HGNC Symbol;Acc: HGNC:29827 ]	18	3261907	3278282	1	p11.31
458	-5.7	5.16	7.8	9	1	1	22.2	PGD	ENSP00000466358	 PGD:p , phosphogluconate dehydrogenase [Source:HGNC Symbol;Acc:HGNC:8891]	1	10458649	10480201	1	p36.22
459	-5.6	5.63	10	12	1	1	12.7	ENSP00000479180	ENSP00000479180	no protein information available	nc				
460	-5.5	5.38	3.0	4	1	1	48.0	MRPS5	ENSP00000272418	 MRPS5:p , mitochondrial ribosomal protein S5 [ Source: HGNC 14498 ]	2	95752952	95815179	-1	q11.1
461	-5.4	5.28	5.7	9	1	1	19.2	LCN1	ENSP00000263598	 LCN1:p , lipocalin 1 [Source:HGNC Symbol;Acc: HGNC:6525 ]	9	138413284	138418378	1	q34.3
462	-5.3	5.49	9.6	11	1	1	12.3	ERH	ENSP00000451080	 ERH:p , enhancer of rudimentary homolog (Drosophila) [Source:HGNC Symbol;Acc: HGNC:3447 ]	14	69846848	69865344	-1	q24.1
463	-5.3	7.00	18	90	1	4	6.4	RPL39	ENSP00000355315	 RPL39:p , ribosomal protein L39 [Source:HGNC Symbol;Acc: HGNC:10350 ]	X	118920467	118925606	-1	q24
464	-5.3	5.35	2.1	3	1	1	39.6	HNRNPA3	ENSP00000376309	 HNRNPA3:p , heterogeneous nuclear ribonucleoprotein A3 [Source:HGNC Symbol;Acc: HGNC:24941 ]	2	178077291	178088686	1	q31.2
465	-5.2	5.46	0.4	1	1	1	319.2	MKI67	ENSP00000357642	 MKI67:p , marker of proliferation Ki-67 [Source:HGNC Symbol;Acc:HGNC:7107]	10	129894923	129924649	-1	q26.2
466	-5.2	7.17	6.8	18	1	4	14.4	FAU	ENSP00000435370	 FAU:p , FAU, ubiquitin like and ribosomal protein S30 fusion [Source:HGNC Symbol;Acc: HGNC:3597 ]	11	64888100	64889945	-1	q13.1
467	-5.2	5.43	1.7	2	1	1	66.4	LMNB1	ENSP00000261366	 LMNB1:p , lamin B1 [Source:HGNC Symbol;Acc: HGNC:6637 ]	5	126112315	126172712	1	q23.2
468	-5.1	5.62	11	13	1	1	11.3	S100A7A	ENSP00000357718	 S100A7A:p , S100 calcium binding protein A7A [ Source: HGNC 21657 ]	1	153388945	153395701	1	q21.3
469	-5.1	5.05	5.2	7	1	1	42.6	CKB	ENSP00000299198	 CKB:p , creatine kinase B [Source:HGNC Symbol;Acc: HGNC:1991 ]	14	103985996	103989448	-1	q32.32
470	-5.0	5.49	2.6	5	1	1	49.6	ENSP00000478070	ENSP00000478070	no protein information available	nc				
471	-5.0	5.65	2.7	4	1	1	42.0	GPATCH4	ENSP00000357215	 GPATCH4:p , G-patch domain containing 4 [Source:HGNC Symbol;Acc: HGNC:25982 ]	1	156564279	156571288	-1	q23.1
472	-4.8	5.41	11	12	1	1	8.2	SPRR2G	ENSP00000357737	 SPRR2G:p , small proline-rich protein 2G [Source:HGNC Symbol;Acc: HGNC:11267 ]	1	153122058	153123345	-1	q21.3
473	-4.7	5.50	0.9	1	1	1	101.3	NFXL1	ENSP00000370949	 NFXL1:p , nuclear transcription factor, X-box binding like 1 [Source:HGNC Symbol;Acc: HGNC:18726 ]	4	47849257	47916653	-1	p12
474	-4.7	5.51	1.1	2	1	1	82.7	CTCF	ENSP00000264010	 CTCF:p , CCCTC-binding factor [Source:HGNC Symbol;Acc: HGNC:13723 ]	16	67596310	67673086	1	q22.1
475	-4.7	5.55	11	15	1	1	11.0	CSTA	ENSP00000264474	 CSTA:p , cystatin A (stefin A) [Source:HGNC Symbol;Acc: HGNC:2481 ]	3	122044091	122060819	1	q21.1
476	-4.5	5.39	3.7	5	1	1	27.7	CASP14	ENSP00000393417	 CASP14:p , caspase 14, apoptosis-related cysteine peptidase [Source:HGNC Symbol;Acc: HGNC:1502 ]	19	15160195	15169104	1	p13.12
477	-4.5	5.67	0.2	0	1	1	504.3	LRP1	ENSP00000243077	 LRP1:p , LDL receptor related protein 1 [Source:HGNC Symbol;Acc: HGNC:6692 ]	12	57522276	57607134	1	q13.3
478	-4.4	5.76	4.6	9	1	1	19.6	H2BFWT	ENSP00000354723	 H2BFWT:p , Histone H2B type W-T (H2B histone family member W testis-specific) [ Source: UniProt Q7Z2G1 ] 	X	103265719	103268259	-1	q22.2
479	-4.3	5.46	2.5	8	1	1	53.4	FUS	ENSP00000254108	 FUS:p , FUS RNA binding protein [Source:HGNC Symbol;Acc: HGNC:4010 ]	16	31191431	31203127	1	p11.2
480	-4.3	5.51	12	14	1	1	10.6	SUMO4	ENSP00000318635	 SUMO4:p , small ubiquitin-like modifier 4 [Source:HGNC Symbol;Acc: HGNC:21181 ]	6	149721495	149722177	1	q25.1
481	-4.2	5.28	3.8	5	1	1	27.5	ALYREF	ENSP00000421592	 ALYREF:p , THO complex 4 [ Source: HGNC 19071 ]	17	79845713	79849462	-1	q25.3
482	-4.1	5.42	4.3	7	1	1	31.6	TCEA1	ENSP00000395483	 TCEA1:p , transcription elongation factor A (SII), 1 [ Source: HGNC 11612 ]	8	54879112	54935089	-1	q11.23
483	-4.1	5.42	7.4	9	1	1	16.5	LYZ	ENSP00000261267	 LYZ:p , lysozyme [Source:HGNC Symbol;Acc: HGNC:6740 ]	12	69742121	69748014	1	q15
484	-4.0	5.44	4.4	6	1	1	22.2	BTF3	ENSP00000369965	 BTF3:p , basic transcription factor 3 [Source:HGNC Symbol;Acc: HGNC:1125 ]	5	72794233	72801460	1	q13.2
485	-4.0	5.20	0.5	1	1	1	206.6	PHIP	ENSP00000275034	 PHIP:p , pleckstrin homology domain interacting protein [Source:HGNC Symbol;Acc: HGNC:15673 ]	6	79650263	79787953	-1	q14.1
486	-4.0	5.40	11	12	1	1	10.8	S100A8	ENSP00000357721	 S100A8:p , S100 calcium binding protein A8 [Source:HGNC Symbol;Acc: HGNC:10498 ]	1	153362508	153363664	-1	q21.3
487	-3.9	5.11	2.8	4	1	1	48.5	RBM34	ENSP00000386226	 RBM34:p , RNA binding motif protein 34 [Source:HGNC Symbol;Acc: HGNC:28965 ]	1	235294498	235324772	-1	q42.3
488	-3.8	5.39	1.6	2	1	1	82.5	QSOX1	ENSP00000356574	 QSOX1:p , quiescin Q6 sulfhydryl oxidase 1 [Source:HGNC Symbol;Acc: HGNC:9756 ]	1	180123969	180173165	1	q25.2
489	-3.7	5.36	0.9	1	1	1	140.9	DHX9	ENSP00000356520	 DHX9:p , DExH-box helicase 9 [Source:HGNC Symbol;Acc: HGNC:2750 ]	1	182808504	182856886	1	q25.3
490	-3.7	5.25	3.7	9	1	1	37.3	RBMX2	ENSP00000339090	 RBMX2:p , RNA binding motif protein X-linked 2 [Source:HGNC Symbol;Acc: HGNC:24282 ]	X	129535943	129547317	1	q26.1
491	-3.6	5.75	2.6	5	1	2	35.2	gi|15606274|	gi|15606274|	no protein information available	nc				
492	-3.6	5.87	7.9	10	1	2	14.4	SUB1	ENSP00000422078	 SUB1:p , SUB1 homolog, transcriptional regulator [Source:HGNC Symbol;Acc: HGNC:19985 ]	5	32531739	32604185	1	p13.3
493	-3.6	5.23	1.5	2	1	1	96.2	NOM1	ENSP00000275820	 NOM1:p , nucleolar protein with MIF4G domain 1 [Source:HGNC Symbol;Acc: HGNC:13244 ]	7	156742417	156765876	1	q36.3
494	-3.5	5.58	2.5	4	1	1	51.7	PPP2R2A	ENSP00000370113	 PPP2R2A:p , protein phosphatase 2 regulatory subunit Balpha [Source:HGNC Symbol;Acc: HGNC:9304 ]	8	26149007	26230196	1	p21.2
495	-3.5	5.30	12	15	1	1	11.7	ENSP00000374777	ENSP00000374777	immunoglobulin kappa constant [Source:HGNC Symbol;Acc: HGNC:5716 ]	2	89156674	89157196	-1	p11.2
496	-3.5	5.19	17	19	1	1	9.7	BOLA2B	ENSP00000457995	 BOLA2B:p , bolA family member 2B [Source:HGNC Symbol;Acc: HGNC:32479 ]	16	30204255	30205627	-1	p11.2
497	-3.5	5.21	1.5	2	1	1	76.6	C1S	ENSP00000385035	 C1S:p , complement component 1, s subcomponent [Source:HGNC Symbol;Acc: HGNC:1247 ]	12	7096351	7178336	1	p13.31
498	-3.4	5.38	7.1	12	1	1	13.9	SNRPD3	ENSP00000215829	 SNRPD3:p , small nuclear ribonucleoprotein D3 polypeptide [Source:HGNC Symbol;Acc: HGNC:11160 ]	22	24951471	25005947	1	q11.23
499	-3.4	5.44	0.8	1	1	1	112.1	STK10	ENSP00000176763	 STK10:p , serine/threonine kinase 10 [Source:HGNC Symbol;Acc: HGNC:11388 ]	5	171469077	171615390	-1	q35.1
500	-3.4	5.61	3.6	4	1	1	28.7	PGAM2	ENSP00000297283	 PGAM2:p , phosphoglycerate mutase 2 (muscle) [Source:HGNC Symbol;Acc:HGNC:8889]	7	44102326	44105186	-1	p13
501	-3.4	5.43	1.4	2	1	1	65.8	ZNF66P	ENSP00000461425	 ZNF66P:p , 	19	20959110	20991922	1	p12
502	-3.4	5.52	4.6	6	1	1	24.7	RAB3B	ENSP00000360718	 RAB3B:p , RAB3B, member RAS oncogene family [Source:HGNC Symbol;Acc:HGNC:9778]	1	52373628	52456436	-1	p32.3
503	-3.3	5.64	1.8	2	1	2	49.8	TUFM	ENSP00000322439	 TUFM:p , Tu translation elongation factor, mitochondrial [Source:HGNC Symbol;Acc: HGNC:12420 ]	16	28853732	28857729	-1	p11.2
504	-3.3	5.24	3.9	89	1	1	23.1	AMELX	ENSP00000370088	 AMELX:p , amelogenin X-linked [Source:HGNC Symbol;Acc: HGNC:461 ]	X	11311533	11318881	1	p22.2
505	-3.3	5.79	2.0	3	1	1	45.0	SERPINE1	ENSP00000223095	 SERPINE1:p , serpin peptidase inhibitor, clade E (nexin, plasminogen activator inhibitor type 1), member 1 [Source:HGNC ...	7	100770370	100782547	1	q22.1
506	-3.2	5.28	3.8	9	1	1	26.9	TFPI2	ENSP00000222543	 TFPI2:p , tissue factor pathway inhibitor 2 [Source:HGNC Symbol;Acc: HGNC:11761 ]	7	93514709	93520303	-1	q21.3
507	-3.1	5.60	1.3	2	1	1	88.3	gi|15606531|	gi|15606531|	no protein information available	nc				
508	-3.1	6.24	1.2	1	1	2	63.9	C1orf116	ENSP00000352447	 C1orf116:p , chromosome 1 open reading frame 116 [Source:HGNC Symbol;Acc: HGNC:28667 ]	1	207191866	207206101	-1	q32.2
509	-3.0	5.60	1.7	5	1	1	76.6	SLCO2B1	ENSP00000289575	 SLCO2B1:p , solute carrier organic anion transporter family, member 2B1 [ Source: HGNC 10962 ]	11	74811608	74917594	1	q13.4
510	-3.0	5.31	4.1	6	1	1	26.1	RP9	ENSP00000297157	 RP9:p , RP9, pre-mRNA splicing factor [Source:HGNC Symbol;Acc: HGNC:10288 ]	7	33134409	33149013	-1	p14.3
511	-3.0	6.55	1.6	3	1	2	132.5	ARHGAP20	ENSP00000260283	 ARHGAP20:p , Rho GTPase activating protein 20 [Source:HGNC Symbol;Acc:HGNC:18357]	11	110447766	110583912	-1	q23.1
512	-3.0	5.27	2.1	3	1	1	79.7	UIMC1	ENSP00000366434	 UIMC1:p , ubiquitin interaction motif containing 1 [Source:HGNC Symbol;Acc: HGNC:30298 ]	5	176332006	176449634	-1	q35.2
513	-3.0	5.44	12	36	1	1	7.1	TMA7	ENSP00000397843	 TMA7:p , translation machinery associated 7 homolog (S. cerevisiae) [Source:HGNC Symbol;Acc: HGNC:26932 ]	3	48481667	48485616	1	p21.31
514	-2.9	6.81	1.1	2	1	1	96.6	TTC27	ENSP00000313953	 TTC27:p , tetratricopeptide repeat domain 27 [ Source: HGNC 25986 ]	2	32853099	33046118	1	p22.3
515	-2.9	5.36	7.3	11	1	1	28.1	PRSS1	ENSP00000417854	 PRSS1:p , protease, serine 1 [Source:HGNC Symbol;Acc: HGNC:9475 ]	7	142457319	142460923	1	q34
516	-2.8	5.55	6.0	12	1	1	18.9	RANBP1	ENSP00000404724	 RANBP1:p , RAN binding protein 1 [Source:HGNC Symbol;Acc: HGNC:9847 ]	22	20103461	20114878	1	q11.21
517	-2.8	5.76	5.9	11	1	1	15.2	FABP5	ENSP00000297258	 FABP5:p , fatty acid binding protein 5 [Source:HGNC Symbol;Acc: HGNC:3560 ]	8	82192598	82197012	1	q21.13
518	-2.8	5.59	2.4	4	1	1	56.8	NMT1	ENSP00000468424	 NMT1:p , N-myristoyltransferase 1 [Source:HGNC Symbol;Acc: HGNC:7857 ]	17	43128978	43186384	1	q21.31
519	-2.8	5.31	2.2	3	1	1	57.9	CCT4	ENSP00000377958	 CCT4:p , chaperonin containing TCP1 subunit 4 [Source:HGNC Symbol;Acc: HGNC:1617 ]	2	62095224	62115939	-1	p15
520	-2.8	5.45	47	100	1	1	2.2	CA3	ENSP00000429760	 CA3:p , 	8	86285665	86361269	1	q21.2
521	-2.8	5.36	16	33	1	1	8.2	RPL38	ENSP00000390279	 RPL38:p , ribosomal protein L38 [Source:HGNC Symbol;Acc: HGNC:10349 ]	17	72199721	72206794	1	q25.1
522	-2.7	5.71	1.7	3	1	1	63.0	FAAH	ENSP00000243167	 FAAH:p , 	1	46859937	46879520	1	p33
523	-2.7	5.16	1.7	2	1	1	62.4	G6PD	ENSP00000377192	 G6PD:p , glucose-6-phosphate dehydrogenase [ Source: HGNC 4057 ]	X	153759606	153775787	-1	q28
524	-2.7	5.47	0.4	1	1	1	168.5	PLA2R1	ENSP00000283243	 PLA2R1:p , Secretory phospholipase A2 receptor Precursor (PLA2-R)(PLA2R)(180 kDa secretory phospholipase A2 receptor)(M ...	2	160788519	160919121	-1	q24.2
525	-2.6	5.90	0.9	1	1	2	133.8	WWC2	ENSP00000384222	 WWC2:p , WW and C2 domain containing 2 [Source:HGNC Symbol;Acc: HGNC:24148 ]	4	184020446	184241930	1	q35.1
526	-2.6	5.21	1.9	3	1	1	34.7	ARG1	ENSP00000357066	 ARG1:p , arginase 1 [Source:HGNC Symbol;Acc: HGNC:663 ]	6	131894284	131905472	1	q23.2
527	-2.6	4.91	6.2	12	1	1	19.5	MARCKSL1	ENSP00000362638	 MARCKSL1:p , MARCKS like 1 [Source:HGNC Symbol;Acc: HGNC:7142 ]	1	32799433	32801980	-1	p35.1
528	-2.6	5.09	3.2	9	1	1	42.3	TMEM229A	ENSP00000395244	 TMEM229A:p , transmembrane protein 229A [ Source: HGNC 37279 ]	7	123670973	123673523	-1	q31.32
529	-2.6	5.25	9.7	12	1	1	10.5	MRPL27	ENSP00000421865	 MRPL27:p , mitochondrial ribosomal protein L27 [ Source: HGNC 14483 ]	17	48445218	48450575	-1	q21.33
530	-2.6	5.76	1.2	3	1	2	55.1	SERPING1	ENSP00000278407	 SERPING1:p , serpin peptidase inhibitor, clade G (C1 inhibitor), member 1 [Source:HGNC Symbol;Acc: HGNC:1228 ]	11	57364860	57382326	1	q12.1
531	-2.6	5.12	4.4	5	1	1	22.3	sp|SRPP_HEVBR|	sp|SRPP_HEVBR|	Small rubber particle protein; SRPP; 22 kDa rubber particle protein; 22 kDa RPP; 27 kDa natural rubber allergen; Latex a ...	nc				
532	-2.5	5.39	1.9	3	1	1	53.2	CORO1C	ENSP00000261401	 CORO1C:p , coronin 1C [Source:HGNC Symbol;Acc: HGNC:2254 ]	12	109038885	109125372	-1	q24.11
533	-2.5	5.59	3.7	9	1	1	19.6	RSL24D1	ENSP00000260443	 RSL24D1:p , ribosomal L24 domain containing 1 [ Source: HGNC 18479 ]	15	55473004	55489265	-1	q21.3
534	-2.4	5.67	1.2	2	1	1	65.3	LGALS3BP	ENSP00000262776	 LGALS3BP:p , galectin 3 binding protein [Source:HGNC Symbol;Acc: HGNC:6564 ]	17	76967320	76976191	-1	q25.3
535	-2.4	5.26	1.3	2	1	1	92.5	NOC3L	ENSP00000360412	 NOC3L:p , NOC3 like DNA replication regulator [Source:HGNC Symbol;Acc: HGNC:24034 ]	10	96075004	96122716	-1	q23.33
536	-2.4	6.11	18	29	1	2	12.0	INS	ENSP00000380432	 INS:p , Insulin Precursor [Contains Insulin B chain;Insulin A chain] [ Source: UniProt P01308 ] 	11	2181009	2182571	-1	p15.5
537	-2.4	6.30	3.2	5	1	2	26.1	gi|15606266|	gi|15606266|	no protein information available	nc				
538	-2.4	5.65	1.5	2	1	1	78.7	C10orf76	ENSP00000359050	 C10orf76:p , chromosome 10 open reading frame 76 [Source:HGNC Symbol;Acc: HGNC:25788 ]	10	103605356	103815950	-1	q24.32
539	-2.4	5.50	2.4	5	1	1	24.4	EDN1	ENSP00000368683	 EDN1:p , Endothelin-1 Precursor (Preproendothelin-1)(PPET1) [Contains Endothelin-1(ET-1);Big endothelin-1] [ Source: Un ...	6	12290596	12297427	1	p24.1
540	-2.4	6.00	10	20	1	1	12.9	ZBP1	ENSP00000404620	 ZBP1:p , 	20	56178902	56195632	-1	q13.31
541	-2.4	5.34	3.2	4	1	1	24.9	MEPCE	ENSP00000400875	 MEPCE:p , 	7	100026413	100031741	1	q22.1
542	-2.3	5.40	7.7	12	1	1	20.6	MRPS11	ENSP00000317376	 MRPS11:p , mitochondrial ribosomal protein S11 [ Source: HGNC 14050 ]	15	89010684	89022222	1	q25.3
543	-2.3	5.66	3.0	5	1	1	75.8	C19orf26	ENSP00000371917	 C19orf26:p , calcium channel, voltage-dependent, beta subunit associated regulatory protein [Source:HGNC Symbol;Acc: HG ...	19	1228286	1238026	-1	p13.3
544	-2.3	6.47	2.1	5	1	1	32.0	gi|15605727|	gi|15605727|	no protein information available	nc				
545	-2.3	5.33	3.4	5	1	1	29.0	ERP29	ENSP00000261735	 ERP29:p , endoplasmic reticulum protein 29 [Source:HGNC Symbol;Acc: HGNC:13799 ]	12	112451120	112461255	1	q24.13
546	-2.3	5.45	1.9	3	1	1	57.3	GLYR1	ENSP00000466570	 GLYR1:p , 	16	4853204	4897343	-1	p13.3
547	-2.3	6.49	0.9	1	1	1	118.3	MYO1A	ENSP00000300119	 MYO1A:p , myosin IA [ Source: HGNC 7595 ]	12	57422301	57444982	-1	q13.3
548	-2.3	6.06	0.5	1	1	4	196.5	ZC3H13	ENSP00000242848	 ZC3H13:p , zinc finger CCCH-type containing 13 [Source:HGNC Symbol;Acc: HGNC:20368 ]	13	46528600	46626894	-1	q14.13
549	-2.2	5.28	7.9	10	1	1	16.9	MYL6	ENSP00000446955	 MYL6:p , myosin light chain 6 [Source:HGNC Symbol;Acc: HGNC:7587 ]	12	56551945	56557280	1	q13.2
550	-2.2	6.83	1.3	2	1	2	76.0	SYTL4	ENSP00000362080	 SYTL4:p , synaptotagmin-like 4 [Source:HGNC Symbol;Acc:HGNC:15588]	X	99929488	99987110	-1	q22.1
551	-2.2	5.36	2.4	6	1	1	38.4	LUM	ENSP00000266718	 LUM:p , lumican [Source:HGNC Symbol;Acc: HGNC:6724 ]	12	91496406	91505608	-1	q21.33
552	-2.2	5.69	2.2	3	1	2	45.3	GOLM1	ENSP00000373364	 GOLM1:p , golgi membrane protein 1 [Source:HGNC Symbol;Acc: HGNC:15451 ]	9	88641061	88715088	-1	q21.33
553	-2.2	5.76	0.5	1	1	2	263.7	ROS1	ENSP00000357494	 ROS1:p , ROS proto-oncogene 1 , receptor tyrosine kinase [Source:HGNC Symbol;Acc: HGNC:10261 ]	6	117609463	117747018	-1	q22.1
554	-2.2	5.36	0.4	1	1	1	274.1	ANKRD17	ENSP00000351416	 ANKRD17:p , ankyrin repeat domain 17 [Source:HGNC Symbol;Acc: HGNC:23575 ]	4	73939093	74124515	-1	q13.3
555	-2.2	8.76	1.4	4	1	5	81.7	SLC15A2	ENSP00000417085	 SLC15A2:p , solute carrier family 15 (oligopeptide transporter), member 2 [Source:HGNC Symbol;Acc: HGNC:10921 ]	3	121612936	121662949	1	q13.33
556	-2.2	7.81	3.8	6	1	3	32.7	DNAI1	ENSP00000395396	 DNAI1:p , 	9	34457412	34520982	1	p13.3
557	-2.2	7.05	1.1	1	1	1	161.5	VPS8	ENSP00000404704	 VPS8:p , vacuolar protein sorting 8 homolog (S. cerevisiae) [ Source: HGNC 29122 ]	3	184529931	184770402	1	q27.2
558	-2.2	5.41	6.3	13	1	1	16.5	EIF1AX	ENSP00000368927	 EIF1AX:p , eukaryotic translation initiation factor 1A X-linked [Source:HGNC Symbol;Acc: HGNC:3250 ]	X	20142636	20159962	-1	p22.12
559	-2.1	6.35	1.6	3	1	2	40.6	LRRC58	ENSP00000295628	 LRRC58:p , leucine rich repeat containing 58 [ Source: HGNC 26968 ]	3	120043356	120068186	-1	q13.33
560	-2.1	5.30	0.9	2	1	1	98.7	ESF1	ENSP00000202816	 ESF1:p , ESF1 nucleolar pre-rRNA processing protein homolog [Source:HGNC Symbol;Acc: HGNC:15898 ]	20	13694969	13765532	-1	p12.1
561	-2.1	5.68	1.3	2	1	1	85.1	ZNF366	ENSP00000313158	 ZNF366:p , Zinc finger protein 366 [ Source: UniProt Q8N895 ] 	5	71738479	71803554	-1	q13.2
562	-2.1	6.08	1.8	3	1	2	43.9	ENSP00000374990	ENSP00000374990	immunoglobulin heavy constant gamma 1 (G1m marker) [Source:HGNC Symbol;Acc: HGNC:5525 ]	14	106202680	106209408	-1	q32.33
563	-2.1	5.19	5.0	7	1	1	23.7	CLUAP1	ENSP00000458886	 CLUAP1:p , 	16	3550924	3589048	1	p13.3
564	-2.1	5.28	0.6	1	1	1	118.0	RBM44	ENSP00000386727	 RBM44:p , RNA binding motif protein 44 [Source:HGNC Symbol;Acc:HGNC:24756]	2	238707032	238751451	1	q37.3
565	-2.1	5.53	2.3	3	1	1	38.3	APOH	ENSP00000205948	 APOH:p , apolipoprotein H [Source:HGNC Symbol;Acc: HGNC:616 ]	17	64208151	64252643	-1	q24.2
566	-2.1	5.73	1.1	2	1	1	96.6	DZIP1	ENSP00000355175	 DZIP1:p , DAZ interacting zinc finger protein 1 [Source:HGNC Symbol;Acc: HGNC:20908 ]	13	96230457	96296957	-1	q32.1
567	-2.1	6.07	1.9	3	1	2	47.9	KNG1	ENSP00000287611	 KNG1:p , kininogen 1 [Source:HGNC Symbol;Acc: HGNC:6383 ]	3	186435065	186461743	1	q27.3
568	-2.1	5.69	1.8	3	1	1	57.9	CEP63	ENSP00000328382	 CEP63:p , centrosomal protein 63kDa [ Source: HGNC 25815 ]	3	134204585	134293859	1	q22.2
569	-2.0	5.50	0.7	2	1	1	94.1	SLC39A10	ENSP00000386766	 SLC39A10:p , solute carrier family 39 (zinc transporter), member 10 [ Source: HGNC 20861 ]	2	196440701	196602426	1	q32.3
570	-2.0	5.11	1.7	3	1	1	56.8	PTBP3	ENSP00000363375	 PTBP3:p , ROD1 regulator of differentiation 1 (S. pombe) [ Source: HGNC 10253 ]	9	114980715	115095947	-1	q32
571	-2.0	5.37	1.4	3	1	1	53.8	RABL6	ENSP00000433031	 RABL6:p , RAB, member RAS oncogene family-like 6 [Source:HGNC Symbol;Acc: HGNC:24703 ]	9	139694818	139735639	1	q34.3
572	-2.0	5.40	7.1	13	1	1	13.2	FAM32A	ENSP00000263384	 FAM32A:p , No description &nbsp;	19	16296191	16302857	1	p13.12
573	-2.0	5.61	4.6	6	1	1	26.9	CLIC1	ENSP00000364940	 CLIC1:p , chloride intracellular channel 1 [Source:HGNC Symbol;Acc: HGNC:2062 ]	6	31698358	31707540	-1	p21.33
574	-2.0	6.20	1.0	2	1	1	103.1	FAM129A	ENSP00000356481	 FAM129A:p , family with sequence similarity 129, member A [Source:HGNC Symbol;Acc: HGNC:16784 ]	1	184759858	184943682	-1	q25.3
575	-2.0	5.21	6.7	10	1	1	12.2	gi|15605615|	gi|15605615|	rpsJ:p, ribosomal protein S10 [Aquifex aeolicus VF5].	nc				
576	-2.0	6.04	0.4	1	1	3	278.7	SPG11	ENSP00000261866	 SPG11:p , spastic paraplegia 11 (autosomal recessive) [ Source: HGNC 11226 ]	15	44854894	44955876	-1	q21.1
577	-2.0	5.26	1.8	4	1	1	52.5	CLU	ENSP00000315130	 CLU:p , clusterin [Source:HGNC Symbol;Acc: HGNC:2095 ]	8	27454434	27472548	-1	p21.1
578	-2.0	5.48	4.3	7	1	1	21.2	NUDC	ENSP00000404020	 NUDC:p , nuclear distribution gene C homolog (A. nidulans) [ Source: HGNC 8045 ]	1	27226729	27273353	1	p36.11
579	-2.0	6.40	0.8	1	1	2	82.6	IRF2BPL	ENSP00000238647	 IRF2BPL:p , interferon regulatory factor 2 binding protein like [Source:HGNC Symbol;Acc: HGNC:14282 ]	14	77490888	77495034	-1	q24.3
580	-1.9	5.45	1.2	2	1	1	79.6	COMP	ENSP00000439156	 COMP:p , cartilage oligomeric matrix protein [Source:HGNC Symbol;Acc: HGNC:2227 ]	19	18893583	18902123	-1	p13.11
581	-1.9	5.62	1.7	2	1	1	113.0	GOLGA2	ENSP00000416097	 GOLGA2:p , golgin A2 [Source:HGNC Symbol;Acc: HGNC:4425 ]	9	131018108	131038274	-1	q34.11
582	-1.9	5.42	11	12	1	1	13.2	S100A9	ENSP00000357727	 S100A9:p , S100 calcium binding protein A9 [Source:HGNC Symbol;Acc: HGNC:10499 ]	1	153330330	153333503	1	q21.3
583	-1.9	5.36	0.9	2	1	1	79.4	TSPYL2	ENSP00000364591	 TSPYL2:p , TSPY like 2 [Source:HGNC Symbol;Acc: HGNC:24358 ]	X	53111549	53117722	1	p11.22
584	-1.9	5.22	0.8	1	1	1	180.7	QRICH2	ENSP00000262765	 QRICH2:p , glutamine rich 2 [Source:HGNC Symbol;Acc: HGNC:25326 ]	17	74270130	74303761	-1	q25.1
585	-1.9	5.56	0.9	1	1	1	97.6	COPG2	ENSP00000402346	 COPG2:p , coatomer protein complex, subunit gamma 2 [Source:HGNC Symbol;Acc: HGNC:2237 ]	7	130146089	130353598	-1	q32.2
586	-1.9	5.61	5.7	7	1	1	11.7	S100A11	ENSP00000271638	 S100A11:p , S100 calcium binding protein A11 [Source:HGNC Symbol;Acc: HGNC:10488 ]	1	152004982	152020383	-1	q21.3
587	-1.9	5.68	3.2	5	1	1	24.8	RPL10A	ENSP00000363018	 RPL10A:p , ribosomal protein L10a [Source:HGNC Symbol;Acc: HGNC:10299 ]	6	35436185	35438562	1	p21.31
588	-1.9	5.93	1.4	2	1	3	142.7	RPGRIP1L	ENSP00000262135	 RPGRIP1L:p , RPGRIP1-like [Source:HGNC Symbol;Acc: HGNC:29168 ]	16	53631595	53737850	-1	q12.2
589	-1.9	5.97	2.2	3	1	1	51.0	HNRNPK	ENSP00000365458	 HNRNPK:p , heterogeneous nuclear ribonucleoprotein K [Source:HGNC Symbol;Acc: HGNC:5044 ]	9	86582998	86595569	-1	q21.32
590	-1.9	5.85	10	25	1	1	15.2	LLPH	ENSP00000266604	 LLPH:p , LLP homolog, long-term synaptic facilitation factor [Source:HGNC Symbol;Acc: HGNC:28229 ]	12	66516842	66524548	-1	q14.3
591	-1.9	5.61	1.6	3	1	1	75.9	sp|GAG_SCVLA|	sp|GAG_SCVLA|	Major capsid protein; Gag protein; Major coat protein; 	nc				
592	-1.8	6.23	3.1	6	1	2	71.6	DBN1	ENSP00000292385	 DBN1:p , drebrin 1 [ Source: HGNC 2695 ]	5	176883609	176901402	-1	q35.3
593	-1.8	5.45	4.4	7	1	1	20.1	IGF2	ENSP00000370802	 IGF2:p , insulin-like growth factor 2 [Source:HGNC Symbol;Acc: HGNC:5466 ]	11	2150342	2170833	-1	p15.5
594	-1.8	5.29	17	25	1	1	8.8	OARD1	ENSP00000420472	 OARD1:p , 	6	41001366	41065526	-1	p21.1
595	-1.8	5.86	4.0	6	1	1	38.8	PRSS55	ENSP00000333003	 PRSS55:p , protease, serine, 55 [ Source: HGNC 30824 ]	8	10383056	10411676	1	p23.1
596	-1.8	6.06	0.4	1	1	1	243.7	DIDO1	ENSP00000378752	 DIDO1:p , death inducer-obliterator 1 [Source:HGNC Symbol;Acc: HGNC:2680 ]	20	61509090	61569304	-1	q13.33
597	-1.8	5.46	0.6	1	1	1	191.4	AKAP12	ENSP00000253332	 AKAP12:p , A kinase (PRKA) anchor protein 12 [Source:HGNC Symbol;Acc: HGNC:370 ]	6	151561134	151679692	1	q25.1
598	-1.8	5.54	3.4	4	1	1	58.9	GPATCH2	ENSP00000355902	 GPATCH2:p , G patch domain containing 2 [ Source: HGNC 25499 ]	1	217600334	217804424	-1	q41
599	-1.8	5.46	1.6	2	1	1	66.6	GALNT4	ENSP00000436604	 GALNT4:p , 	12	89913185	89918583	-1	q21.33
600	-1.8	5.19	0.5	1	1	1	219.5	THADA	ENSP00000386088	 THADA:p , thyroid adenoma associated [ Source: HGNC 19217 ]	2	43393800	43823185	-1	p21
601	-1.8	7.05	1.4	2	1	1	55.1	MTUS1	ENSP00000431016	 MTUS1:p , 	8	17501304	17658426	-1	p22
602	-1.8	6.12	0.3	0	1	1	354.0	ENSP00000470478	ENSP00000470478	no protein information available	16	11453702	11617444	-1	p13.13
603	-1.8	5.52	3.2	5	1	1	29.9	PSMB7	ENSP00000259457	 PSMB7:p , proteasome subunit beta 7 [Source:HGNC Symbol;Acc: HGNC:9544 ]	9	127115745	127177723	-1	q33.3
604	-1.8	5.40	0.5	1	1	1	171.1	TRPM2	ENSP00000300482	 TRPM2:p , transient receptor potential cation channel, subfamily M, member 2 [ Source: HGNC 12339 ]	21	45770046	45862964	1	q22.3
605	-1.8	5.09	2.1	3	1	1	44.8	SEPT7	ENSP00000413507	 SEPT7:p , septin 7 [ Source: HGNC 1717 ]	7	35840542	35944917	1	p14.2
606	-1.8	5.33	2.9	5	1	1	36.0	METTL2B	ENSP00000418402	 METTL2B:p , methyltransferase like 2B [ Source: HGNC 18272 ]	7	128095894	128146656	1	q32.1
607	-1.8	6.28	1.3	2	1	1	68.9	GALNT10	ENSP00000297107	 GALNT10:p , Polypeptide N-acetylgalactosaminyltransferase 10 ( EC 2.4.1.41 ) (Protein-UDP acetylgalactosaminyltransfera ...	5	153570290	153800544	1	q33.2
608	-1.8	5.85	14	28	1	1	10.7	HMGA1	ENSP00000288245	 HMGA1:p , high mobility group AT-hook 1 [Source:HGNC Symbol;Acc: HGNC:5010 ]	6	34204650	34214008	1	p21.31
609	-1.8	5.40	6.6	10	1	1	13.4	C11orf31	ENSP00000434511	 C11orf31:p , 	11	57508825	57510986	1	q12.1
610	-1.7	6.50	0.4	0	1	1	158.9	BLM	ENSP00000347232	 BLM:p , BLM RecQ like helicase [Source:HGNC Symbol;Acc: HGNC:1058 ]	15	91260558	91358859	1	q26.1
611	-1.7	5.62	0.6	1	1	1	152.2	WHSC1	ENSP00000423972	 WHSC1:p , nuclear receptor binding SET domain protein 2 [Source:HGNC Symbol;Acc: HGNC:12766 ]	4	1873151	1983934	1	p16.3
612	-1.7	5.35	0.4	1	1	1	274.3	RIF1	ENSP00000390181	 RIF1:p , replication timing regulatory factor 1 [Source:HGNC Symbol;Acc: HGNC:23207 ]	2	152266397	152364527	1	q23.3
613	-1.7	5.72	1.3	2	1	1	79.0	UGT2A1	ENSP00000425497	 UGT2A1:p , 	4	70454912	70518967	-1	q13.3
614	-1.7	5.63	0.9	1	1	1	168.9	VPRBP	ENSP00000393183	 VPRBP:p , Vpr (HIV-1) binding protein [ Source: HGNC 30911 ]	3	51433298	51534010	-1	p21.2
615	-1.7	5.54	3.5	5	1	1	22.7	COMMD2	ENSP00000419475	 COMMD2:p , COMM domain containing 2 [ Source: HGNC 24993 ]	3	149456257	149470286	-1	q25.1
616	-1.7	6.01	1.6	2	1	1	34.8	PEX2	ENSP00000349543	 PEX2:p , peroxisomal biogenesis factor 2 [ Source: HGNC 9717 ]	8	77892494	77913280	-1	q21.11
617	-1.7	5.93	1.2	1	1	1	46.1	DUS3L	ENSP00000315558	 DUS3L:p , dihydrouridine synthase 3-like (S. cerevisiae) [ Source: HGNC 26920 ]	19	5784843	5791249	-1	p13.3
618	-1.7	5.52	2.0	3	1	1	71.8	TNFRSF21	ENSP00000296861	 TNFRSF21:p , tumor necrosis factor receptor superfamily, member 21 [ Source: HGNC 13469 ]	6	47199268	47277641	-1	p12.3
619	-1.7	5.54	1.3	2	1	1	86.8	ZNF337	ENSP00000365619	 ZNF337:p , 	20	25654851	25677477	-1	p11.1
620	-1.7	5.53	1.2	3	1	1	54.2	A1BG	ENSP00000263100	 A1BG:p , alpha-1-B glycoprotein [Source:HGNC Symbol;Acc: HGNC:5 ]	19	58856544	58864865	-1	q13.43
621	-1.7	5.74	1.1	2	1	1	73.2	DDX3X	ENSP00000382840	 DDX3X:p , DEAD-box helicase 3 X-linked [Source:HGNC Symbol;Acc: HGNC:2745 ]	X	41192651	41223725	1	p11.4
622	-1.7	5.24	4.7	11	1	1	32.2	HOXB1	ENSP00000355140	 HOXB1:p , Homeobox protein Hox-B1 (Hox-2I). [ Source: UniProt P14653 ] &nbsp;	17	46605888	46608359	-1	q21.32
623	-1.7	6.46	2.1	3	1	4	69.7	UBASH3A	ENSP00000291535	 UBASH3A:p , ubiquitin associated and SH3 domain containing A [ Source: HGNC 12462 ]	21	43824008	43867791	1	q22.3
624	-1.7	7.11	2.2	4	1	2	52.2	C9orf43	ENSP00000363280	 C9orf43:p , Uncharacterized protein C9orf43. Source: Uniprot/SWISSPROT Q8TAL5 	9	116172334	116191964	1	q32
625	-1.7	6.57	1.2	2	1	1	57.3	CYP2R1	ENSP00000334592	 CYP2R1:p , No description &nbsp;	11	14899553	14913798	-1	p15.2
626	-1.7	5.65	27	38	1	1	5.0	TMSB4X	ENSP00000414376	 TMSB4X:p , thymosin beta 4, X-linked [Source:HGNC Symbol;Acc: HGNC:11881 ]	X	12993227	12995346	1	p22.2
627	-1.7	5.46	1.9	3	1	1	57.5	EIF2B4	ENSP00000233552	 EIF2B4:p , eukaryotic translation initiation factor 2B subunit delta [Source:HGNC Symbol;Acc: HGNC:3260 ]	2	27587219	27593353	-1	p23.3
628	-1.7	5.43	1.1	2	1	1	138.7	PLCB3	ENSP00000279230	 PLCB3:p , phospholipase C beta 3 [Source:HGNC Symbol;Acc: HGNC:9056 ]	11	64018995	64036622	1	q13.1
629	-1.6	6.16	7.8	15	1	1	18.9	OLFM1	ENSP00000360864	 OLFM1:p , 	9	137967268	138013025	1	q34.3
630	-1.6	6.21	1.1	2	1	1	67.4	ABCG2	ENSP00000426917	 ABCG2:p , ATP-binding cassette, sub-family G (WHITE), member 2 [ Source: HGNC 74 ]	4	89011416	89152474	-1	q22.1
631	-1.6	5.68	1.3	2	1	1	44.1	CEP44	ENSP00000423153	 CEP44:p , centrosomal protein 44kDa [Source:HGNC Symbol;Acc: HGNC:29356 ]	4	175204828	175254531	1	q34.1
632	-1.6	5.61	1.9	3	1	1	41.2	RRS1	ENSP00000322396	 RRS1:p , ribosome biogenesis regulator homolog [Source:HGNC Symbol;Acc: HGNC:17083 ]	8	67341263	67342966	1	q13.1
633	-1.6	5.54	5.7	12	1	1	14.2	C11orf48	ENSP00000432523	 C11orf48:p , chromosome 11 open reading frame 98 [Source:HGNC Symbol;Acc: HGNC:51238 ]	11	62430287	62439727	-1	q12.3
634	-1.6	5.86	1.6	2	1	1	81.1	gi|15606115|	gi|15606115|	glgP:p, glycogen phosphorylase [Aquifex aeolicus VF5].	nc				
635	-1.6	5.95	9.5	15	1	1	22.2	REEP1	ENSP00000165698	 REEP1:p , receptor accessory protein 1 [Source:HGNC Symbol;Acc:HGNC:25786]	2	86441116	86565206	-1	p11.2
636	-1.6	5.36	0.9	1	1	1	78.0	SETMAR	ENSP00000373354	 SETMAR:p , SET domain and mariner transposase fusion gene [ Source: HGNC 10762 ]	3	4344988	4359251	1	p26.1
637	-1.6	5.47	1.4	2	1	1	76.5	ILF3	ENSP00000384660	 ILF3:p , interleukin enhancer binding factor 3 [Source:HGNC Symbol;Acc: HGNC:6038 ]	19	10764937	10803093	1	p13.2
638	-1.6	5.82	1.7	2	1	1	39.6	PSMD8	ENSP00000215071	 PSMD8:p , proteasome (prosome, macropain) 26S subunit, non-ATPase, 8 [ Source: HGNC 9566 ]	19	38865176	38874464	1	q13.2
639	-1.6	5.18	3.0	6	1	1	23.4	FCF1	ENSP00000344393	 FCF1:p , FCF1 small subunit (SSU) processome component homolog (S. cerevisiae) [ Source: HGNC 20220 ]	14	75179847	75203394	1	q24.3
640	-1.5	5.58	3.8	6	1	1	44.1	TNIP3	ENSP00000427106	 TNIP3:p , 	4	122052563	122148621	-1	q27
641	-1.5	6.20	10	11	1	1	12.2	CDK5RAP3	ENSP00000464419	 CDK5RAP3:p , 	17	46045176	46059140	1	q21.32
642	-1.5	5.44	1.2	1	1	1	66.2	WDR1	ENSP00000427687	 WDR1:p , WD repeat domain 1 [Source:HGNC Symbol;Acc: HGNC:12754 ]	4	10075963	10118573	-1	p16.1
643	-1.5	5.50	0.2	0	1	1	780.1	FSIP2	ENSP00000401306	 FSIP2:p , fibrous sheath interacting protein 2 [Source:HGNC Symbol;Acc: HGNC:21675 ]	2	186603355	186698017	1	q32.1
644	-1.5	5.48	6.9	9	1	1	20.9	TTC36	ENSP00000307640	 TTC36:p , tetratricopeptide repeat domain 36 [ Source: HGNC 33708 ]	11	118398187	118401912	1	q23.3
645	-1.5	5.35	1.6	2	1	1	60.3	TCP1	ENSP00000317334	 TCP1:p , t-complex 1 [Source:HGNC Symbol;Acc: HGNC:11655 ]	6	160199530	160210781	-1	q25.3
646	-1.5	5.53	1.2	1	1	1	133.9	DHX30	ENSP00000405620	 DHX30:p , DExH-box helicase 30 [Source:HGNC Symbol;Acc: HGNC:16716 ]	3	47844399	47891685	1	p21.31
647	-1.5	5.22	0.5	1	1	1	105.6	LRP8	ENSP00000303634	 LRP8:p , low density lipoprotein receptor-related protein 8, apolipoprotein e receptor [ Source: HGNC 6700 ]	1	53711217	53793742	-1	p32.3
648	-1.5	5.39	1.3	2	1	1	138.3	TPP2	ENSP00000365233	 TPP2:p , tripeptidyl peptidase II [Source:HGNC Symbol;Acc: HGNC:12016 ]	13	103249353	103331521	1	q33.1
649	-1.5	6.52	0.8	1	1	1	107.6	ENSP00000422007	ENSP00000422007	actinin, alpha 3 (gene/pseudogene) [Source:HGNC Symbol;Acc:HGNC:165]	11	66313866	66330800	1	q13.2
650	-1.5	5.86	3.6	5	1	1	33.8	ABHD11	ENSP00000416970	 ABHD11:p , abhydrolase domain containing 11 [Source:HGNC Symbol;Acc: HGNC:16407 ]	7	73150424	73153197	-1	q11.23
651	-1.5	4.89	1.7	2	1	1	46.6	REXO4	ENSP00000361010	 REXO4:p , REX4 homolog, 3&#39;-5&#39; exonuclease [Source:HGNC Symbol;Acc: HGNC:12820 ]	9	136271186	136283164	-1	q34.2
652	-1.5	6.57	0.5	1	1	1	191.2	ABCA3	ENSP00000301732	 ABCA3:p , ATP-binding cassette sub-family A member 3 (ATP-binding cassette transporter 3) (ATP-binding cassette 3) (ABC ...	16	2325882	2390747	-1	p13.3
653	-1.5	5.87	1.5	2	1	1	48.3	FAM117A	ENSP00000240364	 FAM117A:p , family with sequence similarity 117, member A [ Source: HGNC 24179 ]	17	47787694	47866542	-1	q21.33
654	-1.5	5.19	3.8	5	1	1	42.8	FA2H	ENSP00000219368	 FA2H:p , fatty acid 2-hydroxylase [ Source: RefSeq_peptide (NP_077282) ]&nbsp;	16	74746853	74808729	-1	q23.1
655	-1.5	6.11	0.9	2	1	1	128.7	ATP13A2	ENSP00000327214	 ATP13A2:p , ATPase type 13A2 [ Source: HGNC 30213 ]	1	17312453	17338423	-1	p36.13
656	-1.5	5.50	2.5	3	1	1	36.1	APOE	ENSP00000252486	 APOE:p , apolipoprotein E [Source:HGNC Symbol;Acc: HGNC:613 ]	19	45409011	45412650	1	q13.32
657	-1.5	5.90	2.0	3	1	1	101.5	SH3PXD2B	ENSP00000309714	 SH3PXD2B:p , SH3 and PX domains 2B [ Source: HGNC 29242 ]	5	171752185	171881527	-1	q35.1
658	-1.5	5.55	0.7	1	1	1	84.6	YTHDC1	ENSP00000339245	 YTHDC1:p , YTH domain containing 1 [Source:HGNC Symbol;Acc: HGNC:30626 ]	4	69176105	69215807	-1	q13.2
659	-1.5	5.57	7.1	8	1	1	34.0	DEPTOR	ENSP00000430457	 DEPTOR:p , 	8	120885957	121063152	1	q24.12
660	-1.5	5.52	1.9	4	1	1	52.3	GPR176	ENSP00000439361	 GPR176:p , 	15	40091233	40213093	-1	q15.1
661	-1.5	5.39	3.1	5	1	1	32.8	RPSA	ENSP00000346067	 RPSA:p , ribosomal protein SA [Source:HGNC Symbol;Acc: HGNC:6502 ]	3	39448180	39454033	1	p22.1
662	-1.5	5.57	2.7	3	1	1	45.9	BFSP2	ENSP00000304987	 BFSP2:p , Phakinin (Beaded filament structural protein 2) (Lens fiber cell beaded filament protein CP 49) (CP49) (49 kD ...	3	133118839	133194066	1	q22.1
663	-1.5	6.49	2.5	3	1	1	45.2	CHKB	ENSP00000384400	 CHKB:p , Choline/ethanolamine kinase (choline/ethanolamine kinase beta)(CKEKB) [Includes Choline kinase beta(CKB)(CK)(  ...	22	51017378	51039884	-1	q13.33
664	-1.5	5.25	9.6	12	1	1	9.1	RPS21	ENSP00000345957	 RPS21:p , ribosomal protein S21 [Source:HGNC Symbol;Acc: HGNC:10409 ]	20	60962172	60963576	1	q13.33
665	-1.5	5.30	1.0	2	1	1	175.7	ABCA10	ENSP00000269081	 ABCA10:p , ATP-binding cassette, sub-family A (ABC1), member 10 [ Source: HGNC 30 ]	17	67143355	67240987	-1	q24.3
666	-1.5	5.32	0.4	1	1	1	182.5	PREX2	ENSP00000288368	 PREX2:p , phosphatidylinositol-3,4,5-trisphosphate-dependent Rac exchange factor 2 [Source:HGNC Symbol;Acc: HGNC:22950  ...	8	68864353	69149265	1	q13.2
667	-1.5	5.69	0.8	1	1	1	172.9	PCF11	ENSP00000298281	 PCF11:p , PCF11, cleavage and polyadenylation factor subunit [Source:HGNC Symbol;Acc: HGNC:30097 ]	11	82868030	82898493	1	q14.1
668	-1.5	5.17	5.0	6	1	1	27.5	GSTO1	ENSP00000358727	 GSTO1:p , glutathione S-transferase omega 1 [Source:HGNC Symbol;Acc: HGNC:13312 ]	10	105995114	106027217	1	q25.1
669	-1.5	6.15	0.9	1	1	2	268.7	CNTRL	ENSP00000362962	 CNTRL:p , centriolin [ Source: HGNC 1858 ]	9	123837141	123939888	1	q33.2
670	-1.4	5.79	2.8	6	1	1	60.3	ASIC3	ENSP00000350600	 ASIC3:p , Amiloride-sensitive cation channel 3 (Neuronal amiloride-sensitive cation channel 3)(Acid-sensing ion channel ...	7	150745379	150749843	1	q36.1
671	-1.4	5.21	2.4	3	1	1	42.5	DPF1	ENSP00000397354	 DPF1:p , 	19	38701646	38720354	-1	q13.2
672	-1.4	5.63	1.7	3	1	1	127.1	ITGAM	ENSP00000287497	 ITGAM:p , integrin, alpha M (complement component 3 receptor 3 subunit) [Source:HGNC Symbol;Acc: HGNC:6149 ]	16	31271311	31344213	1	p11.2
673	-1.4	6.06	0.5	1	1	1	165.3	C10orf112	ENSP00000366477	 C10orf112:p , MAM and LDL receptor class A domain containing 1 [Source:HGNC Symbol;Acc: HGNC:24331 ]	10	19492779	20079330	1	p12.31
674	-1.4	5.43	0.8	2	1	1	108.9	TMC5	ENSP00000441227	 TMC5:p , transmembrane channel-like 5 [Source:HGNC Symbol;Acc: HGNC:22999 ]	16	19421818	19510435	1	p12.3
675	-1.4	5.76	1.1	2	1	1	68.6	ZFP64	ENSP00000344615	 ZFP64:p , 	20	50668202	50820847	-1	q13.2
676	-1.4	6.53	0.4	1	1	2	126.7	LOXHD1	ENSP00000300591	 LOXHD1:p , lipoxygenase homology domains 1 [ Source: HGNC 26521 ]	18	44056935	44236996	-1	q21.1
677	-1.4	6.27	0.9	1	1	1	131.5	NOL8	ENSP00000401177	 NOL8:p , nucleolar protein 8 [Source:HGNC Symbol;Acc: HGNC:23387 ]	9	95059640	95087918	-1	q22.31
678	-1.4	5.62	13	15	1	1	11.6	METTL21B	ENSP00000447718	 METTL21B:p , 	12	58165275	58176324	1	q14.1
679	-1.4	6.90	1.8	3	1	3	43.9	ADIPOR2	ENSP00000349616	 ADIPOR2:p , Adiponectin receptor protein 2 (Progestin and adipoQ receptor family member II). Source: Uniprot/SWISSPROT  ...	12	1797740	1897844	1	p13.33
680	-1.4	5.26	4.8	7	1	1	18.3	FAM53C	ENSP00000427610	 FAM53C:p , 	5	137667624	137685416	1	q31.2
681	-1.4	6.44	2.0	3	1	1	61.5	CHAF1B	ENSP00000315700	 CHAF1B:p , chromatin assembly factor 1, subunit B (p60) [ Source: HGNC 1911 ]	21	37757676	37789125	1	q22.12
682	-1.4	5.45	1.9	3	1	1	40.2	CCDC86	ENSP00000227520	 CCDC86:p , coiled-coil domain containing 86 [Source:HGNC Symbol;Acc: HGNC:28359 ]	11	60609544	60618554	1	q12.2
683	-1.4	5.72	3.0	6	1	1	43.0	RNF149	ENSP00000399090	 RNF149:p , ring finger protein 149 [ Source: HGNC 23137 ]	2	101887681	101925163	-1	q11.2
684	-1.4	5.77	1.1	2	1	1	97.3	ARHGEF26	ENSP00000348828	 ARHGEF26:p , Rho guanine nucleotide exchange factor (GEF) 26 [ Source: HGNC 24490 ]	3	153838792	153975616	1	q25.2
685	-1.4	5.52	1.2	2	1	1	111.3	DPYD	ENSP00000359211	 DPYD:p , dihydropyrimidine dehydrogenase [Source:HGNC Symbol;Acc: HGNC:3012 ]	1	97543299	98386605	-1	p21.3
686	-1.4	5.30	1.2	2	1	1	76.2	CXXC1	ENSP00000390475	 CXXC1:p , CXXC finger protein 1 [Source:HGNC Symbol;Acc: HGNC:24343 ]	18	47808713	47814674	-1	q21.1
687	-1.4	5.76	0.6	1	1	1	194.2	CDC42BPB	ENSP00000355237	 CDC42BPB:p , CDC42 binding protein kinase beta [Source:HGNC Symbol;Acc: HGNC:1738 ]	14	103398716	103523799	-1	q32.32
688	-1.4	5.63	0.9	1	1	1	69.7	KCNC4	ENSP00000436656	 KCNC4:p , 	1	110753965	110825722	1	p13.3
689	-1.4	5.42	0.1	0	1	1	801.4	CCDC168	ENSP00000320232	 CCDC168:p , coiled-coil domain containing 168 [Source:HGNC Symbol;Acc: HGNC:26851 ]	13	103381801	103389159	-1	q33.1
690	-1.4	5.37	2.4	4	1	1	36.4	MDH1	ENSP00000233114	 MDH1:p , malate dehydrogenase 1, NAD (soluble) [Source:HGNC Symbol;Acc: HGNC:6970 ]	2	63815743	63834331	1	p15
691	-1.4	5.13	12	14	1	1	17.4	JAZF1	ENSP00000401829	 JAZF1:p , 	7	27870192	28220362	-1	p15.1
692	-1.4	7.09	8.0	9	1	1	11.9	SOLH	ENSP00000457030	 SOLH:p , 	16	577717	604636	1	p13.3
693	-1.4	5.58	0.7	1	1	1	76.7	GFPT1	ENSP00000354347	 GFPT1:p , glutamine--fructose-6-phosphate transaminase 1 [Source:HGNC Symbol;Acc: HGNC:4241 ]	2	69546905	69614382	-1	p13.3
694	-1.4	5.53	0.7	1	1	1	140.3	ARHGEF10L	ENSP00000355060	 ARHGEF10L:p , Rho guanine nucleotide exchange factor (GEF) 10-like [ Source: HGNC 25540 ]	1	17866330	18024369	1	p36.13
695	-1.4	5.62	1.4	2	1	1	61.0	HSPD1	ENSP00000373620	 HSPD1:p , heat shock protein family D (Hsp60) member 1 [Source:HGNC Symbol;Acc: HGNC:5261 ]	2	198351305	198381461	-1	q33.1
696	-1.4	5.93	1.6	4	1	1	46.9	ENSP00000483628	ENSP00000483628	no protein information available	nc				
697	-1.4	5.70	1.1	2	1	1	112.9	PCDH8	ENSP00000367177	 PCDH8:p , Protocadherin-8 Precursor (Arcadlin) [ Source: UniProt O95206 ] 	13	53418109	53422775	-1	q14.3
698	-1.4	5.74	25	26	1	1	7.4	GPR132	ENSP00000448513	 GPR132:p , 	14	105515728	105531782	-1	q32.33
699	-1.4	5.45	2.1	3	1	1	59.1	LPCAT1	ENSP00000423472	 LPCAT1:p , lysophosphatidylcholine acyltransferase 1 [ Source: HGNC 25718 ]	5	1456595	1524092	-1	p15.33
700	-1.4	5.68	0.2	0	1	1	526.9	HERC2	ENSP00000261609	 HERC2:p , HECT and RLD domain containing E3 ubiquitin protein ligase 2 [Source:HGNC Symbol;Acc: HGNC:4868 ]	15	28356186	28567298	-1	q13.1
701	-1.3	5.73	0.1	0	1	1	538.3	DNAH8	ENSP00000333363	 DNAH8:p , dynein, axonemal, heavy chain 8 [Source:HGNC Symbol;Acc: HGNC:2952 ]	6	38683117	38998301	1	p21.2
702	-1.3	5.70	1.9	3	1	1	60.1	ENSP00000477590	ENSP00000477590	copine 3 [Source:HGNC Symbol;Acc: HGNC:2316 ]	nc				
703	-1.3	5.29	4.7	7	1	1	16.8	CALM2	ENSP00000272298	 CALM2:p , calmodulin 2 (phosphorylase kinase, delta) [Source:HGNC Symbol;Acc: HGNC:1445 ]	2	47272677	47403740	-1	p21
704	-1.3	5.67	7.8	9	1	1	15.9	KLKB1	ENSP00000415563	 KLKB1:p , 	4	187130133	187179625	1	q35.2
705	-1.3	5.41	1.7	3	1	1	43.1	RAD23B	ENSP00000350708	 RAD23B:p , RAD23 homolog B (S. cerevisiae) [Source:HGNC Symbol;Acc: HGNC:9813 ]	9	110045418	110094475	1	q31.2
706	-1.3	7.48	11	13	1	10	16.4	CCDC129	ENSP00000387220	 CCDC129:p , 	7	31553704	31698334	1	p14.3
707	-1.3	5.64	0.8	1	1	1	66.9	SLC2A12	ENSP00000275230	 SLC2A12:p , Solute carrier family 2, facilitated glucose transporter member 12 (Glucose transporter type 12) (GLUT-12). ...	6	134309835	134373774	-1	q23.2
708	-1.3	5.38	4.1	5	1	1	16.4	UBE2V2	ENSP00000428209	 UBE2V2:p , ubiquitin-conjugating enzyme E2 variant 2 [Source:HGNC Symbol;Acc: HGNC:12495 ]	8	48920960	48977268	1	q11.21
709	-1.3	5.33	2.5	3	1	1	35.6	EIF3G	ENSP00000253108	 EIF3G:p , eukaryotic translation initiation factor 3 subunit G [Source:HGNC Symbol;Acc: HGNC:3274 ]	19	10225693	10230596	-1	p13.2
710	-1.3	5.88	0.7	1	1	1	92.7	TTC7A	ENSP00000386307	 TTC7A:p , tetratricopeptide repeat domain 7A [Source:HGNC Symbol;Acc: HGNC:19750 ]	2	47143296	47303276	1	p21
711	-1.3	5.58	0.5	1	1	1	162.0	PRDM2	ENSP00000411103	 PRDM2:p , 	1	14026693	14151574	1	p36.21
712	-1.3	8.66	2.2	5	1	1	85.0	RFWD3	ENSP00000354361	 RFWD3:p , ring finger and WD repeat domain 3 [ Source: HGNC 25539 ]	16	74655292	74700779	-1	q23.1
713	-1.3	5.29	1.6	3	1	1	47.3	RBM42	ENSP00000466044	 RBM42:p , RNA binding motif protein 42 [Source:HGNC Symbol;Acc: HGNC:28117 ]	19	36119932	36128588	1	q13.12
714	-1.3	6.08	1.0	1	1	1	67.5	DCAF13	ENSP00000297579	 DCAF13:p , DDB1 and CUL4 associated factor 13 [ Source: HGNC 24535 ]	8	104426942	104455681	1	q22.3
715	-1.3	6.27	1.3	2	1	2	93.5	DLG3	ENSP00000194900	 DLG3:p , discs large MAGUK scaffold protein 3 [Source:HGNC Symbol;Acc: HGNC:2902 ]	X	69664711	69725337	1	q13.1
716	-1.3	5.45	8.9	14	1	1	28.8	NUBP2	ENSP00000262302	 NUBP2:p , nucleotide binding protein 2 [Source:HGNC Symbol;Acc: HGNC:8042 ]	16	1832902	1839192	1	p13.3
717	-1.3	5.94	0.9	1	1	1	75.5	PADI2	ENSP00000364635	 PADI2:p , peptidyl arginine deiminase, type II [ Source: HGNC 18341 ]	1	17393256	17445948	-1	p36.13
718	-1.3	6.16	2.6	4	1	1	81.8	SETDB2	ENSP00000346175	 SETDB2:p , SET domain, bifurcated 2 [ Source: HGNC 20263 ]	13	50018429	50069138	1	q14.2
719	-1.3	6.08	0.9	2	1	1	71.1	FZD1	ENSP00000287934	 FZD1:p , Frizzled 1 precursor (Frizzled-1) (Fz-1) (hFz1) (FzE1). [ Source: UniProt Q9UP38 ] &nbsp;	7	90893783	90898123	1	q21.13
720	-1.3	5.44	11	16	1	1	30.3	TSSK6	ENSP00000466056	 TSSK6:p , 	19	19623222	19627004	-1	p13.11
721	-1.3	4.75	0.3	1	1	1	308.6	PRRC2C	ENSP00000356716	 PRRC2C:p , proline rich coiled-coil 2C [Source:HGNC Symbol;Acc: HGNC:24903 ]	1	171454651	171562650	1	q24.3
722	-1.3	5.38	4.7	8	1	1	21.8	RPL9	ENSP00000346022	 RPL9:p , ribosomal protein L9 [Source:HGNC Symbol;Acc: HGNC:10369 ]	4	39455744	39460568	-1	p14
723	-1.3	5.68	2.2	3	1	1	46.4	EIF4A2	ENSP00000326381	 EIF4A2:p , eukaryotic translation initiation factor 4A2 [Source:HGNC Symbol;Acc: HGNC:3284 ]	3	186500994	186507689	1	q27.3
724	-1.3	5.54	1.4	2	1	1	67.6	TESK1	ENSP00000338127	 TESK1:p , testis-specific kinase 1 [ Source: HGNC 11731 ]	9	35605367	35610038	1	p13.3
725	-1.3	6.16	2.1	3	1	1	58.9	AHCYL1	ENSP00000358814	 AHCYL1:p , adenosylhomocysteinase-like 1 [Source:HGNC Symbol;Acc: HGNC:344 ]	1	110527308	110566357	1	p13.3
726	-1.3	5.61	2.2	3	1	1	88.1	PTPN12	ENSP00000248594	 PTPN12:p , protein tyrosine phosphatase, non-receptor type 12 [Source:HGNC Symbol;Acc: HGNC:9645 ]	7	77166592	77269388	1	q11.23
727	-1.3	5.27	1.5	2	1	1	75.6	SPTY2D1	ENSP00000337991	 SPTY2D1:p , No description &nbsp;	11	18627948	18656338	-1	p15.1
728	-1.3	5.65	1.5	2	1	1	61.3	MGAT3	ENSP00000345270	 MGAT3:p , mannosyl (beta-1,4-)-glycoprotein beta-1,4-N-acetylglucosaminyltransferase [Source:HGNC Symbol;Acc: HGNC:7046 ...	22	39853349	39888199	1	q13.1
729	-1.3	5.55	1.1	2	1	1	113.4	RBBP6	ENSP00000456750	 RBBP6:p , 	16	24549014	24584184	1	p12.1
730	-1.3	5.75	1.1	2	1	1	117.8	UBA1	ENSP00000366568	 UBA1:p , ubiquitin like modifier activating enzyme 1 [Source:HGNC Symbol;Acc: HGNC:12469 ]	X	47050260	47074527	1	p11.23
731	-1.3	5.79	1.7	3	1	1	69.4	NFATC1	ENSP00000468111	 NFATC1:p , 	18	77155856	77289325	1	q23
732	-1.3	6.08	5.8	9	1	2	26.8	BID	ENSP00000318822	 BID:p , BH3 interacting domain death agonist [Source:HGNC Symbol;Acc: HGNC:1050 ]	22	18216906	18257536	-1	q11.21
733	-1.2	5.42	5.1	10	1	1	14.6	SRP14	ENSP00000267884	 SRP14:p , signal recognition particle 14 [Source:HGNC Symbol;Acc: HGNC:11299 ]	15	40327940	40331389	-1	q15.1
734	-1.2	5.56	0.5	1	1	1	133.1	SYDE2	ENSP00000340594	Rho GTPase-activating protein SYDE2 (Synapse defective protein 1 homolog 2)(Protein syd-1 homolog 2) [ Source: UniProt Q ...	1	85622556	85666729	-1	p22.3
735	-1.2	5.52	4.7	5	1	1	28.2	NASP	ENSP00000400792	 NASP:p , nuclear autoantigenic sperm protein (histone-binding) [ Source: HGNC 7644 ]	1	46049518	46084566	1	p34.1
736	-1.2	5.94	1.3	2	1	1	44.7	PPHLN1	ENSP00000447168	 PPHLN1:p , 	12	42632249	42853517	1	q12
737	-1.2	5.48	8.8	33	1	1	15.4	TRIM65	ENSP00000465034	 TRIM65:p , 	17	73876416	73893084	-1	q25.1
738	-1.2	5.83	8.2	16	1	1	10.1	ENSP00000473672	ENSP00000473672	no protein information available	4	57036361	57194791	1	q12
739	-1.2	5.84	2.3	3	1	1	44.7	ZNF785	ENSP00000420340	 ZNF785:p , 	16	30585061	30597092	-1	p11.2
740	-1.2	5.48	1.4	2	1	1	67.2	GBP2	ENSP00000434282	 GBP2:p , guanylate binding protein 2, interferon-inducible [Source:HGNC Symbol;Acc: HGNC:4183 ]	1	89571815	89616139	-1	p22.2
741	-1.2	5.26	0.4	1	1	1	253.5	KIAA0100	ENSP00000436773	 KIAA0100:p , KIAA0100 [Source:HGNC Symbol;Acc: HGNC:28960 ]	17	26941458	26972472	-1	q11.2
742	-1.2	5.85	6.4	12	1	1	16.2	C6orf201	ENSP00000420610	 C6orf201:p , 	6	4079440	4131185	1	p25.2
743	-1.2	6.75	1.2	2	1	1	146.5	TBC1D4	ENSP00000366863	 TBC1D4:p , TBC1 domain family, member 4 [ Source: HGNC 19165 ]	13	75858808	76056250	-1	q22.2
744	-1.2	6.57	0.6	1	1	1	112.8	LIG3	ENSP00000367787	 LIG3:p , DNA ligase 3 [Source:HGNC Symbol;Acc: HGNC:6600 ]	17	33307513	33332083	1	q12
745	-1.2	5.91	1.8	3	1	1	67.1	RABGAP1	ENSP00000414386	 RABGAP1:p , RAB GTPase activating protein 1 [Source:HGNC Symbol;Acc:HGNC:17155]	9	125703112	125867145	1	q33.2
746	-1.2	5.15	3.4	5	1	1	29.6	NRM	ENSP00000397892	 NRM:p , nurim (nuclear envelope membrane protein) [ Source: HGNC 8003 ]	6	30655824	30659197	-1	p21.33
747	-1.2	6.63	1.4	2	1	1	64.0	C2orf42	ENSP00000264434	Uncharacterized protein C2orf42 [ Source: UniProt Q9NWW7 ] 	2	70377012	70475747	-1	p13.3
748	-1.2	5.73	4.9	6	1	1	11.8	MRPL36	ENSP00000423152	 MRPL36:p , 	5	1798500	1801480	-1	p15.33
749	-1.2	6.43	12	16	1	3	17.7	NUDCD2	ENSP00000304854	 NUDCD2:p , NudC domain containing 2 [ Source: HGNC 30535 ]	5	162880494	162887146	-1	q34
750	-1.2	5.76	1.8	3	1	1	47.8	KCNJ14	ENSP00000341479	 KCNJ14:p , potassium inwardly-rectifying channel, subfamily J, member 14 [ Source: HGNC 6260 ]	19	48958766	48969367	1	q13.33
751	-1.2	5.66	1.5	2	1	1	90.1	POSTN	ENSP00000369073	 POSTN:p , periostin, osteoblast specific factor [ Source: HGNC 16953 ]	13	38136720	38172981	-1	q13.3
752	-1.2	6.31	9.2	15	1	1	13.8	FAM178B	ENSP00000377160	 FAM178B:p , 	2	97541620	97684175	-1	q11.2
753	-1.2	5.50	8.1	9	1	1	17.1	MRPL13	ENSP00000430545	 MRPL13:p , 	8	121393000	121457642	-1	q24.12
754	-1.2	5.21	1.7	2	1	1	55.1	gi|15606455|	gi|15606455|	no protein information available	nc				
755	-1.2	5.49	1.3	2	1	1	76.5	SORBS1	ENSP00000360285	 SORBS1:p , sorbin and SH3 domain containing 1 [ Source: HGNC 14565 ]	10	97071528	97321171	-1	q24.1
756	-1.2	5.29	1.7	2	1	1	33.4	BLVRA	ENSP00000265523	 BLVRA:p , biliverdin reductase A [Source:HGNC Symbol;Acc: HGNC:1062 ]	7	43798279	43846939	1	p13
757	-1.2	5.48	1.5	3	1	1	80.9	AGGF1	ENSP00000316109	 AGGF1:p , angiogenic factor with G patch and FHA domains 1 [ Source: HGNC 24684 ]	5	76325076	76361059	1	q13.3
758	-1.2	5.66	3.1	4	1	1	32.0	ENSP00000479203	ENSP00000479203	no protein information available	nc				
759	-1.2	5.52	1.1	2	1	1	72.3	ELL2	ENSP00000237853	 ELL2:p , RNA polymerase II elongation factor ELL2. [ Source: SWISSPROT (O00472) ]&nbsp;	5	95220802	95297775	-1	q15
760	-1.2	5.64	0.9	2	1	1	137.5	HMGXB3	ENSP00000422231	 HMGXB3:p , HMG box domain containing 3 [ Source: HGNC 28982 ]	5	149379884	149432386	1	q32
761	-1.2	5.18	2.1	4	1	1	53.2	NRG1	ENSP00000430053	 NRG1:p , 	8	31496902	32622548	1	p12
762	-1.2	5.67	0.7	1	1	1	81.5	TRIM2	ENSP00000415812	 TRIM2:p , 	4	154073494	154260472	1	q31.3
763	-1.2	5.43	0.3	0	1	1	225.4	CKAP5	ENSP00000432768	 CKAP5:p , cytoskeleton associated protein 5 [Source:HGNC Symbol;Acc: HGNC:28959 ]	11	46764598	46867847	-1	p11.2
764	-1.2	5.60	1.4	2	1	1	141.5	SMC3	ENSP00000354720	 SMC3:p , structural maintenance of chromosomes 3 [Source:HGNC Symbol;Acc: HGNC:2468 ]	10	112327449	112364394	1	q25.2
765	-1.2	5.65	3.5	4	1	1	42.1	OBFC1	ENSP00000224950	 OBFC1:p , oligonucleotide/oligosaccharide-binding fold containing 1 [ Source: HGNC 26200 ]	10	105642300	105677963	-1	q24.33
766	-1.2	5.43	1.1	2	1	1	153.8	RAD50	ENSP00000368100	 RAD50:p , RAD50 double strand break repair protein [Source:HGNC Symbol;Acc: HGNC:9816 ]	5	131891711	131980313	1	q31.1
767	-1.2	5.59	5.4	7	1	1	14.8	RPS15A	ENSP00000318646	 RPS15A:p , ribosomal protein S15a [Source:HGNC Symbol;Acc: HGNC:10389 ]	16	18792617	18801705	-1	p12.3
768	-1.2	5.72	9.2	12	1	1	7.4	C20orf173	ENSP00000388785	 C20orf173:p , chromosome 20 open reading frame 173 [ Source: HGNC 16166 ]	20	34114799	34117481	-1	q11.22
769	-1.2	6.07	10	13	1	1	13.8	gi|15605655|	gi|15605655|	no protein information available	nc				
770	-1.2	5.59	0.8	1	1	1	113.2	CARD14	ENSP00000458715	 CARD14:p , 	17	78143791	78183130	1	q25.3
771	-1.2	6.07	1.2	2	1	2	59.0	CYP4Z1	ENSP00000334246	 CYP4Z1:p , Cytochrome P450 4Z1 ( EC 1.14.14.1 )(CYPIVZ1) [ Source: UniProt Q86W10 ] Source: 1.14.14.1 	1	47533160	47583991	1	p33
772	-1.2	5.51	9.3	10	1	1	12.0	CTU2	ENSP00000455305	 CTU2:p , 	16	88772871	88781794	1	q24.3
773	-1.1	5.36	0.2	0	1	1	596.0	MUC5B	ENSP00000436812	 MUC5B:p , mucin 5B, oligomeric mucus/gel-forming [Source:HGNC Symbol;Acc: HGNC:7516 ]	11	1244296	1283406	1	p15.5
774	-1.1	5.76	1.5	2	1	1	54.4	SRL	ENSP00000382518	 SRL:p , sarcalumenin [ Source: HGNC 11295 ]	16	4239375	4292081	-1	p13.3
775	-1.1	5.38	17	35	1	1	7.0	ENSP00000483741	ENSP00000483741	no protein information available	nc				
776	-1.1	5.80	1.8	2	1	1	37.8	ARFIP2	ENSP00000254584	 ARFIP2:p , ADP-ribosylation factor interacting protein 2 [ Source: HGNC 17160 ]	11	6496910	6502666	-1	p15.4
777	-1.1	7.30	1.8	2	1	1	43.0	SYNE1	ENSP00000390975	 SYNE1:p , spectrin repeat containing, nuclear envelope 1 [ Source: HGNC 17089 ]	6	152442819	152958936	-1	q25.2
778	-1.1	5.66	5.7	8	1	1	20.7	VPS25	ENSP00000253794	 VPS25:p , vacuolar protein sorting 25 homolog (S. cerevisiae) [ Source: HGNC 28122 ]	17	40925454	40931617	1	q21.31
779	-1.1	5.37	4.7	6	1	1	18.7	CNBP	ENSP00000421323	 CNBP:p , CCHC-type zinc finger, nucleic acid binding protein [Source:HGNC Symbol;Acc: HGNC:13164 ]	3	128888327	128902765	-1	q21.3
780	-1.1	6.51	1.0	2	1	1	120.6	CASR	ENSP00000418685	 CASR:p , 	3	121902530	122005342	1	q21.1
781	-1.1	6.43	2.6	7	1	1	58.1	TAB2	ENSP00000432709	 TAB2:p , 	6	149539777	149732749	1	q25.1
782	-1.1	6.42	1.9	2	1	1	53.2	CCDC171	ENSP00000409055	 CCDC171:p , 	9	15552895	16061661	1	p22.3
783	-1.1	6.08	0.7	1	1	1	139.6	SCAP	ENSP00000265565	 SCAP:p , SREBF chaperone [ Source: HGNC 30634 ]	3	47455203	47518616	-1	p21.31
784	-1.1	5.75	0.8	1	1	1	106.3	NUP107	ENSP00000229179	 NUP107:p , nucleoporin 107kDa [ Source: HGNC 29914 ]	12	69080514	69136785	1	q15
785	-1.1	5.54	3.6	6	1	1	30.1	ZNF276	ENSP00000455466	 ZNF276:p , zinc finger protein 276 [Source:HGNC Symbol;Acc: HGNC:23330 ]	16	89786808	89807311	1	q24.3
786	-1.1	5.45	1.1	2	1	1	51.1	CHRDL1	ENSP00000361115	 CHRDL1:p , 	X	109917084	110039286	-1	q23
787	-1.1	5.69	14	23	1	1	10.1	FAM24B	ENSP00000357894	 FAM24B:p , 	10	124608594	124639157	-1	q26.13
788	-1.1	5.56	1.2	2	1	1	167.6	SLIT3	ENSP00000430333	 SLIT3:p , slit homolog 3 (Drosophila) [Source:HGNC Symbol;Acc:HGNC:11087]	5	168088745	168728133	-1	q35.1
789	-1.1	5.82	1.5	2	1	1	151.5	WDR19	ENSP00000382717	 WDR19:p , WD repeat domain 19 [ Source: HGNC 18340 ]	4	39184024	39287430	1	p14
790	-1.1	6.21	0.2	0	1	1	445.7	VPS13B	ENSP00000349685	 VPS13B:p , vacuolar protein sorting 13 homolog B (yeast) [Source:HGNC Symbol;Acc: HGNC:2183 ]	8	100025494	100889808	1	q22.2
791	-1.1	6.25	0.2	0	1	1	338.7	FRY	ENSP00000445043	 FRY:p , furry homolog (Drosophila) [Source:HGNC Symbol;Acc: HGNC:20367 ]	13	32605437	32870794	1	q13.1
792	-1.1	5.33	4.4	8	1	1	21.3	CCDC59	ENSP00000450183	 CCDC59:p , coiled-coil domain containing 59 [ Source: HGNC 25005 ]	12	82617460	82752584	-1	q21.31
793	-1.1	5.68	6.2	9	1	1	16.1	RPS19	ENSP00000470972	 RPS19:p , ribosomal protein S19 [Source:HGNC Symbol;Acc: HGNC:10402 ]	19	42363988	42376994	1	q13.2
794	-1.1	6.31	1.0	1	1	1	69.8	DDX41	ENSP00000422753	 DDX41:p , DEAD (Asp-Glu-Ala-Asp) box polypeptide 41 [ Source: HGNC 18674 ]	5	176938578	176944470	-1	q35.3
795	-1.1	5.54	2.1	3	1	1	33.7	C9orf78	ENSP00000361524	 C9orf78:p , chromosome 9 open reading frame 78 [Source:HGNC Symbol;Acc:HGNC:24932]	9	132589569	132598142	-1	q34.11
796	-1.1	6.06	9.6	11	1	1	21.0	GGCT	ENSP00000275428	 GGCT:p , gamma-glutamylcyclotransferase [Source:HGNC Symbol;Acc: HGNC:21705 ]	7	30536237	30591095	-1	p14.3
797	-1.1	5.91	1.4	2	1	1	58.8	ENSP00000484105	ENSP00000484105	no protein information available	nc				
798	-1.1	5.68	0.6	1	1	1	186.8	COL27A1	ENSP00000348385	 COL27A1:p , collagen type XXVII alpha 1 chain [Source:HGNC Symbol;Acc: HGNC:22986 ]	9	116917840	117074791	1	q32
799	-1.1	5.42	0.1	0	1	1	532.1	DYNC1H1	ENSP00000348965	 DYNC1H1:p , dynein cytoplasmic 1 heavy chain 1 [Source:HGNC Symbol;Acc: HGNC:2961 ]	14	102430865	102517129	1	q32.31
800	-1.1	5.38	1.8	5	1	1	48.3	AMBN	ENSP00000313809	 AMBN:p , Ameloblastin precursor. Source: Uniprot/SWISSPROT Q9NP70 	4	71457973	71473005	1	q13.3
801	-1.1	5.43	2.4	5	1	1	87.2	PCDHB4	ENSP00000194152	 PCDHB4:p , Protocadherin beta 4 precursor (PCDH-beta4). Source: Uniprot/SWISSPROT Q9Y5E5 	5	140501581	140505201	1	q31.3
802	-1.1	5.91	1.6	2	1	1	89.4	COG4	ENSP00000315775	 COG4:p , component of oligomeric golgi complex 4 [ Source: HGNC 18620 ]	16	70514471	70557468	-1	q22.1
803	-1.1	6.28	0.8	1	1	1	70.0	ENOX2	ENSP00000359965	 ENOX2:p , Ecto-NOX disulfide-thiol exchanger 2 (Tumor-associated hydroquinone oxidase)(tNOX)(Cytosolic ovarian carcinom ...	X	129757350	130037208	-1	q26.1
804	-1.1	5.38	0.8	1	1	1	92.8	FAM59B	ENSP00000384593	 FAM59B:p , family with sequence similarity 59, member B [ Source: HGNC 27172 ]	2	26395960	26412532	1	p23.3
805	-1.1	5.39	1.3	3	1	1	76.3	ENSP00000370952	ENSP00000370952	Uncharacterized protein [Source:UniProtKB/TrEMBL;Acc:F5H094]	12	20968608	21243179	1	p12.2
806	-1.1	5.40	1.5	2	1	1	123.8	COBLL1	ENSP00000364607	 COBLL1:p , cordon-bleu WH2 repeat protein-like 1 [Source:HGNC Symbol;Acc: HGNC:23571 ]	2	165510134	165700189	-1	q24.3
807	-1.1	6.23	2.3	3	1	1	104.6	GBA2	ENSP00000367343	 GBA2:p , glucosidase, beta (bile acid) 2 [ Source: HGNC 18986 ]	9	35736863	35749983	-1	p13.3
808	-1.1	5.78	0.6	2	1	1	86.4	QRICH1	ENSP00000378830	 QRICH1:p , glutamine-rich 1 [ Source: HGNC 24713 ]	3	49067140	49131796	-1	p21.31
809	-1.1	5.09	9.3	11	1	1	8.9	GLI4	ENSP00000429514	 GLI4:p , 	8	144349603	144359101	1	q24.3
810	-1.1	5.84	0.7	2	1	1	140.3	SEC24B	ENSP00000428564	 SEC24B:p , SEC24 homolog B, COPII coat complex component [Source:HGNC Symbol;Acc: HGNC:10704 ]	4	110354928	110462052	1	q25
811	-1.1	5.14	1.9	3	1	1	103.6	MAP3K10	ENSP00000253055	 MAP3K10:p , mitogen-activated protein kinase kinase kinase 10 [ Source: HGNC 6849 ]	19	40697651	40721482	1	q13.2
812	-1.1	7.12	0.4	1	1	1	165.3	ATP10B	ENSP00000313600	 ATP10B:p , Probable phospholipid-transporting ATPase VB ( EC 3.6.3.1 ). Source: Uniprot/SWISSPROT O94823 	5	159990127	160279221	-1	q34
813	-1.1	5.82	1.0	4	1	1	88.9	gi|15606211|	gi|15606211|	no protein information available	nc				
814	-1.1	5.28	0.5	1	1	1	337.6	WDR87	ENSP00000405012	 WDR87:p , WD repeat domain 87 [ Source: HGNC 29934 ]	19	38375463	38397317	-1	q13.13
815	-1.1	5.47	2.6	3	1	1	51.6	PARK2	ENSP00000355865	 PARK2:p , parkin RBR E3 ubiquitin protein ligase [Source:HGNC Symbol;Acc: HGNC:8607 ]	6	161768452	163148803	-1	q26
816	-1.1	5.80	2.3	3	1	1	41.9	VAT1	ENSP00000347872	 VAT1:p , vesicle amine transport 1 [Source:HGNC Symbol;Acc: HGNC:16919 ]	17	41166622	41177140	-1	q21.31
817	-1.1	6.98	2.8	4	1	1	76.3	SHKBP1	ENSP00000291842	 SHKBP1:p , SH3KBP1 binding protein 1 [Source:HGNC Symbol;Acc: HGNC:19214 ]	19	41082757	41097305	1	q13.2
818	-1.1	6.20	0.9	2	1	1	110.3	ATXN2L	ENSP00000341459	 ATXN2L:p , ataxin 2 like [Source:HGNC Symbol;Acc: HGNC:31326 ]	16	28834356	28848558	1	p11.2
819	-1.0	6.36	1.8	2	1	1	81.8	PRKCQ	ENSP00000263125	 PRKCQ:p , protein kinase C, theta [Source:HGNC Symbol;Acc: HGNC:9410 ]	10	6469105	6622263	-1	p14
820	-1.0	5.83	2.2	3	1	1	63.0	ZCCHC7	ENSP00000337839	 ZCCHC7:p , zinc finger, CCHC domain containing 7 [ Source: HGNC 26209 ]	9	37120536	37358146	1	p13.2
821	-1.0	5.73	1.6	2	1	1	35.2	gi|15606346|	gi|15606346|	no protein information available	nc				
822	-1.0	5.49	1.0	1	1	1	194.9	ITGB4	ENSP00000463651	 ITGB4:p , 	17	73717408	73753899	1	q25.1
823	-1.0	5.50	16	24	1	1	13.7	gi|15607046|	gi|15607046|	no protein information available	nc				
824	-1.0	6.07	11	19	1	1	21.6	LIMS2	ENSP00000386252	 LIMS2:p , LIM and senescent cell antigen-like domains 2 [ Source: HGNC 16084 ]	2	128395956	128439360	-1	q14.3
825	-1.0	5.65	5.4	7	1	1	14.9	CALCOCO2	ENSP00000424083	 CALCOCO2:p , 	17	46908350	46943884	1	q21.32
826	-1.0	5.31	2.9	3	1	1	20.7	N4BP2L1	ENSP00000369484	 N4BP2L1:p , 	13	32974861	33002315	-1	q13.1
827	-1.0	5.77	5.8	8	1	1	34.4	NTHL1	ENSP00000219066	 NTHL1:p , nth endonuclease III-like 1 (E. coli) [ Source: HGNC 8028 ]	16	2089816	2097867	-1	p13.3
828	-1.0	5.53	2.1	4	1	1	31.7	PLOD1	ENSP00000405372	 PLOD1:p , 	1	11994262	12035595	1	p36.22
829	-1.0	5.61	0.4	1	1	1	294.2	USP24	ENSP00000294383	 USP24:p , ubiquitin specific peptidase 24 [ Source: HGNC 12623 ]	1	55532032	55680786	-1	p32.3
830	-1.0	5.33	0.7	1	1	1	128.1	ZFPM2	ENSP00000384179	 ZFPM2:p , zinc finger protein, multitype 2 [ Source: HGNC 16700 ]	8	106330920	106816760	1	q23.1
831	-1.0	5.51	0.8	1	1	1	152.4	SOS1	ENSP00000387784	 SOS1:p , son of sevenless homolog 1 (Drosophila) [ Source: HGNC 11187 ]	2	39208537	39351486	-1	p22.1
832	-1.0	5.21	3.7	5	1	1	34.0	PGP	ENSP00000330918	 PGP:p , phosphoglycolate phosphatase [Source:HGNC Symbol;Acc: HGNC:8909 ]	16	2261998	2264808	-1	p13.3
833	-1.0	6.17	0.3	0	1	1	456.1	ENSP00000478155	ENSP00000478155	Alstrom syndrome protein 1 [Source:HGNC Symbol;Acc: HGNC:428 ]	nc				
834	-1.0	4.94	0.7	1	1	1	133.8	ATP2B4	ENSP00000350310	 ATP2B4:p , ATPase, Ca++ transporting, plasma membrane 4 [ Source: HGNC 817 ]	1	203595689	203713209	1	q32.1
