# Supplementary material for: SKI activates the Hippo pathway via LIMD1 to inhibit cardiac fibroblast activation
Source: Basic Res Cardiol. 2021 Apr 13;116(1):25. doi: 10.1007/s00395-021-00865-9 (PMC8043893; doi:10.1007/s00395-021-00865-9)
Supplement: Supplementary file 3 — Electronic supplementary material 3 (XLS 149 kb) [file 395_2021_865_MOESM3_ESM.xls]

rank	log(e)	log(I)	% (measured)	% (corrected)	unique	total	Mr	Identifier	Accession	Description	Chromosome	Start	End	Strand	Band
1	-2933.7	8.81	41	53	232	630	628.7	AHNAK	ENSP00000367263	AHNAK:p , AHNAK nucleoprotein [Source:HGNC Symbol;Acc: HGNC:347 ]	11	62201016	62323707	-1	q12.3		GO subcellular	none
2	-2579.7	9.01	56	81	190	530	279.8	FLNA	ENSP00000353467	FLNA:p , filamin A [Source:HGNC Symbol;Acc: HGNC:3754 ]	X	153576892	153603006	-1	q28		name	anonymous
3	-1360.2	8.4	48	72	109	255	226.4	MYH9	ENSP00000216181	MYH9:p , myosin heavy chain 9 [Source:HGNC Symbol;Acc: HGNC:7579 ]	22	36677327	36784063	-1	q12.3		CELL cell type	none
4	-1186.3	8.09	42	65	89	214	270.5	MAP1B	ENSP00000296755	MAP1B:p , microtubule associated protein 1B [Source:HGNC Symbol;Acc: HGNC:6836 ]	5	71403061	71505395	1	q13.2		store trace	yes
5	-1020.3	7.83	20	26	99	120	531.5	PLEC	ENSP00000323856	PLEC:p , plectin [Source:HGNC Symbol;Acc: HGNC:9069 ]	8	144989321	145050902	-1	q24.3		BRENDA cell culture	none
6	-881.3	7.96	25	33	57	83	290.8	FLNC	ENSP00000327145	FLNC:p , filamin C, gamma [Source:HGNC Symbol;Acc: HGNC:3756 ]	7	128470431	128499328	1	q32.1		BRENDA tissue	none
7	-764.6	8.34	63	77	59	127	65.4	KRT2	ENSP00000310861	KRT2:p , keratin 2 [Source:HGNC Symbol;Acc: HGNC:6439 ]	12	53038342	53045948	-1	q13.13
8	-635.3	8.39	50	83	48	114	66	KRT1	ENSP00000252244	KRT1:p , keratin 1 [Source:HGNC Symbol;Acc: HGNC:6412 ]	12	53068520	53074191	-1	q13.13
9	-575.5	7.42	44	60	52	72	145.3	LMO7	ENSP00000431129	LMO7:p , LIM domain 7 [ Source: HGNC 6646 ]	13	76194570	76434004	1	q22.2
10	-574.4	7.42	1.6	2	2	2	153.6	LMO7	ENSP00000342112	LMO7:p , LIM domain 7 [Source:HGNC Symbol;Acc: HGNC:6646 ]	13	76194570	76434004	1	q22.2
11	-565.5	7.95	41	55	47	128	119.9	MAP4	ENSP00000379083	MAP4:p , microtubule associated protein 4 [Source:HGNC Symbol;Acc: HGNC:6862 ]	3	47892182	48130769	-1	p21.31
12	-563.8	8.49	46	82	45	164	58.8	KRT10	ENSP00000269576	KRT10:p , keratin 10 [Source:HGNC Symbol;Acc: HGNC:6413 ]	17	38974369	38978847	-1	q21.2
13	-551.9	7.53	36	44	46	82	152.4	RRBP1	ENSP00000367044	RRBP1:p , ribosome binding protein 1 [Source:HGNC Symbol;Acc: HGNC:10448 ]	20	17594323	17662940	-1	p12.1
14	-524.7	7.77	17	25	30	34	232.4	MYH10	ENSP00000353590	MYH10:p , myosin heavy chain 10 [Source:HGNC Symbol;Acc: HGNC:7568 ]	17	8377523	8534079	-1	p13.1
15	-517.4	8.17	55	86	43	108	62.6	CALD1	ENSP00000398826	CALD1:p , caldesmon 1 [Source:HGNC Symbol;Acc:HGNC:1441]	7	134429003	134655479	1	q33
16	-506.6	7.29	21	28	47	60	269.6	TLN1	ENSP00000316029	TLN1:p , talin 1 [Source:HGNC Symbol;Acc: HGNC:11845 ]	9	35696945	35732392	-1	p13.3
17	-501.9	7.81	58	70	40	88	69.2	sp|ALBU_BOVIN|	sp|ALBU_BOVIN|	Serum albumin; BSA; Bos d 6; Flags: Precursor;	nc
18	-481.8	7.92	53	75	40	104	85.8	PALLD	ENSP00000426947	PALLD:p , palladin, cytoskeletal associated protein [ Source: HGNC 17068 ]	4	169418217	169849608	1	q32.3
19	-453.9	7.72	13	18	30	31	281.5	FLNB	ENSP00000420213	FLNB:p , filamin B [Source:HGNC Symbol;Acc: HGNC:3755 ]	3	57994127	58157982	1	p14.3
20	-439.3	7.27	16	27	39	54	331.1	MAP1A	ENSP00000371462	MAP1A:p , microtubule associated protein 1A [Source:HGNC Symbol;Acc: HGNC:6835 ]	15	43803156	43823818	1	q15.3
21	-395	8.09	46	72	32	78	62	KRT9	ENSP00000246662	KRT9:p , keratin 9 [Source:HGNC Symbol;Acc: HGNC:6447 ]	17	39722096	39728310	-1	q21.2
22	-394.1	7.81	52	91	33	73	61.5	CTTN	ENSP00000301843	CTTN:p , cortactin [Source:HGNC Symbol;Acc: HGNC:3338 ]	11	70244510	70282690	1	q13.3
23	-381.5	8	67	89	37	78	53.6	VIM	ENSP00000224237	VIM:p , vimentin [Source:HGNC Symbol;Acc: HGNC:12692 ]	10	17270258	17279592	1	p13
24	-359.9	7.79	12	16	5	9	73.3	PALLD	ENSP00000424016	PALLD:p , palladin, cytoskeletal associated protein [ Source: HGNC 17068 ]	4	169418217	169849608	1	q32.3
25	-352.5	7.17	6.7	9	34	38	616.2	AHNAK2	ENSP00000353114	AHNAK2:p , AHNAK nucleoprotein 2 [Source:HGNC Symbol;Acc: HGNC:20125 ]	14	105403581	105444694	-1	q32.33
26	-351.3	7.1	13	26	26	41	282.2	HRNR	ENSP00000357791	HRNR:p , hornerin [Source:HGNC Symbol;Acc: HGNC:20846 ]	1	152184558	152196669	-1	q21.3
27	-344.5	8.57	44	70	31	83	32.7	RPL6	ENSP00000202773	RPL6:p , ribosomal protein L6 [Source:HGNC Symbol;Acc: HGNC:10362 ]	12	112842994	112856642	-1	q24.13
28	-344.1	7.45	37	48	31	53	95.9	ABCF1	ENSP00000313603	ABCF1:p , ATP binding cassette subfamily F member 1 [Source:HGNC Symbol;Acc: HGNC:70 ]	6	30539153	30564956	1	p21.33
29	-341.8	6.97	23	31	31	31	181.7	TNKS1BP1	ENSP00000350990	TNKS1BP1:p , tankyrase 1 binding protein 1 [Source:HGNC Symbol;Acc: HGNC:19081 ]	11	57067112	57092426	-1	q12.1
30	-330.1	8.35	64	81	29	81	38.6	ANXA2	ENSP00000379342	ANXA2:p , annexin A2 [Source:HGNC Symbol;Acc: HGNC:537 ]	15	60639333	60695082	-1	q22.2
31	-321	7.75	32	52	22	40	62.3	KRT5	ENSP00000252242	KRT5:p , keratin 5 [Source:HGNC Symbol;Acc: HGNC:6442 ]	12	52908359	52914471	-1	q13.13
32	-298.8	9.29	48	61	28	185	26.6	gi|15606020|	gi|15606020|	biotin [acetyl-CoA-carboxylase] ligase [Aquifex aeolicus VF5]	nc
33	-294.9	7.23	23	31	29	46	141.4	HDLBP	ENSP00000375836	HDLBP:p , high density lipoprotein binding protein [Source:HGNC Symbol;Acc: HGNC:4857 ]	2	242166679	242256476	-1	q37.3
34	-284	7.87	32	43	23	60	70	HSPA1A	ENSP00000364802	HSPA1A:p , heat shock protein family A (Hsp70) member 1A [Source:HGNC Symbol;Acc: HGNC:5232 ]	6	31783291	31785717	1	p21.33
35	-275.1	7.11	16	24	29	40	217	CHD4	ENSP00000440542	CHD4:p ,	12	6679249	6716642	-1	p13.31
36	-270.5	7.63	28	41	19	33	70.9	HSPA8	ENSP00000437125	HSPA8:p , heat shock protein family A (Hsp70) member 8 [Source:HGNC Symbol;Acc: HGNC:5241 ]	11	122928197	122933938	-1	q24.1
37	-268.5	7.86	1.4	2	1	2	63.9	HIP000257735.1	HIP000257735.1	no protein information available	nc
38	-265.6	7.65	43	54	21	35	51.5	KRT14	ENSP00000167586	KRT14:p , keratin 14 [Source:HGNC Symbol;Acc: HGNC:6416 ]	17	39738531	39743173	-1	q21.2
39	-263.1	6.95	13	16	29	30	284.4	SPTAN1	ENSP00000361816	SPTAN1:p , spectrin, alpha, non-erythrocytic 1 [Source:HGNC Symbol;Acc: HGNC:11273 ]	9	131314866	131395941	1	q34.11
40	-262.8	7.16	24	38	24	39	138.7	EIF5B	ENSP00000289371	EIF5B:p , eukaryotic translation initiation factor 5B [Source:HGNC Symbol;Acc: HGNC:30793 ]	2	99953816	100016728	1	q11.2
41	-258.6	7.93	21	32	11	12	60	KRT6B	ENSP00000252252	KRT6B:p , keratin 6B [Source:HGNC Symbol;Acc: HGNC:6444 ]	12	52840435	52845910	-1	q13.13
42	-252.5	7.74	1.6	2	1	1	60	KRT6C	ENSP00000252250	KRT6C:p , keratin 6C, type II [Source:HGNC Symbol;Acc: HGNC:20406 ]	12	52862300	52867569	-1	q13.13
43	-236.8	7.73	0.9	1	1	1	227.9	MYH11	ENSP00000379616	MYH11:p , myosin, heavy chain 11, smooth muscle [ Source: HGNC 7569 ]	16	15796992	15950890	-1	p13.11
44	-236.3	6.9	15	24	23	27	195.3	TJP1	ENSP00000281537	TJP1:p , tight junction protein 1 [Source:HGNC Symbol;Acc: HGNC:11827 ]	15	29991571	30261068	-1	q13.1
45	-230.2	6.91	8.5	12	26	26	331.6	DSP	ENSP00000369129	DSP:p , desmoplakin [Source:HGNC Symbol;Acc: HGNC:3052 ]	6	7541808	7586950	1	p24.3
46	-229.9	7.01	15	19	23	30	177.3	NES	ENSP00000357206	NES:p , nestin [Source:HGNC Symbol;Acc: HGNC:7756 ]	1	156638555	156647189	-1	q23.1
47	-223.9	7.33	36	42	20	33	57.9	PKM	ENSP00000334983	PKM:p , pyruvate kinase M1/2 [Source:HGNC Symbol;Acc: HGNC:9021 ]	15	72491370	72524164	-1	q23
48	-222.2	7.24	19	40	21	38	118.2	U2SURP	ENSP00000418563	U2SURP:p , U2 snRNP associated SURP domain containing [Source:HGNC Symbol;Acc: HGNC:30855 ]	3	142720010	142779567	1	q23
49	-221.3	6.78	9.8	19	24	26	308.6	PRRC2C	ENSP00000356716	PRRC2C:p , proline rich coiled-coil 2C [Source:HGNC Symbol;Acc: HGNC:24903 ]	1	171454651	171562650	1	q24.3
50	-219.2	6.98	30	39	21	30	80	PCCA	ENSP00000365462	PCCA:p , propionyl-CoA carboxylase subunit alpha [Source:HGNC Symbol;Acc: HGNC:8653 ]	13	100741269	101182686	1	q32.3
51	-218.7	7.98	65	71	19	63	22.6	TAGLN	ENSP00000376678	TAGLN:p , transgelin [Source:HGNC Symbol;Acc:HGNC:11553]	11	117070037	117075498	1	q23.3
52	-211.7	7.19	31	45	23	35	73.9	GTPBP4	ENSP00000354040	GTPBP4:p , GTP binding protein 4 [Source:HGNC Symbol;Acc: HGNC:21535 ]	10	1034338	1065876	1	p15.3
53	-208.7	7.48	32	49	16	17	51.4	KRT7	ENSP00000329243	KRT7:p , keratin 7, type II [Source:HGNC Symbol;Acc: HGNC:6445 ]	12	52626304	52645970	1	q13.13
54	-208.6	7.21	35	55	18	34	59.5	NOP58	ENSP00000264279	NOP58:p , NOP58 ribonucleoprotein [Source:HGNC Symbol;Acc: HGNC:29926 ]	2	203130439	203168389	1	q33.1
55	-206.2	6.81	15	20	21	27	155.1	DHX29	ENSP00000251636	DHX29:p , DExH-box helicase 29 [Source:HGNC Symbol;Acc: HGNC:15815 ]	5	54552073	54603550	-1	q11.2
56	-197.8	7.02	35	74	19	29	63.8	MTDH	ENSP00000338235	MTDH:p , metadherin [Source:HGNC Symbol;Acc: HGNC:29608 ]	8	98656407	98740998	1	q22.1
57	-196.6	8.12	54	100+	17	48	24.2	RPS8	ENSP00000379888	RPS8:p , ribosomal protein S8 [Source:HGNC Symbol;Acc: HGNC:10441 ]	1	45240923	45244451	1	p34.1
58	-196.6	6.86	22	26	19	22	103	ACTN1	ENSP00000193403	ACTN1:p , actinin, alpha 1 [Source:HGNC Symbol;Acc: HGNC:163 ]	14	69340860	69446157	-1	q24.1
59	-194.9	7.14	29	42	17	31	84.9	CAST	ENSP00000425721	CAST:p , calpastatin [Source:HGNC Symbol;Acc: HGNC:1515 ]	5	95865525	96115299	1	q15
60	-189	6.77	14	19	20	23	175.2	CEP170	ENSP00000355500	CEP170:p , centrosomal protein 170 [Source:HGNC Symbol;Acc: HGNC:28920 ]	1	243287730	243418650	-1	q43
61	-187.5	9.07	28	35	16	67	24.4	sp|TRYP_PIG|	sp|TRYP_PIG|	Trypsin; EC 3.4.21.4; Flags: Precursor;	nc
62	-185.7	7.01	34	54	16	28	63.9	PDLIM5	ENSP00000321746	PDLIM5:p , PDZ and LIM domain 5 [Source:HGNC Symbol;Acc: HGNC:17468 ]	4	95373037	95589377	1	q22.3
63	-181.9	6.75	12	17	20	20	176.5	EIF4G3	ENSP00000264211	EIF4G3:p , eukaryotic translation initiation factor 4 gamma 3 [Source:HGNC Symbol;Acc: HGNC:3298 ]	1	21132963	21503377	-1	p36.12
64	-181.3	7.18	34	62	15	39	61.2	ZYX	ENSP00000324422	ZYX:p , zyxin [Source:HGNC Symbol;Acc: HGNC:13200 ]	7	143078173	143088204	1	q34
65	-180.5	6.73	21	32	19	21	120.2	LUZP1	ENSP00000303758	LUZP1:p , leucine zipper protein 1 [Source:HGNC Symbol;Acc: HGNC:14985 ]	1	23410516	23504301	-1	p36.12
66	-178.6	6.91	7.7	19	18	23	263.7	SON	ENSP00000348984	SON:p , SON DNA binding protein [Source:HGNC Symbol;Acc: HGNC:11183 ]	21	34914924	34949812	1	q22.11
67	-178	6.9	20	57	15	26	114.5	UBAP2L	ENSP00000355343	UBAP2L:p , No description &nbsp;	1	154192655	154243986	1	q21.3
68	-177.6	6.97	26	50	16	24	82.4	DAB2	ENSP00000313391	DAB2:p , disabled homolog 2, mitogen-responsive phosphoprotein (Drosophila) [ Source: HGNC 2662 ]	5	39371780	39462402	-1	p13.1
69	-175	7.13	31	41	17	31	66	NOP56	ENSP00000370589	NOP56:p , NOP56 ribonucleoprotein [Source:HGNC Symbol;Acc: HGNC:15911 ]	20	2632791	2639039	1	p13
70	-174	6.72	13	25	17	19	175.4	EIF4G1	ENSP00000316879	EIF4G1:p , eukaryotic translation initiation factor 4 gamma 1 [Source:HGNC Symbol;Acc: HGNC:3296 ]	3	184032283	184053146	1	q27.1
71	-174	6.88	16	23	19	22	129.6	PC	ENSP00000377527	PC:p , pyruvate carboxylase [Source:HGNC Symbol;Acc: HGNC:8636 ]	11	66615704	66725847	-1	q13.2
72	-171.3	7.18	40	46	14	28	41.7	ACTB	ENSP00000349960	ACTB:p , actin beta [Source:HGNC Symbol;Acc: HGNC:132 ]	7	5566782	5603415	-1	p22.1
73	-171.2	6.93	32	38	17	20	59.6	CCT8	ENSP00000286788	CCT8:p , chaperonin containing TCP1 subunit 8 [Source:HGNC Symbol;Acc: HGNC:1623 ]	21	30428126	30446118	-1	q21.3
74	-170.2	7.17	4.3	5	1	2	41.8	ACTG1	ENSP00000331514	ACTG1:p , actin gamma 1 [Source:HGNC Symbol;Acc: HGNC:144 ]	17	79476997	79490873	-1	q25.3
75	-169.5	7.07	39	45	16	24	42	CYR61	ENSP00000398736	CYR61:p , cysteine-rich, angiogenic inducer, 61 [Source:HGNC Symbol;Acc:HGNC:2654]	1	86046444	86049645	1	p22.3
76	-166.5	7.08	1.9	3	1	1	74.9	CAST	ENSP00000421130	CAST:p , calpastatin [Source:HGNC Symbol;Acc: HGNC:1515 ]	5	95865525	96115299	1	q15
77	-165.8	7.53	13	16	6	7	48.1	KRT17	ENSP00000308452	KRT17:p , keratin 17 [Source:HGNC Symbol;Acc: HGNC:6427 ]	17	39775689	39781094	-1	q21.2
78	-163.5	8.07	34	62	15	31	21.9	HIST1H1E	ENSP00000307705	HIST1H1E:p , histone cluster 1 H1 family member e [Source:HGNC Symbol;Acc: HGNC:4718 ]	6	26156559	26157343	1	p22.2
79	-161.7	6.67	14	22	15	17	136.6	AP3D1	ENSP00000347416	AP3D1:p , adaptor related protein complex 3 subunit delta 1 [Source:HGNC Symbol;Acc: HGNC:568 ]	19	2100988	2164464	-1	p13.3
80	-153.4	6.87	29	46	16	21	54.2	NONO	ENSP00000276079	NONO:p , non-POU domain containing octamer binding [Source:HGNC Symbol;Acc: HGNC:7871 ]	X	70503042	70521018	1	q13.1
81	-153.3	6.93	17	24	16	21	108.1	CCDC80	ENSP00000206423	CCDC80:p , coiled-coil domain containing 80 [Source:HGNC Symbol;Acc: HGNC:30649 ]	3	112323407	112368377	-1	q13.2
82	-149.6	6.98	25	42	16	25	62	GNL3	ENSP00000395772	GNL3:p , G protein nucleolar 3 [Source:HGNC Symbol;Acc: HGNC:29931 ]	3	52715172	52728508	1	p21.1
83	-149.4	6.76	17	20	18	18	116.6	VCL	ENSP00000361841	VCL:p , vinculin [Source:HGNC Symbol;Acc: HGNC:12665 ]	10	75757872	75879918	1	q22.2
84	-149.1	6.74	23	33	15	16	74.6	SRP72	ENSP00000342181	SRP72:p , signal recognition particle 72 [Source:HGNC Symbol;Acc: HGNC:11303 ]	4	57333081	57369839	1	q12
85	-148	7.58	1.6	2	1	2	70.3	HSPA1L	ENSP00000364805	HSPA1L:p , heat shock 70kDa protein 1-like [Source:HGNC Symbol;Acc: HGNC:5234 ]	6	31777396	31783437	-1	p21.33
86	-147.4	6.81	20	29	15	21	87.3	STAT1	ENSP00000354394	STAT1:p , signal transducer and activator of transcription 1 [Source:HGNC Symbol;Acc: HGNC:11362 ]	2	191829084	191885686	-1	q32.2
87	-143.1	6.85	35	62	14	23	53.3	MECP2	ENSP00000395535	MECP2:p , methyl-CpG binding protein 2 [Source:HGNC Symbol;Acc: HGNC:6990 ]	X	153287024	153402578	-1	q28
88	-142.3	6.85	22	33	15	19	73.2	DDX3X	ENSP00000382840	DDX3X:p , DEAD-box helicase 3 X-linked [Source:HGNC Symbol;Acc: HGNC:2745 ]	X	41192651	41223725	1	p11.4
89	-141.8	6.71	41	44	13	20	47	PLIN3	ENSP00000221957	PLIN3:p , perilipin 3 [Source:HGNC Symbol;Acc: HGNC:16893 ]	19	4838353	4867780	-1	p13.3
90	-141.7	7.62	1.7	2	1	1	71	HSPA6	ENSP00000310219	HSPA6:p , heat shock protein family A (Hsp70) member 6 [Source:HGNC Symbol;Acc: HGNC:5239 ]	1	161494036	161496681	1	q23.3
91	-141.6	6.81	28	36	14	20	73.5	ZNF185	ENSP00000359291	ZNF185:p , zinc finger protein 185 (LIM domain) [ Source: HGNC 12976 ]	X	152082986	152142025	1	q28
92	-140.5	6.89	28	54	14	19	59.3	RBM39	ENSP00000253363	RBM39:p , RNA binding motif protein 39 [ Source: HGNC 15923 ]	20	34291531	34330234	-1	q11.22
93	-139.3	8.01	7	12	2	3	21.4	HIST1H1C	ENSP00000339566	HIST1H1C:p , histone cluster 1 H1 family member c [Source:HGNC Symbol;Acc: HGNC:4716 ]	6	26055968	26056699	-1	p22.2
94	-137.5	7.58	8.9	11	4	4	51.2	KRT16	ENSP00000301653	KRT16:p , keratin 16 [Source:HGNC Symbol;Acc: HGNC:6423 ]	17	39766030	39772151	-1	q21.2
95	-135.2	6.75	7.8	11	14	16	220.3	TRIP12	ENSP00000283943	TRIP12:p , thyroid hormone receptor interactor 12 [ Source: HGNC 12306 ]	2	230628554	230787955	-1	q36.3
96	-135.2	6.87	42	57	12	20	31.9	FHL1	ENSP00000359724	FHL1:p , four and a half LIM domains 1 [Source:HGNC Symbol;Acc: HGNC:3702 ]	X	135229559	135293518	1	q26.3
97	-133.4	6.82	30	60	14	21	54.9	RSL1D1	ENSP00000460871	RSL1D1:p , ribosomal L1 domain containing 1 [Source:HGNC Symbol;Acc: HGNC:24534 ]	16	11929056	11945442	-1	p13.13
98	-132.9	6.79	19	36	15	17	90.7	TOP1	ENSP00000354522	TOP1:p , DNA topoisomerase I [Source:HGNC Symbol;Acc: HGNC:11986 ]	20	39657458	39753127	1	q12
99	-132.8	6.77	24	30	14	22	67.1	LIMA1	ENSP00000450266	LIMA1:p , LIM domain and actin binding 1 [ Source: HGNC 24636 ]	12	50569571	50677329	-1	q13.12
100	-132.7	6.91	24	40	15	20	66.9	LARP7	ENSP00000344950	LARP7:p , La ribonucleoprotein domain family member 7 [Source:HGNC Symbol;Acc: HGNC:24912 ]	4	113558120	113578748	1	q25
101	-129.1	6.59	10	15	16	17	202.1	TANC1	ENSP00000263635	TANC1:p , tetratricopeptide repeat, ankyrin repeat and coiled-coil containing 1 [Source:HGNC Symbol;Acc: HGNC:29364 ]	2	159825146	160089170	1	q24.2
102	-123.6	6.64	16	23	13	14	96.3	SYNPO	ENSP00000302139	SYNPO:p , synaptopodin [ Source: HGNC 30672 ]	5	149980642	150038782	1	q33.1
103	-123.2	6.54	28	39	12	14	61.6	BAG3	ENSP00000358081	BAG3:p , BCL2 associated athanogene 3 [Source:HGNC Symbol;Acc: HGNC:939 ]	10	121410882	121437331	1	q26.11
104	-122.7	6.6	16	23	14	16	104.3	EPB41L2	ENSP00000436348	EPB41L2:p ,	6	131160487	131384462	-1	q23.2
105	-122.4	6.7	28	45	13	14	47.7	RPL4	ENSP00000311430	RPL4:p , ribosomal protein L4 [Source:HGNC Symbol;Acc: HGNC:10353 ]	15	66790355	66816870	-1	q22.31
106	-122.1	6.71	1.1	2	1	1	192	TRIP12	ENSP00000373697	TRIP12:p , thyroid hormone receptor interactor 12 [Source:HGNC Symbol;Acc: HGNC:12306 ]	2	230628554	230787955	-1	q36.3
107	-121.6	6.69	34	49	13	15	38	DNAJB1	ENSP00000254322	DNAJB1:p , DnaJ heat shock protein family (Hsp40) member B1 [Source:HGNC Symbol;Acc: HGNC:5270 ]	19	14625582	14640582	-1	p13.12
108	-121.1	6.84	14	20	13	20	95.3	EEF2	ENSP00000307940	EEF2:p , eukaryotic translation elongation factor 2 [Source:HGNC Symbol;Acc: HGNC:3214 ]	19	3976054	3985467	-1	p13.3
109	-120.7	6.89	31	38	11	18	45.5	PRKAR2A	ENSP00000265563	PRKAR2A:p , protein kinase cAMP-dependent type II regulatory subunit alpha [Source:HGNC Symbol;Acc: HGNC:9391 ]	3	48782030	48885279	-1	p21.31
110	-120.3	6.61	0.8	1	1	1	112.5	EPB41L2	ENSP00000338481	EPB41L2:p , erythrocyte membrane protein band 4.1-like 2 [Source:HGNC Symbol;Acc: HGNC:3379 ]	6	131160487	131384462	-1	q23.2
111	-119.2	6.79	36	62	12	15	30	RPL7A	ENSP00000361076	RPL7A:p , ribosomal protein L7a [Source:HGNC Symbol;Acc: HGNC:10364 ]	9	136215069	136218281	1	q34.2
112	-118.6	6.74	3	4	1	1	49.9	ZNF185	ENSP00000313919	ZNF185:p , Zinc finger protein 185 (LIM-domain protein ZNF185) (P1-A). [ Source: UniProt O15231 ] &nbsp;	X	152082986	152142025	1	q28
113	-116.9	6.63	6.7	9	15	15	233.3	MYOF	ENSP00000351094	MYOF:p , myoferlin [ Source: HGNC 3656 ]	10	95066186	95242074	-1	q23.33
114	-116.8	7.05	10	12	3	5	42	ACTA1	ENSP00000355645	ACTA1:p , actin, alpha 1, skeletal muscle [Source:HGNC Symbol;Acc: HGNC:129 ]	1	229566992	229569845	-1	q42.13
115	-114.9	7.49	46	66	9	41	18	RPS27A	ENSP00000383981	RPS27A:p , ribosomal protein S27a [Source:HGNC Symbol;Acc: HGNC:10417 ]	2	55459039	55462989	1	p16.1
116	-114.5	6.65	13	17	13	13	110	RAI14	ENSP00000265109	RAI14:p , retinoic acid induced 14 [Source:HGNC Symbol;Acc: HGNC:14873 ]	5	34656342	34832732	1	p13.2
117	-113.9	6.98	16	26	11	16	89.2	NOP2	ENSP00000444437	NOP2:p , NOP2 nucleolar protein [Source:HGNC Symbol;Acc: HGNC:7867 ]	12	6666029	6677857	-1	p13.31
118	-110.7	6.62	13	22	11	18	113.7	DSG1	ENSP00000257192	DSG1:p , desmoglein 1 [Source:HGNC Symbol;Acc: HGNC:3048 ]	18	28898052	28936992	1	q12.1
119	-110.5	7.65	1.4	2	1	1	64.4	KRT3	ENSP00000413479	KRT3:p , keratin 3, type II [Source:HGNC Symbol;Acc: HGNC:6440 ]	12	53183469	53189901	-1	q13.13
120	-110.4	7.49	37	80	11	25	17.7	RPL23A	ENSP00000389103	RPL23A:p , ribosomal protein L23a [Source:HGNC Symbol;Acc: HGNC:10317 ]	17	27046411	27051377	1	q11.2
121	-109.6	6.45	5.6	7	12	13	274.4	SPTBN1	ENSP00000349259	SPTBN1:p , spectrin, beta, non-erythrocytic 1 [Source:HGNC Symbol;Acc: HGNC:11275 ]	2	54683422	54896812	1	p16.2
122	-108.7	6.55	8.5	12	12	13	133.9	TJP2	ENSP00000366453	TJP2:p , tight junction protein 2 [Source:HGNC Symbol;Acc: HGNC:11828 ]	9	71736224	71870124	1	q21.11
123	-108.1	6.73	3.5	5	7	7	232.9	CHD3	ENSP00000369716	CHD3:p , chromodomain helicase DNA binding protein 3 [Source:HGNC Symbol;Acc: HGNC:1918 ]	17	7788124	7816078	1	p13.1
124	-106.7	6.51	4.3	6	13	13	358	RANBP2	ENSP00000283195	RANBP2:p , RAN binding protein 2 [Source:HGNC Symbol;Acc: HGNC:9848 ]	2	109335937	109402267	1	q12.3
125	-105.4	7.6	27	72	12	26	28.7	RPS6	ENSP00000369757	RPS6:p , ribosomal protein S6 [Source:HGNC Symbol;Acc: HGNC:10429 ]	9	19375713	19380252	-1	p22.1
126	-105.3	6.7	20	27	11	12	65.4	9-Sep	ENSP00000391249	SEPT9:p , septin 9 [Source:HGNC Symbol;Acc: HGNC:7323 ]	17	75276651	75496678	1	q25.2
127	-104.7	6.66	4.7	7	12	12	273.3	FASN	ENSP00000304592	FASN:p , fatty acid synthase [Source:HGNC Symbol;Acc: HGNC:3594 ]	17	80036214	80056208	-1	q25.3
128	-101.3	6.58	17	24	11	13	81.7	JUP	ENSP00000377507	JUP:p , junction plakoglobin [Source:HGNC Symbol;Acc: HGNC:6207 ]	17	39775692	39943183	-1	q21.2
129	-98.2	7.62	26	44	6	13	22.6	HIST1H1B	ENSP00000330074	HIST1H1B:p , histone cluster 1 H1 family member b [Source:HGNC Symbol;Acc: HGNC:4719 ]	6	27834570	27835359	-1	p22.1
130	-98.1	6.76	21	28	10	15	51.9	CAP1	ENSP00000361883	CAP1:p , cyclase associated actin cytoskeleton regulatory protein 1 [Source:HGNC Symbol;Acc: HGNC:20040 ]	1	40505905	40538321	1	p34.2
131	-97.2	6.89	36	56	10	20	37.5	PCBP1	ENSP00000305556	PCBP1:p , poly(rC) binding protein 1 [Source:HGNC Symbol;Acc: HGNC:8647 ]	2	70314585	70316332	1	p13.3
132	-96.9	6.96	12	15	6	6	56.8	KRT78	ENSP00000306261	KRT78:p , keratin 78, type II [Source:HGNC Symbol;Acc: HGNC:28926 ]	12	53231588	53242876	-1	q13.13
133	-95.9	6.59	15	21	10	13	83.2	HSP90AB1	ENSP00000360709	HSP90AB1:p , heat shock protein 90 alpha family class B member 1 [Source:HGNC Symbol;Acc: HGNC:5258 ]	6	44214824	44221620	1	p21.1
134	-95.6	6.52	20	25	9	10	59.2	G6PD	ENSP00000377194	G6PD:p , glucose-6-phosphate dehydrogenase [Source:HGNC Symbol;Acc: HGNC:4057 ]	X	153759606	153775787	-1	q28
135	-94.9	7.03	23	27	10	10	43.7	KRT18	ENSP00000447278	KRT18:p , keratin 18, type I [Source:HGNC Symbol;Acc: HGNC:6430 ]	12	53342655	53346685	1	q13.13
136	-94.3	6.66	13	23	12	15	122	PALM2-AKAP2	ENSP00000363654	PALM2-AKAP2:p , PALM2-AKAP2 readthrough [ Source: HGNC 33529 ]	9	112542589	112934792	1	q31.3
137	-93.8	6.76	39	54	11	16	29.7	LASP1	ENSP00000325240	LASP1:p , LIM and SH3 protein 1 [Source:HGNC Symbol;Acc: HGNC:6513 ]	17	37026112	37078023	1	q12
138	-93.8	7.3	3.8	7	1	1	29.6	CTTN	ENSP00000431421	CTTN:p ,	11	70244510	70282690	1	q13.3
139	-93.3	6.36	10	18	10	10	115.2	PPP1R12A	ENSP00000389168	PPP1R12A:p , protein phosphatase 1, regulatory subunit 12A [Source:HGNC Symbol;Acc: HGNC:7618 ]	12	80167343	80329240	-1	q21.31
140	-92.6	6.49	19	29	10	12	84.4	RRP1B	ENSP00000339145	RRP1B:p , ribosomal RNA processing 1B [Source:HGNC Symbol;Acc: HGNC:23818 ]	21	45079429	45115958	1	q22.3
141	-91.3	6.37	6.2	9	10	11	193	ENSP00000452796	ENSP00000452796	pseudopodium enriched atypical kinase 1 [Source:HGNC Symbol;Acc: HGNC:29431 ]	15	77400471	77712486	-1	q24.3
142	-90.9	6.57	12	20	9	10	83.6	GNL2	ENSP00000362153	GNL2:p , G protein nucleolar 2 [Source:HGNC Symbol;Acc: HGNC:29925 ]	1	38032417	38061536	-1	p34.3
143	-90.6	7.59	35	54	10	17	18.9	PTN	ENSP00000341170	PTN:p , pleiotrophin [ Source: HGNC 9630 ]	7	136912088	137028611	-1	q33
144	-90.2	7.07	13	19	7	7	72.3	HSPA5	ENSP00000324173	HSPA5:p , heat shock protein family A (Hsp70) member 5 [Source:HGNC Symbol;Acc: HGNC:5238 ]	9	127997132	128003609	-1	q33.3
145	-88.5	6.33	21	27	8	8	47.1	ENO1	ENSP00000234590	ENO1:p , enolase 1 [Source:HGNC Symbol;Acc: HGNC:3350 ]	1	8921061	8939308	-1	p36.23
146	-87.7	6.46	11	20	9	10	103.8	AAK1	ENSP00000386456	AAK1:p , AP2 associated kinase 1 [ Source: HGNC 19679 ]	2	69688532	69901481	-1	p13.3
147	-86.9	7.68	28	51	9	20	15.8	RPS23	ENSP00000296674	RPS23:p , ribosomal protein S23 [Source:HGNC Symbol;Acc: HGNC:10410 ]	5	81569177	81574396	-1	q14.2
148	-86.4	6.54	23	33	10	11	58.1	DPYSL2	ENSP00000427985	DPYSL2:p , dihydropyrimidinase-like 2 [Source:HGNC Symbol;Acc: HGNC:3014 ]	8	26371791	26515694	1	p21.2
149	-85.5	6.69	21	35	10	13	46.1	RPL3	ENSP00000346001	RPL3:p , ribosomal protein L3 [Source:HGNC Symbol;Acc: HGNC:10332 ]	22	39708887	39716394	-1	q13.1
150	-84.8	6.38	12	17	9	9	90.2	SART1	ENSP00000310448	SART1:p , spliceosome associated factor 1, recruiter of U4/U6.U5 tri-snRNP [Source:HGNC Symbol;Acc: HGNC:10538 ]	11	65729160	65747299	1	q13.1
151	-84.3	6.65	23	35	9	12	36	GAPDH	ENSP00000229239	GAPDH:p , glyceraldehyde-3-phosphate dehydrogenase [Source:HGNC Symbol;Acc: HGNC:4141 ]	12	6643093	6647537	1	p13.31
152	-84.3	6.71	7.1	14	9	13	139.2	SCAF1	ENSP00000353769	SCAF1:p , SR-related CTD associated factor 1 [Source:HGNC Symbol;Acc: HGNC:30403 ]	19	50145382	50161899	1	q13.33
153	-82.6	6.27	8.5	12	9	9	130.3	FILIP1L	ENSP00000346560	FILIP1L:p , filamin A interacting protein 1-like [Source:HGNC Symbol;Acc: HGNC:24589 ]	3	99548985	99833357	-1	q12.1
154	-81.6	6.47	13	17	10	10	85.7	CSDE1	ENSP00000342408	CSDE1:p , cold shock domain containing E1, RNA-binding [ Source: HGNC 29905 ]	1	115259534	115301297	-1	p13.2
155	-81	6.69	23	31	8	10	38.7	ANXA1	ENSP00000257497	ANXA1:p , annexin A1 [Source:HGNC Symbol;Acc: HGNC:533 ]	9	75766673	75785309	1	q21.13
156	-80.7	6.58	8.8	17	10	13	116.9	PRPF4B	ENSP00000433547	PRPF4B:p , pre-mRNA processing factor 4B [Source:HGNC Symbol;Acc: HGNC:17346 ]	6	4021501	4065217	1	p25.2
157	-80	6.4	10	23	9	9	110.3	ATXN2L	ENSP00000341459	ATXN2L:p , ataxin 2 like [Source:HGNC Symbol;Acc: HGNC:31326 ]	16	28834356	28848558	1	p11.2
158	-79	6.69	34	48	10	16	36.3	C1orf198	ENSP00000355623	C1orf198:p , chromosome 1 open reading frame 198 [Source:HGNC Symbol;Acc: HGNC:25900 ]	1	230972865	231005335	-1	q42.2
159	-77	6.58	2.9	4	2	2	84.6	HSP90AA1	ENSP00000216281	HSP90AA1:p , heat shock protein 90 alpha family class A member 1 [Source:HGNC Symbol;Acc: HGNC:5253 ]	14	102547075	102606036	-1	q32.31
160	-76.5	6.99	17	32	8	14	50.1	EEF1A1	ENSP00000339063	EEF1A1:p , eukaryotic translation elongation factor 1 alpha 1 [Source:HGNC Symbol;Acc: HGNC:3189 ]	6	74225473	74233520	-1	q13
161	-75.6	7.12	40	78	8	16	15.8	RPL27	ENSP00000467587	RPL27:p , ribosomal protein L27 [Source:HGNC Symbol;Acc: HGNC:10328 ]	17	41150290	41154976	1	q21.31
162	-75.4	6.35	14	16	9	9	59.7	HIP000192016.1	HIP000192016.1	T-complex protein 1 subunit epsilon; TCP-1-epsilon; CCT-epsilon;	nc
163	-75.2	6.45	31	43	7	10	34.2	MKI67IP	ENSP00000285814	MKI67IP:p , nucleolar protein interacting with the FHA domain of MKI67 [Source:HGNC Symbol;Acc: HGNC:17838 ]	2	122484521	122494499	-1	q14.3
164	-74.3	6.27	17	28	8	8	60.7	FAM114A1	ENSP00000351740	FAM114A1:p , family with sequence similarity 114, member A1 [ Source: HGNC 25087 ]	4	38869298	38947360	1	p14
165	-74	6.97	29	38	9	16	26	sp|CAS2_BOVIN|	sp|CAS2_BOVIN|	Alpha-S2-casein; Contains: Casocidin-1; Casocidin-I; Flags: Precursor;	nc
166	-73.9	6.38	1.7	2	1	1	59.6	CCT5	ENSP00000280326	CCT5:p , chaperonin containing TCP1 subunit 5 [Source:HGNC Symbol;Acc: HGNC:1618 ]	5	10250033	10266524	1	p15.2
167	-72.8	6.32	4.8	11	9	9	213.5	NUP214	ENSP00000352400	NUP214:p , nucleoporin 214 [Source:HGNC Symbol;Acc: HGNC:8064 ]	9	134000948	134110057	1	q34.13
168	-70.9	7.82	39	71	7	18	12.5	RPL36AL	ENSP00000346012	RPL36AL:p , ribosomal protein L36a like [Source:HGNC Symbol;Acc: HGNC:10346 ]	14	50085237	50087403	-1	q21.3
169	-70.6	7.87	4.9	8	1	1	16.4	RPL36A	ENSP00000404375	RPL36A:p , ribosomal protein L36a [ Source: HGNC 10359 ]	X	100645812	100651105	1	q22.1
170	-70.3	6.33	10	13	9	9	102.3	EIF4G2	ENSP00000433664	EIF4G2:p , eukaryotic translation initiation factor 4 gamma 2 [Source:HGNC Symbol;Acc: HGNC:3297 ]	11	10818597	10830657	-1	p15.3
171	-70.1	6.44	15	43	8	11	68.2	CLINT1	ENSP00000388340	CLINT1:p , clathrin interactor 1 [Source:HGNC Symbol;Acc: HGNC:23186 ]	5	157212751	157286183	-1	q33.3
172	-69.8	7.29	10	16	1	5	12.2	RPS27A	ENSP00000408482	RPS27A:p , ribosomal protein S27a [Source:HGNC Symbol;Acc: HGNC:10417 ]	2	55459039	55462989	1	p16.1
173	-69.4	6.5	11	19	8	9	85.7	RBM28	ENSP00000223073	RBM28:p , RNA binding motif protein 28 [Source:HGNC Symbol;Acc: HGNC:21863 ]	7	127950437	127983962	-1	q32.1
174	-69.3	7.23	45	79	7	13	11.3	DCD	ENSP00000293371	DCD:p , dermcidin [Source:HGNC Symbol;Acc: HGNC:14669 ]	12	55038375	55042277	-1	q13.2
175	-68.8	6.12	2.5	4	9	9	434.9	FLG	ENSP00000357789	FLG:p , filaggrin [Source:HGNC Symbol;Acc: HGNC:3748 ]	1	152274651	152297679	-1	q21.3
176	-68.1	7.32	3.7	5	2	3	58.9	KRT73	ENSP00000307014	KRT73:p , keratin 73, type II [Source:HGNC Symbol;Acc: HGNC:28928 ]	12	53001354	53012343	-1	q13.13
177	-67.3	6.67	50	69	8	11	22.2	TPD52L2	ENSP00000343547	TPD52L2:p , tumor protein D52-like 2 [Source:HGNC Symbol;Acc: HGNC:12007 ]	20	62496643	62522898	1	q13.33
178	-67.2	6.26	6.5	13	8	9	135.2	RAPH1	ENSP00000316543	RAPH1:p , Ras association (RalGDS/AF-6) and pleckstrin homology domains 1 [ Source: HGNC 14436 ]	2	204259068	204400133	-1	q33.2
179	-66.7	6.35	1.6	2	1	1	104.8	ACTN4	ENSP00000252699	ACTN4:p , actinin alpha 4 [Source:HGNC Symbol;Acc: HGNC:166 ]	19	39138289	39222223	1	q13.2
180	-66.5	6.3	3.6	7	9	9	274.1	ANKRD17	ENSP00000351416	ANKRD17:p , ankyrin repeat domain 17 [Source:HGNC Symbol;Acc: HGNC:23575 ]	4	73939093	74124515	-1	q13.3
181	-66.3	6.37	1.1	1	8	8	860.5	MACF1	ENSP00000455823	MACF1:p , microtubule-actin crosslinking factor 1 [Source:HGNC Symbol;Acc: HGNC:13664 ]	1	39546988	39952849	1	p34.3
182	-66.1	6.83	15	21	8	14	60.1	PSIP1	ENSP00000370114	PSIP1:p , PC4 and SFRS1 interacting protein 1 [Source:HGNC Symbol;Acc: HGNC:9527 ]	9	15464064	15511017	-1	p22.3
183	-65.8	7.4	7	11	1	8	14.7	UBA52	ENSP00000472264	UBA52:p ,	19	18682540	18688360	1	p13.11
184	-65.5	6.37	9.6	14	8	8	109.6	KIF5B	ENSP00000307078	KIF5B:p , kinesin family member 5B [Source:HGNC Symbol;Acc: HGNC:6324 ]	10	32297938	32345359	-1	p11.22
185	-65.5	6.27	3.9	8	6	9	247.9	FLG2	ENSP00000373370	FLG2:p , filaggrin family member 2 [Source:HGNC Symbol;Acc: HGNC:33276 ]	1	152321213	152332482	-1	q21.3
186	-64.9	6.35	15	28	7	8	67.9	PPP1R18	ENSP00000382150	PPP1R18:p , protein phosphatase 1 regulatory subunit 18 [Source:HGNC Symbol;Acc: HGNC:29413 ]	6	30644166	30655672	-1	p21.33
187	-63.9	6.3	9.8	18	7	7	88.9	HNRNPU	ENSP00000393151	HNRNPU:p , heterogeneous nuclear ribonucleoprotein U [Source:HGNC Symbol;Acc: HGNC:5048 ]	1	245014468	245027844	-1	q44
188	-63.3	6.33	6	13	8	9	129	SEC31A	ENSP00000337602	SEC31A:p , SEC31 homolog A (S. cerevisiae) [Source:HGNC Symbol;Acc: HGNC:17052 ]	4	83739814	83822319	-1	q21.22
189	-62.9	6.27	18	23	5	6	40.8	NSFL1C	ENSP00000418529	NSFL1C:p , NSFL1 cofactor [Source:HGNC Symbol;Acc: HGNC:15912 ]	20	1422807	1448417	-1	p13
190	-62.9	6.4	36	52	7	7	22.8	HSPB1	ENSP00000248553	HSPB1:p , heat shock protein family B (small) member 1 [Source:HGNC Symbol;Acc: HGNC:5246 ]	7	75931861	75933612	1	q11.23
191	-62.8	6.98	25	61	7	12	20.9	H1F0	ENSP00000344504	H1F0:p , H1 histone family member 0 [Source:HGNC Symbol;Acc: HGNC:4714 ]	22	38201114	38203442	1	q13.1
192	-62.8	6.37	22	44	6	6	33.7	CNN2	ENSP00000263097	CNN2:p , calponin 2 [Source:HGNC Symbol;Acc: HGNC:2156 ]	19	1026212	1039068	1	p13.3
193	-62.4	6.31	6.1	8	7	8	147.1	FAM21A	ENSP00000282633	FAM21A:p , WASH complex subunit 2A [Source:HGNC Symbol;Acc: HGNC:23416 ]	10	51827648	51893269	1	q11.23
194	-62.3	6.69	11	17	3	4	34.9	PCBP2	ENSP00000352228	PCBP2:p , poly(rC) binding protein 2 [ Source: HGNC 8648 ]	12	53835525	53874946	1	q13.13
195	-61.7	7.02	0.6	1	1	1	121.3	ENSP00000439189	ENSP00000439189	POTE ankyrin domain family member E [Source:HGNC Symbol;Acc: HGNC:33895 ]	2	131975882	132022965	1	q21.1
196	-61.7	6.25	15	32	7	9	76.1	NUFIP2	ENSP00000225388	NUFIP2:p , nuclear FMR1 interacting protein 2 [Source:HGNC Symbol;Acc: HGNC:17634 ]	17	27582854	27621136	-1	q11.2
197	-60.4	6.44	12	16	9	9	67.8	MSN	ENSP00000353408	MSN:p , moesin [Source:HGNC Symbol;Acc: HGNC:7373 ]	X	64887537	64961791	1	q12
198	-59.7	6.26	33	50	6	8	20.6	CSRP1	ENSP00000356275	CSRP1:p , cysteine and glycine-rich protein 1 [Source:HGNC Symbol;Acc: HGNC:2469 ]	1	201452658	201478584	-1	q32.1
199	-59.3	6.34	15	19	7	7	58.9	STAU2	ENSP00000428456	STAU2:p , staufen, RNA binding protein, homolog 2 (Drosophila) [ Source: HGNC 11371 ]	8	74332604	74659943	-1	q21.11
200	-59.2	6.73	35	71	7	12	17.8	RPL24	ENSP00000377640	RPL24:p , ribosomal protein L24 [Source:HGNC Symbol;Acc: HGNC:10325 ]	3	101399935	101405626	-1	q12.3
201	-58.8	6.52	9.6	14	8	9	87.3	DDX21	ENSP00000346120	DDX21:p , DExD-box helicase 21 [Source:HGNC Symbol;Acc: HGNC:2744 ]	10	70715884	70744829	1	q22.1
202	-58.2	6.25	6.3	9	7	7	122.8	ESYT1	ENSP00000377612	ESYT1:p , extended synaptotagmin-like protein 1 [Source:HGNC Symbol;Acc:HGNC:29534]	12	56512034	56538455	1	q13.2
203	-58.2	6.49	43	73	6	8	15.6	MDK	ENSP00000385451	MDK:p , midkine [Source:HGNC Symbol;Acc: HGNC:6972 ]	11	46402306	46405375	1	p11.2
204	-58	6.36	3.6	5	8	10	255.8	AHCTF1	ENSP00000355464	AHCTF1:p , AT-hook containing transcription factor 1 [Source:HGNC Symbol;Acc: HGNC:24618 ]	1	247002400	247095280	-1	q44
205	-57.3	6.08	7.9	12	5	5	98.6	EPS15	ENSP00000360798	EPS15:p , epidermal growth factor receptor pathway substrate 15 [ Source: HGNC 3419 ]	1	51819935	51985000	-1	p32.3
206	-56.8	6.4	31	44	6	7	18.5	CFL1	ENSP00000432660	CFL1:p , cofilin 1 [Source:HGNC Symbol;Acc: HGNC:1874 ]	11	65590493	65629497	-1	q13.1
207	-56	7.71	19	68	6	11	17.7	RPL29	ENSP00000294189	RPL29:p , ribosomal protein L29 [Source:HGNC Symbol;Acc: HGNC:10331 ]	3	52027616	52029958	-1	p21.2
208	-55.9	6.26	16	28	6	7	46.5	LUC7L2	ENSP00000347005	LUC7L2:p , LUC7 like 2, pre-mRNA splicing factor [Source:HGNC Symbol;Acc: HGNC:21608 ]	7	139025105	139108198	1	q34
209	-55.4	6.28	3.7	7	7	8	228.7	SEC16A	ENSP00000360771	SEC16A:p , SEC16 homolog A, endoplasmic reticulum export factor [Source:HGNC Symbol;Acc: HGNC:29006 ]	9	139334549	139372141	-1	q34.3
210	-54.5	6.38	6	9	3	3	69.4	EZR	ENSP00000338934	EZR:p , ezrin [Source:HGNC Symbol;Acc: HGNC:12691 ]	6	159186773	159240444	-1	q25.3
211	-54.1	6.13	11	18	6	7	53.2	CORO1C	ENSP00000261401	CORO1C:p , coronin 1C [Source:HGNC Symbol;Acc: HGNC:2254 ]	12	109038885	109125372	-1	q24.11
212	-54	6.35	7.9	10	7	8	106.7	AARS	ENSP00000261772	AARS:p , alanyl-tRNA synthetase [Source:HGNC Symbol;Acc: HGNC:20 ]	16	70286198	70323446	-1	q22.1
213	-54	7.06	2	3	1	1	69.3	ALB	ENSP00000295897	ALB:p , albumin [Source:HGNC Symbol;Acc: HGNC:399 ]	4	74262831	74287129	1	q13.3
214	-53.1	6.46	7.7	11	7	9	96.7	BICD2	ENSP00000349351	BICD2:p , BICD cargo adaptor 2 [Source:HGNC Symbol;Acc: HGNC:17208 ]	9	95473645	95527094	-1	q22.31
215	-52.8	6.5	19	28	6	8	50.1	TUBA1B	ENSP00000336799	TUBA1B:p , tubulin alpha 1b [Source:HGNC Symbol;Acc: HGNC:18809 ]	12	49521565	49525180	-1	q13.12
216	-52.6	6.39	7.9	11	6	8	93.8	DSC1	ENSP00000257197	DSC1:p , desmocollin 1 [Source:HGNC Symbol;Acc: HGNC:3035 ]	18	28709199	28742819	-1	q12.1
217	-52.6	6.67	20	31	6	11	39.6	H2AFY	ENSP00000423563	H2AFY:p , H2A histone family member Y [Source:HGNC Symbol;Acc: HGNC:4740 ]	5	134669590	134735604	-1	q31.1
218	-52.6	6.27	5.2	7	7	7	144.6	PHLDB1	ENSP00000348359	PHLDB1:p ,	11	118477155	118528741	1	q23.3
219	-52.4	6.48	8.3	11	7	7	99.3	MVP	ENSP00000349977	MVP:p , major vault protein [Source:HGNC Symbol;Acc: HGNC:7531 ]	16	29831715	29859355	1	p11.2
220	-52.1	6.21	13	17	6	7	48.6	PSMC2	ENSP00000391211	PSMC2:p , proteasome 26S subunit, ATPase 2 [Source:HGNC Symbol;Acc: HGNC:9548 ]	7	102984701	103009842	1	q22.1
221	-51.5	6.83	17	41	6	10	25.1	sp|CASB_BOVIN|	sp|CASB_BOVIN|	Beta-casein; Contains: Casoparan; Contains: Antioxidant peptide; Contains: Casohypotensin; Flags: Precursor;	nc
222	-51.4	6.16	5.2	7	6	6	134.2	VCPIP1	ENSP00000309031	VCPIP1:p , valosin containing protein interacting protein 1 [Source:HGNC Symbol;Acc: HGNC:30897 ]	8	67540722	67579452	-1	q13.1
223	-51.4	6.02	8.5	12	6	6	96.3	ENSP00000481495	ENSP00000481495	DEAD-box helicase 24 [Source:HGNC Symbol;Acc: HGNC:13266 ]	nc
224	-50.6	6.21	24	39	4	4	21.3	sp|CASK_BOVIN|	sp|CASK_BOVIN|	Kappa-casein; Contains: Casoxin-C; Contains: Casoxin-6; Contains: Casoxin-A; Contains: Casoxin-B; Contains: Casoplatelin ...	nc
225	-50.3	6.36	2.5	4	5	6	299.4	SRRM2	ENSP00000301740	SRRM2:p , serine/arginine repetitive matrix 2 [Source:HGNC Symbol;Acc: HGNC:16639 ]	16	2802330	2822539	1	p13.3
226	-50.2	6.63	16	43	6	11	53.4	SRSF11	ENSP00000359989	SRSF11:p , serine and arginine rich splicing factor 11 [Source:HGNC Symbol;Acc: HGNC:10782 ]	1	70671365	70718735	1	p31.1
227	-50.1	6.29	10	19	5	7	71.4	DBN1	ENSP00000308532	DBN1:p , drebrin 1 [Source:HGNC Symbol;Acc:HGNC:2695]	5	176883609	176901402	-1	q35.3
228	-49.9	6.18	8.1	11	6	6	80.4	MCCC1	ENSP00000265594	MCCC1:p , methylcrotonoyl-CoA carboxylase 1 [Source:HGNC Symbol;Acc: HGNC:6936 ]	3	182733006	182833863	-1	q27.1
229	-49.6	6.2	6.2	17	6	6	117	UBAP2	ENSP00000368540	UBAP2:p , ubiquitin associated protein 2 [Source:HGNC Symbol;Acc: HGNC:14185 ]	9	33921691	34048947	-1	p13.3
230	-49.5	6.22	6.9	10	7	7	146.5	CAMSAP1	ENSP00000312463	CAMSAP1:p , calmodulin regulated spectrin-associated protein 1 [ Source: RefSeq_peptide (NP_056262) ]&nbsp;	9	138700333	138799074	-1	q34.3
231	-49.5	6.09	16	21	6	7	48	TES	ENSP00000350937	TES:p , testin LIM domain protein [Source:HGNC Symbol;Acc: HGNC:14620 ]	7	115850547	115898837	1	q31.2
232	-49.1	6.2	6.4	9	6	7	105.9	XPC	ENSP00000285021	XPC:p , XPC complex subunit, DNA damage recognition and repair factor [Source:HGNC Symbol;Acc: HGNC:12816 ]	3	14186647	14220283	-1	p25.1
233	-48.4	5.85	3.9	6	5	5	197.3	NAV1	ENSP00000356271	NAV1:p , neuron navigator 1 [Source:HGNC Symbol;Acc: HGNC:15989 ]	1	201592411	201796102	1	q32.1
234	-47.8	6.22	9.3	14	5	5	76.5	EEF1D	ENSP00000434070	EEF1D:p , eukaryotic translation elongation factor 1 delta (guanine nucleotide exchange protein) [ Source: HGNC 3211 ]	8	144661867	144681711	-1	q24.3
235	-47.4	6.18	33	59	6	6	15.2	FABP5	ENSP00000297258	FABP5:p , fatty acid binding protein 5 [Source:HGNC Symbol;Acc: HGNC:3560 ]	8	82192598	82197012	1	q21.13
236	-47	6.02	4.3	6	7	7	148.8	MYBBP1A	ENSP00000254718	MYBBP1A:p , MYB binding protein 1a [Source:HGNC Symbol;Acc: HGNC:7546 ]	17	4442192	4458926	-1	p13.2
237	-46.6	6	8.9	16	5	5	80.6	NEXN	ENSP00000333938	NEXN:p , nexilin (F actin binding protein) [ Source: HGNC 29557 ]	1	78354198	78409580	1	p31.1
238	-46	6.16	13	16	6	6	51.1	RUVBL2	ENSP00000473172	RUVBL2:p , RuvB like AAA ATPase 2 [Source:HGNC Symbol;Acc: HGNC:10475 ]	19	49496705	49519252	1	q13.33
239	-46	6.56	11	17	7	9	61.2	HP1BP3	ENSP00000312625	HP1BP3:p , heterochromatin protein 1 binding protein 3 [Source:HGNC Symbol;Acc: HGNC:24973 ]	1	21069154	21113816	-1	p36.12
240	-45.9	6.26	15	24	6	6	52.8	RRP1	ENSP00000417464	RRP1:p , ribosomal RNA processing 1 [Source:HGNC Symbol;Acc: HGNC:18785 ]	21	45209394	45225174	1	q22.3
241	-45.8	6.4	14	26	6	8	53.1	U2AF2	ENSP00000388475	U2AF2:p , U2 small nuclear RNA auxiliary factor 2 [Source:HGNC Symbol;Acc: HGNC:23156 ]	19	56165512	56186081	1	q13.42
242	-45.7	6.26	18	23	6	7	38.2	NUDC	ENSP00000319664	NUDC:p , nuclear distribution C, dynein complex regulator [Source:HGNC Symbol;Acc: HGNC:8045 ]	1	27226729	27273353	1	p36.11
243	-45.6	7.48	5.6	8	6	7	130.3	KIF1B	ENSP00000366297	KIF1B:p , kinesin family member 1B [Source:HGNC Symbol;Acc: HGNC:16636 ]	1	10270863	10441661	1	p36.22
244	-45.5	6.82	24	50	4	8	22.9	NACA	ENSP00000448039	NACA:p , nascent polypeptide associated complex subunit alpha [Source:HGNC Symbol;Acc: HGNC:7629 ]	12	57106212	57125412	-1	q13.3
245	-45.3	6.45	17	25	5	11	36	PDLIM1	ENSP00000360305	PDLIM1:p , PDZ and LIM domain 1 [Source:HGNC Symbol;Acc: HGNC:2067 ]	10	96997329	97050781	-1	q24.1
246	-45.1	6.5	29	41	4	6	15.9	CALML5	ENSP00000369689	CALML5:p , calmodulin-like 5 [Source:HGNC Symbol;Acc: HGNC:18180 ]	10	5540658	5541533	-1	p15.1
247	-44.9	6.7	15	29	7	7	33.2	ARGLU1	ENSP00000383059	ARGLU1:p , arginine and glutamate rich 1 [Source:HGNC Symbol;Acc: HGNC:25482 ]	13	107194021	107220512	-1	q33.3
248	-44.3	6.14	6.9	10	6	6	88.1	PTPN12	ENSP00000248594	PTPN12:p , protein tyrosine phosphatase, non-receptor type 12 [Source:HGNC Symbol;Acc: HGNC:9645 ]	7	77166592	77269388	1	q11.23
249	-44.1	6.47	16	19	6	6	36.7	LDHA	ENSP00000395337	LDHA:p , lactate dehydrogenase A [Source:HGNC Symbol;Acc: HGNC:6535 ]	11	18415935	18429972	1	p15.1
250	-43.9	6.07	13	18	4	4	47.7	SQSTM1	ENSP00000374455	SQSTM1:p , sequestosome 1 [Source:HGNC Symbol;Acc: HGNC:11280 ]	5	179233388	179265078	1	q35.3
251	-43.8	6.39	7.5	10	6	7	82.6	FAM129B	ENSP00000362411	FAM129B:p , family with sequence similarity 129, member B [Source:HGNC Symbol;Acc: HGNC:25282 ]	9	130267618	130341268	-1	q34.11
252	-43.7	6.2	16	31	5	6	45.3	LPP	ENSP00000393602	LPP:p , LIM domain containing preferred translocation partner in lipoma [Source:HGNC Symbol;Acc: HGNC:6679 ]	3	187871072	188608460	1	q27.3
253	-43.7	6.47	21	34	5	8	24.5	sp|CAS1_BOVIN|	sp|CAS1_BOVIN|	Alpha-S1-casein; Bos d 8; Contains: Antioxidant peptide; Flags: Precursor;	nc
254	-43.3	6.16	3	6	5	5	208.6	HCFC1	ENSP00000309555	HCFC1:p , host cell factor C1 [Source:HGNC Symbol;Acc: HGNC:4839 ]	X	153213004	153237258	-1	q28
255	-42.9	6.25	13	20	5	6	43.1	ARL6IP4	ENSP00000442718	ARL6IP4:p , ADP ribosylation factor like GTPase 6 interacting protein 4 [Source:HGNC Symbol;Acc: HGNC:18076 ]	12	123464333	123467456	1	q24.31
256	-42.8	6.25	3.4	5	6	6	194	XRN1	ENSP00000264951	XRN1:p , 5&#39;-3&#39; exoribonuclease 1 [Source:HGNC Symbol;Acc: HGNC:30654 ]	3	142025449	142166904	-1	q23
257	-42.8	6.61	29	37	6	9	22.1	PRDX1	ENSP00000361152	PRDX1:p , peroxiredoxin 1 [Source:HGNC Symbol;Acc: HGNC:9352 ]	1	45976708	45988719	-1	p34.1
258	-42.7	6.01	5.4	7	6	6	139.2	COPA	ENSP00000357048	COPA:p , coatomer protein complex subunit alpha [Source:HGNC Symbol;Acc: HGNC:2230 ]	1	160259063	160313190	-1	q23.2
259	-42.1	6.2	10	19	6	6	64.1	ENSP00000475216	ENSP00000475216	keratinocyte proline-rich protein [Source:HGNC Symbol;Acc: HGNC:31823 ]	nc
260	-42	6.19	8.5	11	6	6	68	STIP1	ENSP00000351646	STIP1:p , stress-induced-phosphoprotein 1 [ Source: HGNC 11387 ]	11	63952744	63972015	1	q13.1
261	-41.3	6.28	36	44	5	6	16.9	MYL6	ENSP00000446955	MYL6:p , myosin light chain 6 [Source:HGNC Symbol;Acc: HGNC:7587 ]	12	56551945	56557280	1	q13.2
262	-40.4	6.21	3.6	6	5	6	158.2	ERBB2IP	ENSP00000284037	ERBB2IP:p , erbb2 interacting protein [Source:HGNC Symbol;Acc: HGNC:15842 ]	5	65222303	65378377	1	q12.3
263	-39.9	6.28	12	26	5	6	51.5	SNRNP70	ENSP00000472998	SNRNP70:p , small nuclear ribonucleoprotein U1 subunit 70 [Source:HGNC Symbol;Acc: HGNC:11150 ]	19	49588676	49611862	1	q13.33
264	-39.7	6.65	15	22	5	9	28	RPL8	ENSP00000378378	RPL8:p , ribosomal protein L8 [Source:HGNC Symbol;Acc: HGNC:10368 ]	8	146015150	146017972	-1	q24.3
265	-39.4	6.55	9.8	17	5	6	66.6	CTPS1	ENSP00000361704	CTPS1:p , CTP synthase 1 [Source:HGNC Symbol;Acc: HGNC:2519 ]	1	41445007	41478235	1	p34.2
266	-39.2	6.36	19	26	5	5	25	PRDX6	ENSP00000342026	PRDX6:p , peroxiredoxin 6 [Source:HGNC Symbol;Acc: HGNC:16753 ]	1	173446405	173457946	1	q25.1
267	-39	6.01	7.7	13	5	5	72.8	SPG20	ENSP00000406061	SPG20:p , spartin [Source:HGNC Symbol;Acc: HGNC:18514 ]	13	36875775	36944317	-1	q13.3
268	-39	6.03	10	16	4	4	52.1	G3BP1	ENSP00000377681	G3BP1:p , G3BP stress granule assembly factor 1 [Source:HGNC Symbol;Acc: HGNC:30292 ]	5	151150606	151192346	1	q33.1
269	-38.8	6.17	4.8	7	5	5	116.4	LARP1	ENSP00000336721	LARP1:p , La ribonucleoprotein domain family member 1 [Source:HGNC Symbol;Acc: HGNC:29531 ]	5	154092462	154197167	1	q33.2
270	-38.5	6.19	7.6	12	5	6	77.8	FERMT2	ENSP00000378993	FERMT2:p , fermitin family member 2 [ Source: HGNC 15767 ]	14	53323986	53419153	-1	q22.1
271	-38	6.18	8.6	13	5	5	73.9	DPYSL3	ENSP00000343690	DPYSL3:p , dihydropyrimidinase like 3 [Source:HGNC Symbol;Acc: HGNC:3015 ]	5	146770374	146889619	-1	q32
272	-38	6.12	9.6	12	5	6	56.1	ALDH1A3	ENSP00000332256	ALDH1A3:p , aldehyde dehydrogenase 1 family, member A3 [Source:HGNC Symbol;Acc: HGNC:409 ]	15	101402129	101456831	1	q26.3
273	-37.9	6.02	4.6	8	4	4	117.1	SLTM	ENSP00000369887	SLTM:p , SAFB like transcription modulator [Source:HGNC Symbol;Acc: HGNC:20709 ]	15	59171244	59225852	-1	q22.1
274	-37.7	6.29	14	16	5	5	35.9	ANXA5	ENSP00000296511	ANXA5:p , annexin A5 [Source:HGNC Symbol;Acc: HGNC:543 ]	4	122589110	122618268	-1	q27
275	-37.4	6.18	8.5	13	4	4	63.1	STAU1	ENSP00000360922	STAU1:p , staufen double-stranded RNA binding protein 1 [Source:HGNC Symbol;Acc: HGNC:11370 ]	20	47729878	47804904	-1	q13.13
276	-37.3	6.96	10	18	5	5	53.2	PPAN	ENSP00000253107	PPAN:p , peter pan homolog [Source:HGNC Symbol;Acc: HGNC:9227 ]	19	10216965	10225414	1	p13.2
277	-36.6	6.11	12	17	5	6	48.5	RBM34	ENSP00000386226	RBM34:p , RNA binding motif protein 34 [Source:HGNC Symbol;Acc: HGNC:28965 ]	1	235294498	235324772	-1	q42.3
278	-36.3	6.21	4.9	7	5	5	141.6	DCTN1	ENSP00000354791	DCTN1:p , dynactin 1 [Source:HGNC Symbol;Acc: HGNC:2711 ]	2	74588281	74619214	-1	p13.1
279	-35.9	6.09	6.5	15	4	4	88.6	PPIG	ENSP00000260970	PPIG:p , peptidylprolyl isomerase G [Source:HGNC Symbol;Acc: HGNC:14650 ]	2	170440850	170497916	1	q31.1
280	-35.4	6.71	21	29	4	7	13.9	HIST2H2BF	ENSP00000358164	HIST2H2BF:p , histone cluster 2 H2B family member f [Source:HGNC Symbol;Acc: HGNC:24700 ]	1	149754245	149783928	-1	q21.2
281	-34.8	6.02	3.5	5	5	5	143.6	RRP12	ENSP00000446184	RRP12:p , ribosomal RNA processing 12 homolog [Source:HGNC Symbol;Acc: HGNC:29100 ]	10	99116115	99161127	-1	q24.1
282	-34.5	5.83	1.7	3	4	4	265.2	NOTCH2	ENSP00000256646	NOTCH2:p , notch 2 [Source:HGNC Symbol;Acc:HGNC:7882]	1	120454176	120612240	-1	p11.2
283	-34.4	6.26	14	19	5	5	37.4	HNRNPA2B1	ENSP00000346694	HNRNPA2B1:p , heterogeneous nuclear ribonucleoprotein A2/B1 [Source:HGNC Symbol;Acc: HGNC:5033 ]	7	26229547	26241149	-1	p15.2
284	-34.4	5.99	15	25	4	5	40	H2AFY2	ENSP00000362352	H2AFY2:p , H2A histone family member Y2 [Source:HGNC Symbol;Acc: HGNC:14453 ]	10	71812552	71872036	1	q22.1
285	-34.3	6.17	14	21	5	5	42.6	DEK	ENSP00000380414	DEK:p , DEK proto-oncogene [Source:HGNC Symbol;Acc: HGNC:2768 ]	6	18224099	18265054	-1	p22.3
286	-34.2	6.2	12	13	5	5	39.4	ALDOA	ENSP00000336927	ALDOA:p , aldolase A, fructose-bisphosphate [Source:HGNC Symbol;Acc: HGNC:414 ]	16	30064411	30081778	1	p11.2
287	-34	6.2	19	33	4	5	23.7	PPIB	ENSP00000300026	PPIB:p , peptidylprolyl isomerase B [Source:HGNC Symbol;Acc: HGNC:9255 ]	15	64448011	64455404	-1	q22.31
288	-33.9	6.47	5.7	9	5	5	101.5	BBX	ENSP00000408358	BBX:p , BBX, HMG-box containing [Source:HGNC Symbol;Acc: HGNC:14422 ]	3	107241783	107530171	1	q13.12
289	-33.9	6.38	28	68	5	7	17.2	RPL26	ENSP00000293842	RPL26:p , ribosomal protein L26 [Source:HGNC Symbol;Acc: HGNC:10327 ]	17	8280838	8286531	-1	p13.1
290	-33.8	6.09	24	64	5	5	21.3	APOD	ENSP00000345179	APOD:p , apolipoprotein D [Source:HGNC Symbol;Acc: HGNC:612 ]	3	195295573	195311076	-1	q29
291	-33.6	6.07	3.8	5	5	5	155.9	RAB3GAP2	ENSP00000351832	RAB3GAP2:p , RAB3 GTPase activating non-catalytic protein subunit 2 [Source:HGNC Symbol;Acc: HGNC:17168 ]	1	220321635	220445796	-1	q41
292	-33.6	5.91	4.8	7	4	4	81.1	SP110	ENSP00000258381	SP110:p , SP110 nuclear body protein [Source:HGNC Symbol;Acc: HGNC:5401 ]	2	231032009	231090444	-1	q37.1
293	-33.3	6.48	2.7	4	3	7	129.9	RTN4	ENSP00000337838	RTN4:p , reticulon 4 [Source:HGNC Symbol;Acc: HGNC:14085 ]	2	55199325	55339757	-1	p16.1
294	-32.6	7.1	28	63	5	5	11.1	RPL37	ENSP00000274242	RPL37:p , ribosomal protein L37 [ Source: HGNC 10347 ]	5	40825364	40835437	-1	p13.1
295	-32.6	6.81	24	33	5	7	15.3	H3F3A	ENSP00000355781	H3F3A:p , H3 histone family member 3A [Source:HGNC Symbol;Acc: HGNC:4764 ]	1	226249552	226259702	1	q42.12
296	-32.6	6.52	8	19	5	6	66.4	PICALM	ENSP00000436958	PICALM:p , phosphatidylinositol binding clathrin assembly protein [Source:HGNC Symbol;Acc: HGNC:15514 ]	11	85668727	85780924	-1	q14.2
297	-32.4	6.17	16	25	5	5	34.9	LRRC59	ENSP00000225972	LRRC59:p , leucine rich repeat containing 59 [Source:HGNC Symbol;Acc: HGNC:28817 ]	17	48452420	48474914	-1	q21.33
298	-32.4	6.24	10	20	4	4	43.6	LYAR	ENSP00000345917	LYAR:p , Ly1 antibody reactive [Source:HGNC Symbol;Acc: HGNC:26021 ]	4	4269428	4291896	-1	p16.3
299	-32.2	5.94	25	44	4	4	20.6	PDAP1	ENSP00000222968	PDAP1:p , PDGFA associated protein 1 [Source:HGNC Symbol;Acc: HGNC:14634 ]	7	98989671	99006452	-1	q22.1
300	-32.2	5.7	6.2	11	3	3	62	DNAJC21	ENSP00000343728	DNAJC21:p , DnaJ heat shock protein family (Hsp40) member C21 [Source:HGNC Symbol;Acc: HGNC:27030 ]	5	34929698	34959069	1	p13.2
301	-32	6.17	31	37	4	4	16	HBB	ENSP00000333994	HBB:p , hemoglobin subunit beta [Source:HGNC Symbol;Acc: HGNC:4827 ]	11	5246694	5250625	-1	p15.4
302	-32	6.06	11	13	5	5	59.1	YARS	ENSP00000362576	YARS:p , tyrosyl-tRNA synthetase [Source:HGNC Symbol;Acc: HGNC:12840 ]	1	33240840	33283754	-1	p35.1
303	-31.9	6.15	5.3	19	3	5	71.6	SREK1	ENSP00000334538	SREK1:p , splicing regulatory glutamic acid and lysine rich protein 1 [Source:HGNC Symbol;Acc: HGNC:17882 ]	5	65435799	65479443	1	q12.3
304	-31.6	6.1	28	91	3	4	16.3	RPS14	ENSP00000385958	RPS14:p , ribosomal protein S14 [Source:HGNC Symbol;Acc: HGNC:10387 ]	5	149822753	149829319	-1	q33.1
305	-31.5	6.2	8.1	10	5	5	71.4	CD2AP	ENSP00000352264	CD2AP:p , CD2-associated protein [Source:HGNC Symbol;Acc: HGNC:14258 ]	6	47445525	47594999	1	p12.3
306	-31.4	6.2	22	26	4	5	16.5	LYZ	ENSP00000261267	LYZ:p , lysozyme [Source:HGNC Symbol;Acc: HGNC:6740 ]	12	69742121	69748014	1	q15
307	-31.4	5.87	2	3	4	4	238.1	NUMA1	ENSP00000377298	NUMA1:p , nuclear mitotic apparatus protein 1 [Source:HGNC Symbol;Acc: HGNC:8059 ]	11	71713910	71791739	-1	q13.4
308	-31.4	5.84	7.1	9	4	4	61.6	DDX56	ENSP00000258772	DDX56:p , DEAD-box helicase 56 [Source:HGNC Symbol;Acc: HGNC:18193 ]	7	44605016	44614650	-1	p13
309	-31.2	6.24	35	60	4	4	11.4	ENSP00000462667	ENSP00000462667	histone cluster 2 H4 family member a [Source:HGNC Symbol;Acc: HGNC:4794 ]	HG1287_PATCH	150519072	150519467	1	q21.2
310	-31	6.23	18	26	4	5	29.2	FRG1	ENSP00000226798	FRG1:p , FSHD region gene 1 [Source:HGNC Symbol;Acc: HGNC:3954 ]	4	190861943	190884359	1	q35.2
311	-30.8	5.81	5.8	8	3	3	88	STAT3	ENSP00000264657	STAT3:p , signal transducer and activator of transcription 3 [Source:HGNC Symbol;Acc: HGNC:11364 ]	17	40465342	40540586	-1	q21.2
312	-30.8	5.91	6.8	10	4	5	51.6	C16orf88	ENSP00000219837	C16orf88:p , lysine rich nucleolar protein 1 [Source:HGNC Symbol;Acc: HGNC:34404 ]	16	19714902	19729557	-1	p12.3
313	-30.6	6.04	17	23	4	4	29.3	CAPZB	ENSP00000364286	CAPZB:p , capping actin protein of muscle Z-line subunit beta [Source:HGNC Symbol;Acc: HGNC:1491 ]	1	19665267	19812066	-1	p36.13
314	-30.5	6.22	18	30	4	5	24.4	RAN	ENSP00000446215	RAN:p , RAN, member RAS oncogene family [Source:HGNC Symbol;Acc: HGNC:9846 ]	12	131356424	131362223	1	q24.33
315	-30.2	6.13	9.2	14	4	5	68	WDR46	ENSP00000363746	WDR46:p , WD repeat domain 46 [Source:HGNC Symbol;Acc: HGNC:13923 ]	6	33246885	33257304	-1	p21.32
316	-30	6.11	12	14	4	4	35.1	GNB2L1	ENSP00000426909	GNB2L1:p , receptor for activated C kinase 1 [Source:HGNC Symbol;Acc: HGNC:4399 ]	5	180663909	180675096	-1	q35.3
317	-30	6.06	7	10	4	4	63.5	RANGAP1	ENSP00000385866	RANGAP1:p , Ran GTPase activating protein 1 [Source:HGNC Symbol;Acc: HGNC:9854 ]	22	41641615	41682255	-1	q13.2
318	-30	6.8	30	55	4	5	13	RPS26	ENSP00000348849	RPS26:p , ribosomal protein S26 [Source:HGNC Symbol;Acc: HGNC:10414 ]	12	56435637	56438116	1	q13.2
319	-29.9	5.96	1.8	2	4	4	269.8	ENSP00000483300	ENSP00000483300	no protein information available	nc
320	-29.7	5.92	5	7	4	4	118	MPRIP	ENSP00000379156	MPRIP:p , myosin phosphatase Rho interacting protein [Source:HGNC Symbol;Acc: HGNC:30321 ]	17	16945859	17120993	1	p11.2
321	-29.6	6	6.3	8	4	4	70	PML	ENSP00000378567	PML:p , promyelocytic leukemia [ Source: HGNC 9113 ]	15	74287014	74340153	1	q24.1
322	-29.4	5.76	21	25	3	3	21	PEBP1	ENSP00000261313	PEBP1:p , phosphatidylethanolamine binding protein 1 [Source:HGNC Symbol;Acc: HGNC:8630 ]	12	118573663	118583389	1	q24.23
323	-29.4	6.11	6.3	8	4	4	66.2	WDR1	ENSP00000427687	WDR1:p , WD repeat domain 1 [Source:HGNC Symbol;Acc: HGNC:12754 ]	4	10075963	10118573	-1	p16.1
324	-29.3	5.96	9.7	14	4	4	51	HNRNPK	ENSP00000365458	HNRNPK:p , heterogeneous nuclear ribonucleoprotein K [Source:HGNC Symbol;Acc: HGNC:5044 ]	9	86582998	86595569	-1	q21.32
325	-29.3	6.16	5.9	10	4	5	73.5	KIAA0020	ENSP00000380982	KIAA0020:p , KIAA0020 [ Source: HGNC 29676 ]	9	2720469	2844241	-1	p24.2
326	-29.3	6.01	11	16	3	3	34.2	HNRNPA1	ENSP00000448617	HNRNPA1:p , heterogeneous nuclear ribonucleoprotein A1 [Source:HGNC Symbol;Acc: HGNC:5031 ]	12	54673977	54680872	1	q13.13
327	-29.2	5.85	17	25	4	4	29.4	C1orf35	ENSP00000272139	C1orf35:p , chromosome 1 open reading frame 35 [Source:HGNC Symbol;Acc: HGNC:19032 ]	1	228288427	228293112	-1	q42.13
328	-29.1	6.01	4	7	4	4	119.2	TAOK2	ENSP00000279394	TAOK2:p , TAO kinase 2 [ Source: HGNC 16835 ]	16	29984962	30003582	1	p11.2
329	-29	6.14	9.3	12	4	6	57.6	DKC1	ENSP00000358563	DKC1:p , dyskerin pseudouridine synthase 1 [Source:HGNC Symbol;Acc: HGNC:2890 ]	X	153991031	154005964	1	q28
330	-28.6	6.2	5.1	8	4	4	76.6	NCL	ENSP00000318195	NCL:p , nucleolin [Source:HGNC Symbol;Acc: HGNC:7667 ]	2	232318242	232348352	-1	q37.1
331	-28.4	5.87	8.8	18	3	3	51.4	LUC7L3	ENSP00000425092	LUC7L3:p , LUC7 like 3 pre-mRNA splicing factor [Source:HGNC Symbol;Acc: HGNC:24309 ]	17	48796905	48833574	1	q21.33
332	-28.4	6.3	28	53	4	4	14.5	RPL31	ENSP00000264258	RPL31:p , ribosomal protein L31 [Source:HGNC Symbol;Acc: HGNC:10334 ]	2	101618177	101640494	1	q11.2
333	-28.2	6.04	10	11	4	4	49.9	RNH1	ENSP00000433999	RNH1:p , ribonuclease/angiogenin inhibitor 1 [Source:HGNC Symbol;Acc: HGNC:10074 ]	11	494512	507300	-1	p15.5
334	-28.2	5.95	6.6	9	4	4	70	ADD1	ENSP00000421907	ADD1:p , adducin 1 [Source:HGNC Symbol;Acc: HGNC:243 ]	4	2845584	2931803	1	p16.3
335	-28.1	6.08	12	18	4	5	36.7	TPM2	ENSP00000367550	TPM2:p , tropomyosin 2 (beta) [Source:HGNC Symbol;Acc:HGNC:12011]	9	35681989	35691017	-1	p13.3
336	-28	6.14	12	20	4	5	34.8	EBNA1BP2	ENSP00000236051	EBNA1BP2:p , EBNA1 binding protein 2 [Source:HGNC Symbol;Acc: HGNC:15531 ]	1	43629846	43736607	-1	p34.2
337	-28	6.1	5.8	9	4	5	75.4	DDX18	ENSP00000263239	DDX18:p , DEAD-box helicase 18 [Source:HGNC Symbol;Acc: HGNC:2741 ]	2	118572226	118589955	1	q14.1
338	-27.8	5.81	4.7	7	4	4	102.9	LIMCH1	ENSP00000425222	LIMCH1:p ,	4	41361624	41702061	1	p13
339	-27.7	5.94	7.6	10	4	4	66	CKAP4	ENSP00000367265	CKAP4:p , cytoskeleton associated protein 4 [Source:HGNC Symbol;Acc: HGNC:16991 ]	12	106631655	106698057	-1	q23.3
340	-27.4	6.13	6.1	13	4	5	66.5	ENAH	ENSP00000355809	ENAH:p , enabled homolog (Drosophila) [ Source: HGNC 18271 ]	1	225677502	225840844	-1	q42.12
341	-27.1	6.16	11	14	4	4	32.6	NPM1	ENSP00000428755	NPM1:p , nucleophosmin 1 [Source:HGNC Symbol;Acc: HGNC:7910 ]	5	170814120	170838141	1	q35.1
342	-26.9	6.51	19	30	4	6	19.2	LCN1	ENSP00000263598	LCN1:p , lipocalin 1 [Source:HGNC Symbol;Acc: HGNC:6525 ]	9	138413284	138418378	1	q34.3
343	-26.8	5.87	2.1	4	3	4	201.4	RBBP6	ENSP00000317872	RBBP6:p , RB binding protein 6, ubiquitin ligase [Source:HGNC Symbol;Acc: HGNC:9889 ]	16	24549014	24584184	1	p12.1
344	-26.6	6.33	11	16	4	4	34.7	ARG1	ENSP00000357066	ARG1:p , arginase 1 [Source:HGNC Symbol;Acc: HGNC:663 ]	6	131894284	131905472	1	q23.2
345	-26.5	6.15	18	40	3	3	21.6	RPL18	ENSP00000447001	RPL18:p , ribosomal protein L18 [Source:HGNC Symbol;Acc: HGNC:10310 ]	19	49118585	49122793	-1	q13.33
346	-26.4	5.97	6.1	8	4	4	62	SWAP70	ENSP00000399056	SWAP70:p , SWAP switching B-cell complex 70kDa subunit [Source:HGNC Symbol;Acc: HGNC:17070 ]	11	9685624	9774538	1	p15.4
347	-26.2	5.8	18	26	2	2	23.5	ENSP00000480707	ENSP00000480707	no protein information available	nc
348	-26.1	5.78	10	18	3	3	56.5	MAVS	ENSP00000401980	MAVS:p , mitochondrial antiviral signaling protein [Source:HGNC Symbol;Acc: HGNC:29233 ]	20	3827487	3849280	1	p13
349	-26	5.87	13	17	2	3	18.9	PCNP	ENSP00000265260	PCNP:p , PEST proteolytic signal containing nuclear protein [Source:HGNC Symbol;Acc: HGNC:30023 ]	3	101292939	101313281	1	q12.3
350	-26	6.05	15	24	3	3	23.6	RPL13A	ENSP00000375730	RPL13A:p , ribosomal protein L13a [Source:HGNC Symbol;Acc: HGNC:10304 ]	19	49990811	49995565	1	q13.33
351	-25.6	5.9	28	98	3	4	17.5	MXRA7	ENSP00000391466	MXRA7:p , matrix-remodelling associated 7 [ Source: HGNC 7541 ]	17	74668633	74707098	-1	q25.1
352	-25.6	6	0.5	1	1	1	196.5	RGPD1	ENSP00000453170	RGPD1:p ,	2	87135076	87241104	1	p11.2
353	-25.6	6.24	20	40	3	3	15.4	RPS24	ENSP00000361435	RPS24:p , ribosomal protein S24 [Source:HGNC Symbol;Acc: HGNC:10411 ]	10	79793518	79816570	1	q22.3
354	-25.2	6.09	2	3	4	4	206.6	PHIP	ENSP00000275034	PHIP:p , pleckstrin homology domain interacting protein [Source:HGNC Symbol;Acc: HGNC:15673 ]	6	79650263	79787953	-1	q14.1
355	-25.2	6.32	0.1	0	4	6	3992.2	TTN	ENSP00000467141	TTN:p , titin [Source:HGNC Symbol;Acc: HGNC:12403 ]	2	179390716	179695529	-1	q31.2
356	-25.1	5.6	23	26	2	2	13.2	S100A9	ENSP00000357727	S100A9:p , S100 calcium binding protein A9 [Source:HGNC Symbol;Acc: HGNC:10499 ]	1	153330330	153333503	1	q21.3
357	-24.7	5.98	3	5	4	4	144.3	TCOF1	ENSP00000409944	TCOF1:p , treacle ribosome biogenesis factor 1 [Source:HGNC Symbol;Acc: HGNC:11654 ]	5	149737202	149779871	1	q32
358	-24.6	5.83	7.9	13	3	4	48.2	DBNL	ENSP00000411701	DBNL:p , drebrin like [Source:HGNC Symbol;Acc: HGNC:2696 ]	7	44084239	44109055	1	p13
359	-24.6	5.87	10	16	3	3	49.4	11-Sep	ENSP00000264893	SEPT11:p , septin 11 [Source:HGNC Symbol;Acc:HGNC:25589]	4	77870856	77961537	1	q21.1
360	-24.2	5.93	9	14	3	4	67.8	TKT	ENSP00000417773	TKT:p , transketolase [Source:HGNC Symbol;Acc: HGNC:11834 ]	3	53258723	53290068	-1	p21.1
361	-24.1	5.87	18	22	4	4	30	MAPRE1	ENSP00000364721	MAPRE1:p , microtubule-associated protein, RP/EB family, member 1 [Source:HGNC Symbol;Acc: HGNC:6890 ]	20	31407699	31438211	1	q11.21
362	-24	6.07	25	53	4	4	16.6	RPL27A	ENSP00000346015	RPL27A:p , ribosomal protein L27a [Source:HGNC Symbol;Acc: HGNC:10329 ]	11	8703958	8736306	1	p15.4
363	-24	5.53	9.6	15	3	3	42.4	SERBP1	ENSP00000360033	SERBP1:p , SERPINE1 mRNA binding protein 1 [Source:HGNC Symbol;Acc: HGNC:17860 ]	1	67873493	67896098	-1	p31.3
364	-24	5.63	5.8	7	2	2	60.5	SBSN	ENSP00000430242	SBSN:p , suprabasin [Source:HGNC Symbol;Acc: HGNC:24950 ]	19	36014269	36019253	-1	q13.12
365	-23.9	5.85	6.9	8	3	3	49.8	TGFB1I1	ENSP00000378332	TGFB1I1:p , transforming growth factor beta 1 induced transcript 1 [ Source: HGNC 11767 ]	16	31482906	31489281	1	p11.2
366	-23.7	5.95	3.2	4	4	4	138.5	INPPL1	ENSP00000298229	INPPL1:p , inositol polyphosphate phosphatase-like 1 [ Source: HGNC 6080 ]	11	71934745	71950149	1	q13.4
367	-23.6	6.17	29	33	3	4	10.8	S100A8	ENSP00000357721	S100A8:p , S100 calcium binding protein A8 [Source:HGNC Symbol;Acc: HGNC:10498 ]	1	153362508	153363664	-1	q21.3
368	-23.4	6.24	20	41	3	5	24.9	HMGB1	ENSP00000345347	HMGB1:p , high mobility group box 1 [Source:HGNC Symbol;Acc: HGNC:4983 ]	13	31032884	31191734	-1	q12.3
369	-23.2	6.93	3	4	1	1	49.8	GFAP	ENSP00000253408	GFAP:p , glial fibrillary acidic protein [Source:HGNC Symbol;Acc:HGNC:4235]	17	42982376	42994305	-1	q21.31
370	-23.2	6.06	32	52	3	3	16.3	ARPC5	ENSP00000352918	ARPC5:p , actin related protein 2/3 complex, subunit 5, 16kDa [Source:HGNC Symbol;Acc: HGNC:708 ]	1	183592401	183604892	-1	q25.3
371	-23	5.69	4.2	6	2	2	74.2	FXR2	ENSP00000250113	FXR2:p , FMR1 autosomal homolog 2 [Source:HGNC Symbol;Acc: HGNC:4024 ]	17	7494548	7518189	-1	p13.1
372	-22.8	5.95	3.3	5	4	4	122.9	NEMF	ENSP00000298310	NEMF:p , nuclear export mediator factor [Source:HGNC Symbol;Acc: HGNC:10663 ]	14	50249997	50319921	-1	q21.3
373	-22.6	5.8	21	32	3	4	20.7	ENSP00000478319	ENSP00000478319	gremlin 1, DAN family BMP antagonist [Source:HGNC Symbol;Acc:HGNC:2001]	nc
374	-22.3	5.68	4.5	6	3	3	84.8	PPP1R12C	ENSP00000263433	PPP1R12C:p , protein phosphatase 1, regulatory (inhibitor) subunit 12C [ Source: HGNC 14947 ]	19	55602281	55628927	-1	q13.42
375	-21.6	5.79	2.8	4	3	3	138.3	SSFA2	ENSP00000388731	SSFA2:p , sperm specific antigen 2 [ Source: HGNC 11319 ]	2	182756560	182795465	1	q31.3
376	-21.6	6.1	4.4	6	4	4	95.5	DDX23	ENSP00000310723	DDX23:p , DEAD-box helicase 23 [Source:HGNC Symbol;Acc: HGNC:17347 ]	12	49223840	49246625	-1	q13.12
377	-21.4	5.61	2.9	5	3	3	115.4	SSH1	ENSP00000315713	SSH1:p , slingshot 1. [ Source: RefSeq (NM_018984) ]&nbsp;	12	109176466	109251366	-1	q24.11
378	-21.4	5.64	4.2	5	2	2	73.6	HNRNPM	ENSP00000325732	HNRNPM:p , heterogeneous nuclear ribonucleoprotein M [Source:HGNC Symbol;Acc: HGNC:5046 ]	19	8509651	8553998	1	p13.2
379	-21.1	5.9	3.2	4	3	3	101.9	SND1	ENSP00000346762	SND1:p , staphylococcal nuclease and tudor domain containing 1 [Source:HGNC Symbol;Acc: HGNC:30646 ]	7	127292234	127732661	1	q32.1
380	-21.1	6.02	14	18	3	4	28.8	PGAM1	ENSP00000359991	PGAM1:p , phosphoglycerate mutase 1 (brain) [Source:HGNC Symbol;Acc: HGNC:8888 ]	10	99185917	99193198	1	q24.1
381	-21	5.95	5.8	10	2	2	36.4	CNN3	ENSP00000359225	CNN3:p , calponin 3 [Source:HGNC Symbol;Acc: HGNC:2157 ]	1	95362507	95392834	-1	p21.3
382	-20.5	6.02	3.1	5	3	3	120.7	PHF2	ENSP00000352185	PHF2:p , PHD finger protein 2 [Source:HGNC Symbol;Acc: HGNC:8920 ]	9	96338689	96441869	1	q22.31
383	-20.2	6.07	17	23	3	4	18.5	DSTN	ENSP00000246069	DSTN:p , destrin, actin depolymerizing factor [Source:HGNC Symbol;Acc: HGNC:15750 ]	20	17550508	17588887	1	p12.1
384	-20.2	5.76	36	47	3	3	11	CSTA	ENSP00000264474	CSTA:p , cystatin A (stefin A) [Source:HGNC Symbol;Acc: HGNC:2481 ]	3	122044091	122060819	1	q21.1
385	-20.1	5.93	8.1	12	3	3	49.6	TUBB	ENSP00000339001	TUBB:p , tubulin beta class I [Source:HGNC Symbol;Acc: HGNC:20778 ]	6	30687978	30693203	1	p21.33
386	-20.1	6.09	16	39	3	4	15.2	LLPH	ENSP00000266604	LLPH:p , LLP homolog, long-term synaptic facilitation factor [Source:HGNC Symbol;Acc: HGNC:28229 ]	12	66516842	66524548	-1	q14.3
387	-20	6.38	2.5	4	3	3	117.4	DDX46	ENSP00000416534	DDX46:p , DEAD-box helicase 46 [Source:HGNC Symbol;Acc: HGNC:18681 ]	5	134094469	134190823	1	q31.1
388	-19.8	5.47	2.4	3	3	3	191.4	AKAP12	ENSP00000253332	AKAP12:p , A kinase (PRKA) anchor protein 12 [Source:HGNC Symbol;Acc: HGNC:370 ]	6	151561134	151679692	1	q25.1
389	-19.7	5.7	2	3	2	2	120.6	EPB41L3	ENSP00000343158	EPB41L3:p , erythrocyte membrane protein band 4.1 like 3 [Source:HGNC Symbol;Acc: HGNC:3380 ]	18	5392383	5630699	-1	p11.31
390	-19.6	5.74	7	10	3	3	51.2	ENSP00000445077	ENSP00000445077	Putative eukaryotic translation initiation factor 2 subunit 3-like protein	12	10658201	10675734	1	p13.2
391	-19.2	6.16	12	23	3	3	41.4	SURF6	ENSP00000361092	SURF6:p , surfeit 6 [Source:HGNC Symbol;Acc: HGNC:11478 ]	9	136197552	136203235	-1	q34.2
392	-19.2	5.93	19	54	3	3	16	HN1	ENSP00000387059	HN1:p , hematological and neurological expressed 1 [Source:HGNC Symbol;Acc: HGNC:14569 ]	17	73131343	73164376	-1	q25.1
393	-19	5.65	6.8	13	2	2	46.6	PARVA	ENSP00000334008	PARVA:p , parvin, alpha [Source:HGNC Symbol;Acc:HGNC:14652]	11	12398732	12552348	1	p15.3
394	-18.9	5.86	4.8	6	3	3	70.9	TRIM25	ENSP00000323889	TRIM25:p , tripartite motif containing 25 [Source:HGNC Symbol;Acc: HGNC:12932 ]	17	54965270	54991399	-1	q22
395	-18.7	5.89	6.5	9	3	3	70.8	PLS3	ENSP00000348163	PLS3:p , plastin 3 [Source:HGNC Symbol;Acc: HGNC:9091 ]	X	114795501	114885181	1	q23
396	-18.5	5.69	2.9	5	3	3	124	SORBS2	ENSP00000284776	SORBS2:p , sorbin and SH3 domain containing 2 [Source:HGNC Symbol;Acc: HGNC:24098 ]	4	186506598	186877806	-1	q35.1
397	-18.5	5.73	0.8	1	2	2	246.5	FN1	ENSP00000394423	FN1:p , fibronectin 1 [Source:HGNC Symbol;Acc: HGNC:3778 ]	2	216225163	216300895	-1	q35
398	-18.3	5.89	9.8	22	3	4	40	IST1	ENSP00000457844	IST1:p , increased sodium tolerance 1 homolog (yeast) [Source:HGNC Symbol;Acc: HGNC:28977 ]	16	71919136	71962913	1	q22.2
399	-18.3	6.08	11	14	3	4	24.4	TAGLN2	ENSP00000357076	TAGLN2:p , transgelin 2 [Source:HGNC Symbol;Acc: HGNC:11554 ]	1	159887897	159895522	-1	q23.2
400	-18.1	5.71	20	33	3	3	27.3	CDV3	ENSP00000264993	CDV3:p , CDV3 homolog (mouse) [Source:HGNC Symbol;Acc: HGNC:26928 ]	3	133292574	133309105	1	q22.1
401	-17.9	6.04	10	13	3	4	33.6	CIAPIN1	ENSP00000377914	CIAPIN1:p , cytokine induced apoptosis inhibitor 1 [Source:HGNC Symbol;Acc:HGNC:28050]	16	57462081	57481440	-1	q21
402	-17.9	5.81	7.8	11	2	3	55	CD3EAP	ENSP00000310966	CD3EAP:p , CD3e molecule associated protein [Source:HGNC Symbol;Acc: HGNC:24219 ]	19	45909467	45914024	1	q13.32
403	-17.8	6.13	21	24	2	2	11.5	S100A7	ENSP00000357711	S100A7:p , S100 calcium binding protein A7 [Source:HGNC Symbol;Acc: HGNC:10497 ]	1	153430220	153433177	-1	q21.3
404	-17.8	5.56	4.6	6	2	2	58.7	PTGES3L-AARSD1	ENSP00000353355	PTGES3L-AARSD1:p , alanyl-tRNA synthetase domain containing 1 [ Source: HGNC 28417 ]	17	41102543	41132545	-1	q21.31
405	-17.7	5.85	1.7	3	2	2	116	TAOK1	ENSP00000261716	TAOK1:p , TAO kinase 1 [Source:HGNC Symbol;Acc: HGNC:29259 ]	17	27717482	27878922	1	q11.2
406	-17.7	6.04	5.6	8	3	3	55.7	SRP54	ENSP00000451818	SRP54:p , signal recognition particle 54 [Source:HGNC Symbol;Acc: HGNC:11301 ]	14	35451163	35498773	1	q13.2
407	-17.7	5.71	3.9	5	3	3	76.6	TGM3	ENSP00000370867	TGM3:p , transglutaminase 3 [Source:HGNC Symbol;Acc: HGNC:11779 ]	20	2276647	2321724	1	p13
408	-17.6	5.5	2.1	4	2	2	132.8	FNDC3B	ENSP00000411242	FNDC3B:p , fibronectin type III domain containing 3B [Source:HGNC Symbol;Acc: HGNC:24670 ]	3	171757418	172119455	1	q26.31
409	-17.6	5.81	1.4	2	2	2	216.7	SHROOM3	ENSP00000296043	SHROOM3:p , shroom family member 3 [Source:HGNC Symbol;Acc: HGNC:30422 ]	4	77356253	77704406	1	q21.1
410	-17.6	5.86	1.5	2	3	3	251.3	ASCC3	ENSP00000358159	ASCC3:p , activating signal cointegrator 1 complex subunit 3 [Source:HGNC Symbol;Acc: HGNC:18697 ]	6	100956070	101329248	-1	q16.3
411	-17.6	6.83	19	62	3	7	14.5	RPL35	ENSP00000259469	RPL35:p , ribosomal protein L35 [Source:HGNC Symbol;Acc: HGNC:10344 ]	9	127620159	127624260	-1	q33.3
412	-17.5	5.88	3.1	4	3	3	84.1	SH3D19	ENSP00000387030	SH3D19:p , SH3 domain containing 19 [Source:HGNC Symbol;Acc: HGNC:30418 ]	4	152023903	152246784	-1	q31.3
413	-17.4	5.69	5.7	10	3	3	46.6	PXN	ENSP00000395536	PXN:p , paxillin [ Source: HGNC 9718 ]	12	120648250	120703574	-1	q24.31
414	-17.4	5.62	7.4	10	2	2	39.2	PDLIM3	ENSP00000284770	PDLIM3:p , PDZ and LIM domain 3 [Source:HGNC Symbol;Acc: HGNC:20767 ]	4	186422851	186456766	-1	q35.1
415	-17.2	5.99	8.4	13	3	3	34.3	RPL5	ENSP00000359345	RPL5:p , ribosomal protein L5 [Source:HGNC Symbol;Acc: HGNC:10360 ]	1	93297582	93307481	1	p22.1
416	-17.2	5.61	6.9	9	2	2	26.4	ENSP00000479445	ENSP00000479445	no protein information available	nc
417	-17.2	5.58	4.4	6	2	2	58	PAK2	ENSP00000314067	PAK2:p , p21 protein (Cdc42/Rac)-activated kinase 2 [Source:HGNC Symbol;Acc: HGNC:8591 ]	3	196466728	196559518	1	q29
418	-17.1	5.73	1.8	3	3	3	155.2	TNS3	ENSP00000312143	TNS3:p , tensin 3 [Source:HGNC Symbol;Acc: HGNC:21616 ]	7	47314752	47622156	-1	p12.3
419	-17.1	5.8	11	16	3	3	35.6	SNX1	ENSP00000452651	SNX1:p , sorting nexin 1 [Source:HGNC Symbol;Acc: HGNC:11172 ]	15	64386322	64438289	1	q22.31
420	-16.8	5.81	4.6	6	3	3	64.9	MAGED2	ENSP00000364209	MAGED2:p , MAGE family member D2 [Source:HGNC Symbol;Acc: HGNC:16353 ]	X	54834032	54842445	1	p11.21
421	-16.8	5.84	1.5	2	3	3	170.5	EPRS	ENSP00000355890	EPRS:p , glutamyl-prolyl-tRNA synthetase [Source:HGNC Symbol;Acc: HGNC:3418 ]	1	220141943	220220000	-1	q41
422	-16.7	6.69	3.8	4	3	4	129.2	COL1A2	ENSP00000297268	COL1A2:p , collagen type I alpha 2 chain [Source:HGNC Symbol;Acc: HGNC:2198 ]	7	94023873	94060544	1	q21.3
423	-16.7	5.7	12	19	2	2	19.8	MYL12B	ENSP00000237500	MYL12B:p , myosin light chain 12B [Source:HGNC Symbol;Acc: HGNC:29827 ]	18	3261907	3278282	1	p11.31
424	-16.5	5.6	6.7	8	2	2	37.4	DOK1	ENSP00000387016	DOK1:p , docking protein 1, 62kDa (downstream of tyrosine kinase 1) [ Source: HGNC 2990 ]	2	74776153	74784681	1	p13.1
425	-16.4	5.91	17	31	3	3	19.6	TPT1	ENSP00000431872	TPT1:p , tumor protein, translationally-controlled 1 [ Source: HGNC 12022 ]	13	45911008	45915505	-1	q14.13
426	-16.4	5.99	10	15	3	3	24.1	RPL15	ENSP00000309334	RPL15:p , ribosomal protein L15 [Source:HGNC Symbol;Acc: HGNC:10306 ]	3	23958036	23965183	1	p24.2
427	-16.2	5.69	6.6	8	2	2	38.2	ATP5B	ENSP00000446489	ATP5B:p , ATP synthase F1 subunit beta [Source:HGNC Symbol;Acc: HGNC:830 ]	12	57031959	57039798	-1	q13.3
428	-16.2	5.82	2.5	3	2	2	96.5	FTSJ3	ENSP00000396673	FTSJ3:p , FtsJ RNA methyltransferase homolog 3 [Source:HGNC Symbol;Acc: HGNC:17136 ]	17	61896793	61907372	-1	q23.3
429	-16.2	6.05	16	21	2	2	16.6	PIP	ENSP00000291009	PIP:p , prolactin-induced protein [Source:HGNC Symbol;Acc: HGNC:8993 ]	7	142829170	142836839	1	q34
430	-16.1	7.03	21	37	1	1	9.8	FLNA	ENSP00000405458	FLNA:p , filamin A, alpha [Source:HGNC Symbol;Acc:HGNC:3754]	X	153576892	153603006	-1	q28
431	-15.9	5.72	5.2	8	2	2	44.8	7-Sep	ENSP00000413507	SEPT7:p , septin 7 [ Source: HGNC 1717 ]	7	35840542	35944917	1	p14.2
432	-15.8	6.05	5.3	8	3	3	57.2	ARCN1	ENSP00000264028	ARCN1:p , archain 1 [Source:HGNC Symbol;Acc: HGNC:649 ]	11	118443105	118473748	1	q23.3
433	-15.8	5.51	3.8	7	2	2	66.1	IGF2BP2	ENSP00000371634	IGF2BP2:p , insulin like growth factor 2 mRNA binding protein 2 [Source:HGNC Symbol;Acc: HGNC:28867 ]	3	185361527	185542844	-1	q27.2
434	-15.6	5.72	4.6	8	2	3	69.1	EIF4B	ENSP00000262056	EIF4B:p , eukaryotic translation initiation factor 4B [Source:HGNC Symbol;Acc: HGNC:3285 ]	12	53399942	53435993	1	q13.13
435	-15.5	5.95	2.2	3	3	3	138.9	SLK	ENSP00000336824	SLK:p , STE20-like kinase [Source:HGNC Symbol;Acc: HGNC:11088 ]	10	105726959	105788991	1	q24.33
436	-15.3	6.06	21	37	2	3	11.7	HMGA1	ENSP00000308227	HMGA1:p , high mobility group AT-hook 1 [Source:HGNC Symbol;Acc: HGNC:5010 ]	6	34204650	34214008	1	p21.31
437	-15.3	6.35	12	19	2	5	21.4	ENSP00000482577	ENSP00000482577	ribosomal protein L17 [Source:HGNC Symbol;Acc: HGNC:10307 ]	nc
438	-15.2	5.64	1.3	2	2	2	200.7	SVIL	ENSP00000364549	SVIL:p , supervillin [Source:HGNC Symbol;Acc: HGNC:11480 ]	10	29746267	30025710	-1	p11.23
439	-15.2	5.97	4.2	6	3	3	101.5	SH3PXD2B	ENSP00000309714	SH3PXD2B:p , SH3 and PX domains 2B [ Source: HGNC 29242 ]	5	171752185	171881527	-1	q35.1
440	-15.1	5.82	1.1	2	2	2	185.6	TNS1	ENSP00000171887	TNS1:p , tensin 1 [ Source: HGNC 11973 ]	2	218664512	218867718	-1	q35
441	-15.1	5.9	2.4	3	1	1	36.6	LDHB	ENSP00000379386	LDHB:p , lactate dehydrogenase B [Source:HGNC Symbol;Acc: HGNC:6541 ]	12	21788276	21910791	-1	p12.1
442	-14.9	5.67	3.9	5	2	2	50.1	EEF1G	ENSP00000331901	EEF1G:p , eukaryotic translation elongation factor 1 gamma [Source:HGNC Symbol;Acc: HGNC:3213 ]	11	62327073	62342401	-1	q12.3
443	-14.8	5.41	2.3	3	2	2	132.2	EHBP1	ENSP00000384143	EHBP1:p , EH domain binding protein 1 [ Source: HGNC 29144 ]	2	62900986	63273622	1	p15
444	-14.7	6.99	7.5	20	2	5	14.4	FAU	ENSP00000435370	FAU:p , FAU, ubiquitin like and ribosomal protein S30 fusion [Source:HGNC Symbol;Acc: HGNC:3597 ]	11	64888100	64889945	-1	q13.1
445	-14.3	5.71	0.8	1	2	2	307.4	AKAP13	ENSP00000378026	AKAP13:p , A-kinase anchoring protein 13 [Source:HGNC Symbol;Acc: HGNC:371 ]	15	85923802	86292586	1	q25.3
446	-14.3	5.69	12	17	2	2	22.2	BTF3	ENSP00000369965	BTF3:p , basic transcription factor 3 [Source:HGNC Symbol;Acc: HGNC:1125 ]	5	72794233	72801460	1	q13.2
447	-14.2	5.63	11	16	2	2	32.2	TXNL1	ENSP00000217515	TXNL1:p , thioredoxin like 1 [Source:HGNC Symbol;Acc: HGNC:12436 ]	18	54264439	54318831	-1	q21.31
448	-14.2	5.86	6	9	2	3	41.5	SH3GL1	ENSP00000269886	SH3GL1:p , SH3 domain containing GRB2 like 1, endophilin A2 [Source:HGNC Symbol;Acc: HGNC:10830 ]	19	4360367	4400544	-1	p13.3
449	-14.2	5.77	1.7	3	2	2	120.8	ACLY	ENSP00000253792	ACLY:p , ATP citrate lyase [Source:HGNC Symbol;Acc: HGNC:115 ]	17	40023161	40086795	-1	q21.2
450	-14	6.67	1.9	3	2	2	140.4	VARS	ENSP00000364815	VARS:p , valyl-tRNA synthetase [Source:HGNC Symbol;Acc: HGNC:12651 ]	6	31745295	31763730	-1	p21.33
451	-14	6.25	27	30	2	6	8.2	SPRR2G	ENSP00000357737	SPRR2G:p , small proline-rich protein 2G [Source:HGNC Symbol;Acc: HGNC:11267 ]	1	153122058	153123345	-1	q21.3
452	-13.6	5.89	22	39	2	3	10.7	HMGN1	ENSP00000370125	HMGN1:p , high mobility group nucleosome binding domain 1 [Source:HGNC Symbol;Acc: HGNC:4984 ]	21	40714241	40721573	-1	q22.2
453	-13.6	5.75	12	17	2	2	20.7	RPL18A	ENSP00000222247	RPL18A:p , ribosomal protein L18a [Source:HGNC Symbol;Acc: HGNC:10311 ]	19	17970685	17974962	1	p13.11
454	-13.6	5.66	2.2	5	2	2	119.7	SEC24A	ENSP00000381823	SEC24A:p , SEC24 family, member A (S. cerevisiae) [ Source: HGNC 10703 ]	5	133984479	134063513	1	q31.1
455	-13.4	5.64	3.8	5	2	2	61.7	SPATS2L	ENSP00000386336	SPATS2L:p , spermatogenesis associated serine rich 2 like [Source:HGNC Symbol;Acc: HGNC:24574 ]	2	201170604	201343253	1	q33.1
456	-13.4	5.65	6.4	8	2	2	50.7	RRP8	ENSP00000254605	RRP8:p , ribosomal RNA processing 8 [Source:HGNC Symbol;Acc: HGNC:29030 ]	11	6616305	6624850	-1	p15.4
457	-13.4	5.53	6.7	9	2	2	34.3	ARPC2	ENSP00000327137	ARPC2:p , actin related protein 2/3 complex, subunit 2, 34kDa [Source:HGNC Symbol;Acc: HGNC:705 ]	2	219081817	219119079	1	q35
458	-13.3	5.5	1.8	3	2	2	153.8	NUP153	ENSP00000262077	NUP153:p , nucleoporin 153 [Source:HGNC Symbol;Acc: HGNC:8062 ]	6	17615269	17706656	-1	p22.3
459	-13.3	6.04	9.8	20	2	3	23.4	RPL14	ENSP00000345156	RPL14:p , ribosomal protein L14 [Source:HGNC Symbol;Acc: HGNC:10305 ]	3	40498783	40503861	1	p22.1
460	-13.3	5.63	10	15	2	2	20.7	ARF1	ENSP00000272102	ARF1:p , ADP ribosylation factor 1 [Source:HGNC Symbol;Acc: HGNC:652 ]	1	228270361	228286912	1	q42.13
461	-13.1	5.53	3.7	5	2	2	59.9	ENSP00000474437	ENSP00000474437	heterogeneous nuclear ribonucleoprotein R [Source:HGNC Symbol;Acc: HGNC:5047 ]	1	23630264	23670829	-1	p36.12
462	-12.9	5.54	1.6	2	2	2	145.7	SF3B1	ENSP00000335321	SF3B1:p , splicing factor 3b subunit 1 [Source:HGNC Symbol;Acc: HGNC:10768 ]	2	198256698	198299815	-1	q33.1
463	-12.8	5.59	6.5	9	2	2	35.8	CCDC50	ENSP00000376249	CCDC50:p , coiled-coil domain containing 50 [Source:HGNC Symbol;Acc: HGNC:18111 ]	3	191046866	191116459	1	q28
464	-12.7	6	42	51	2	2	5.7	RPL22	ENSP00000465763	RPL22:p , ribosomal protein L22 [Source:HGNC Symbol;Acc: HGNC:10315 ]	1	6241329	6269449	-1	p36.31
465	-12.6	5.9	2.9	4	2	2	95.2	BCAR1	ENSP00000377074	BCAR1:p , breast cancer anti-estrogen resistance 1 [Source:HGNC Symbol;Acc: HGNC:971 ]	16	75262928	75301951	-1	q23.1
466	-12.5	5.76	5.5	8	2	2	47.1	NKAP	ENSP00000360464	NKAP:p , NFKB activating protein [Source:HGNC Symbol;Acc: HGNC:29873 ]	X	119059014	119077735	-1	q24
467	-12.5	5.73	6.3	9	2	2	39.6	HNRNPA3	ENSP00000376309	HNRNPA3:p , heterogeneous nuclear ribonucleoprotein A3 [Source:HGNC Symbol;Acc: HGNC:24941 ]	2	178077291	178088686	1	q31.2
468	-12.5	5.74	4	7	2	2	49.3	ABI1	ENSP00000365340	ABI1:p , abl-interactor 1 [Source:HGNC Symbol;Acc: HGNC:11320 ]	10	27035522	27150016	-1	p12.1
469	-12.3	6.25	6.2	9	2	4	33.2	CCDC137	ENSP00000329360	CCDC137:p , coiled-coil domain containing 137 [Source:HGNC Symbol;Acc: HGNC:33451 ]	17	79633394	79640934	1	q25.3
470	-12.3	5.83	5.6	13	2	2	37.3	RBMX2	ENSP00000339090	RBMX2:p , RNA binding motif protein X-linked 2 [Source:HGNC Symbol;Acc: HGNC:24282 ]	X	129535943	129547317	1	q26.1
471	-12.2	5.73	3	5	2	2	58	CCT6A	ENSP00000275603	CCT6A:p , chaperonin containing TCP1 subunit 6A [Source:HGNC Symbol;Acc: HGNC:1620 ]	7	56119323	56131682	1	p11.2
472	-12.1	6.39	6	8	2	4	20.2	EIF5A	ENSP00000336702	EIF5A:p , eukaryotic translation initiation factor 5A [ Source: HGNC 3300 ]	17	7210318	7215774	1	p13.1
473	-12	5.82	14	15	2	2	20.1	HN1L	ENSP00000248098	HN1L:p , Jupiter microtubule associated homolog 2 [Source:HGNC Symbol;Acc: HGNC:14137 ]	16	1728257	1752281	1	p13.3
474	-11.9	5.55	8.2	10	2	2	26.7	RPS3	ENSP00000434643	RPS3:p , ribosomal protein S3 [Source:HGNC Symbol;Acc: HGNC:10420 ]	11	75110530	75133324	1	q13.4
475	-11.8	5.56	8.2	22	1	1	23.5	RPL19	ENSP00000225430	RPL19:p , ribosomal protein L19 [Source:HGNC Symbol;Acc: HGNC:10312 ]	17	37356536	37360980	1	q12
476	-11.8	5.74	9.4	13	2	2	25.6	RPS3A	ENSP00000426466	RPS3A:p ,	4	152020725	152025804	1	q31.3
477	-11.5	5.76	0.4	0	2	2	520	ENSP00000475939	ENSP00000475939	dynein, axonemal, heavy chain 11 [Source:HGNC Symbol;Acc: HGNC:2942 ]	nc
478	-11.4	5.79	7.2	13	2	2	26.2	C1orf68	ENSP00000357764	C1orf68:p , chromosome 1 open reading frame 68 [Source:HGNC Symbol;Acc: HGNC:29468 ]	1	152691082	152692946	1	q21.3
479	-11.4	5.69	2.7	5	2	2	104.8	PACS1	ENSP00000316454	PACS1:p , phosphofurin acidic cluster sorting protein 1 [Source:HGNC Symbol;Acc: HGNC:30032 ]	11	65837834	66012218	1	q13.1
480	-11.3	5.66	5	6	1	1	20.5	ARF4	ENSP00000306010	ARF4:p , ADP-ribosylation factor 4 [Source:HGNC Symbol;Acc: HGNC:655 ]	3	57557090	57583947	-1	p14.3
481	-11.2	6.19	13	17	2	3	11.7	S100A11	ENSP00000271638	S100A11:p , S100 calcium binding protein A11 [Source:HGNC Symbol;Acc: HGNC:10488 ]	1	152004982	152020383	-1	q21.3
482	-11.2	5.87	4.8	5	2	3	50.4	ARHGAP1	ENSP00000310491	ARHGAP1:p , Rho GTPase activating protein 1 [Source:HGNC Symbol;Acc: HGNC:673 ]	11	46698630	46722165	-1	p11.2
483	-11.2	6.02	3.5	5	1	1	21.9	PRDX2	ENSP00000301522	PRDX2:p , peroxiredoxin 2 [Source:HGNC Symbol;Acc: HGNC:9353 ]	19	12907634	12912694	-1	p13.2
484	-11.2	5.59	1.6	3	2	2	104.8	SFSWAP	ENSP00000261674	SFSWAP:p , splicing factor SWAP [Source:HGNC Symbol;Acc: HGNC:10790 ]	12	132195626	132284282	1	q24.33
485	-11.2	5.87	16	17	2	3	9.9	SPRR1A	ENSP00000357751	SPRR1A:p , small proline-rich protein 1A [Source:HGNC Symbol;Acc: HGNC:11259 ]	1	152956557	152958289	1	q21.3
486	-11.1	5.94	1.8	3	2	2	108.6	THRAP3	ENSP00000346634	THRAP3:p , thyroid hormone receptor associated protein 3 [Source:HGNC Symbol;Acc: HGNC:22964 ]	1	36690017	36770958	1	p34.3
487	-11.1	5.44	8.6	11	2	2	39.5	TWF2	ENSP00000303908	TWF2:p , twinfilin actin-binding protein 2 [Source:HGNC Symbol;Acc: HGNC:9621 ]	3	52262626	52273177	-1	p21.2
488	-11.1	5.54	7.7	11	2	2	42.1	RBMXL1	ENSP00000318415	RBMXL1:p , RNA binding motif protein, X-linked like 1 [Source:HGNC Symbol;Acc: HGNC:25073 ]	1	89445139	89458643	-1	p22.2
489	-11	5.82	23	28	2	3	9.5	RPS27	ENSP00000357555	RPS27:p , ribosomal protein S27 [Source:HGNC Symbol;Acc: HGNC:10416 ]	1	153963235	153964626	1	q21.3
490	-11	5.67	5.9	10	2	2	46.2	SERPINB12	ENSP00000269491	SERPINB12:p , serpin peptidase inhibitor, clade B (ovalbumin), member 12 [ Source: HGNC 14220 ]	18	61223393	61234244	1	q21.33
491	-10.9	5.49	6.9	16	2	2	56	SLC38A2	ENSP00000256689	SLC38A2:p , solute carrier family 38, member 2 [ Source: HGNC 13448 ]	12	46751972	46766650	-1	q13.11
492	-10.9	5.85	3.3	6	2	2	53.8	RABL6	ENSP00000433031	RABL6:p , RAB, member RAS oncogene family-like 6 [Source:HGNC Symbol;Acc: HGNC:24703 ]	9	139694818	139735639	1	q34.3
493	-10.9	5.57	22	24	2	2	11.7	C12orf23	ENSP00000449785	C12orf23:p ,	12	107349497	107372556	1	q23.3
494	-10.9	5.69	26	31	2	2	9.4	TXN	ENSP00000363639	TXN:p , thioredoxin [Source:HGNC Symbol;Acc: HGNC:12435 ]	9	113006091	113018920	-1	q31.3
495	-10.9	5.6	4.5	6	2	2	46.5	PDLIM7	ENSP00000352964	PDLIM7:p , PDZ and LIM domain 7 (enigma) [ Source: HGNC 22958 ]	5	176910395	176924607	-1	q35.3
496	-10.8	5.87	4.3	6	2	3	48.1	CALR	ENSP00000320866	CALR:p , calreticulin [Source:HGNC Symbol;Acc: HGNC:1455 ]	19	13049392	13055303	1	p13.2
497	-10.7	5.44	6	9	2	2	39.6	TMOD3	ENSP00000308753	TMOD3:p , tropomodulin 3 (ubiquitous) [Source:HGNC Symbol;Acc: HGNC:11873 ]	15	52121825	52239492	1	q21.2
498	-10.5	5.16	13	24	1	1	10.8	U2SURP	ENSP00000417831	U2SURP:p , no protein text annotation available	3	142720010	142779567	1	q23
499	-10.5	5.96	3.6	11	2	3	63.8	ENSP00000473496	ENSP00000473496	YTH N(6)-methyladenosine RNA binding protein 3 [Source:HGNC Symbol;Acc: HGNC:26465 ]	8	64081112	64125346	1	q12.3
500	-10.5	5.91	1.3	2	2	2	182.7	THOC2	ENSP00000347959	THOC2:p , THO complex 2 [Source:HGNC Symbol;Acc: HGNC:19073 ]	X	122734412	122866906	-1	q25
501	-10.5	5.74	1.6	2	2	2	128.1	RFC1	ENSP00000261424	RFC1:p , replication factor C (activator 1) 1, 145kDa [ Source: HGNC 9969 ]	4	39289076	39367995	-1	p14
502	-10.4	5.76	2.3	4	2	2	89.8	DDX27	ENSP00000360828	DDX27:p , DEAD-box helicase 27 [Source:HGNC Symbol;Acc: HGNC:15837 ]	20	47835884	47860614	1	q13.13
503	-10.4	5.64	1.5	2	2	2	117.8	UBA1	ENSP00000366568	UBA1:p , ubiquitin like modifier activating enzyme 1 [Source:HGNC Symbol;Acc: HGNC:12469 ]	X	47050260	47074527	1	p11.23
504	-10.4	5.69	5.8	11	2	2	28.9	ENSP00000479949	ENSP00000479949	no protein information available	nc
505	-10.3	5.63	2.1	5	2	2	100.1	RBM25	ENSP00000261973	RBM25:p , RNA binding motif protein 25 [Source:HGNC Symbol;Acc: HGNC:23244 ]	14	73525144	73588122	1	q24.2
506	-10.3	5.71	4.1	8	2	2	70.8	PPP6R3	ENSP00000434429	PPP6R3:p ,	11	68228186	68382802	1	q13.2
507	-10.3	5.82	12	22	2	2	20.2	RPL11	ENSP00000363676	RPL11:p , ribosomal protein L11 [Source:HGNC Symbol;Acc: HGNC:10301 ]	1	24018269	24022915	1	p36.11
508	-10.3	6.08	14	16	2	4	15.2	HBA2	ENSP00000251595	HBA2:p , hemoglobin subunit alpha 2 [Source:HGNC Symbol;Acc: HGNC:4824 ]	16	222846	223709	1	p13.3
509	-10.2	5.76	3.2	4	1	1	22.7	TGFB1I1	ENSP00000455709	TGFB1I1:p ,	16	31482906	31489281	1	p11.2
510	-10.2	6.05	10	12	2	3	20.9	UBE2M	ENSP00000253023	UBE2M:p , ubiquitin conjugating enzyme E2 M [Source:HGNC Symbol;Acc: HGNC:12491 ]	19	59067079	59070327	-1	q13.43
511	-10.1	5.5	2.3	3	2	2	96.8	HSPH1	ENSP00000318687	HSPH1:p , heat shock protein family H (Hsp110) member 1 [Source:HGNC Symbol;Acc: HGNC:16969 ]	13	31710762	31736525	-1	q12.3
512	-10.1	6.41	48	66	2	3	5	TMSB4X	ENSP00000414376	TMSB4X:p , thymosin beta 4, X-linked [Source:HGNC Symbol;Acc: HGNC:11881 ]	X	12993227	12995346	1	p22.2
513	-10.1	5.81	0.9	1	2	2	183.2	TOP2B	ENSP00000264331	TOP2B:p , DNA topoisomerase II beta [Source:HGNC Symbol;Acc: HGNC:11990 ]	3	25639475	25706398	-1	p24.2
514	-10.1	5.8	3	4	2	2	89.3	VCP	ENSP00000351777	VCP:p , valosin containing protein [Source:HGNC Symbol;Acc: HGNC:12666 ]	9	35056061	35073246	-1	p13.3
515	-10	6.12	3.4	5	1	1	22.6	ENSP00000299633	ENSP00000299633	HDGF like 3 [Source:HGNC Symbol;Acc: HGNC:24937 ]	15	83784320	83876770	-1	q25.2
516	-10	5.65	3.2	4	2	2	82.6	LRRFIP1	ENSP00000289175	LRRFIP1:p , LRR binding FLII interacting protein 1 [Source:HGNC Symbol;Acc: HGNC:6702 ]	2	238536219	238722325	1	q37.3
517	-9.9	5.55	3.6	10	2	2	62.3	YTHDF2	ENSP00000362918	YTHDF2:p , YTH N6-methyladenosine RNA binding protein 2 [Source:HGNC Symbol;Acc: HGNC:31675 ]	1	29063133	29096287	1	p35.3
518	-9.9	5.35	3.2	6	2	2	80.7	AKAP17A	ENSP00000324827	AKAP17A:p , A-kinase anchoring protein 17A [Source:HGNC Symbol;Acc: HGNC:18783 ]	X	1710486	1721407	1	p22.33
519	-9.9	5.72	2.9	5	2	2	51.3	PVRL2	ENSP00000252485	PVRL2:p , poliovirus receptor-related 2 (herpesvirus entry mediator B) [ Source: HGNC 9707 ]	19	45349432	45392485	1	q13.32
520	-9.9	5.87	1.3	2	2	2	140.9	DHX9	ENSP00000356520	DHX9:p , DExH-box helicase 9 [Source:HGNC Symbol;Acc: HGNC:2750 ]	1	182808504	182856886	1	q25.3
521	-9.8	5.21	5.1	6	1	1	39.9	EIF3H	ENSP00000429931	EIF3H:p , eukaryotic translation initiation factor 3, subunit H [ Source: HGNC 3273 ]	8	117654369	117779164	-1	q24.11
522	-9.7	5.82	0.5	1	2	2	346.7	TRIO	ENSP00000339299	TRIO:p , trio Rho guanine nucleotide exchange factor [Source:HGNC Symbol;Acc: HGNC:12303 ]	5	14143811	14532235	1	p15.2
523	-9.7	5.59	2.7	3	2	2	75.8	ANXA6	ENSP00000346550	ANXA6:p , annexin A6 [Source:HGNC Symbol;Acc: HGNC:544 ]	5	150480273	150537443	-1	q33.1
524	-9.7	5.42	5	7	2	2	50.2	RUVBL1	ENSP00000318297	RUVBL1:p , RuvB like AAA ATPase 1 [Source:HGNC Symbol;Acc: HGNC:10474 ]	3	127783621	127872757	-1	q21.3
525	-9.7	5.56	2.9	5	2	2	58.7	SARS	ENSP00000234677	SARS:p , seryl-tRNA synthetase [Source:HGNC Symbol;Acc: HGNC:10537 ]	1	109756540	109780791	1	p13.3
526	-9.6	5.86	2.5	3	2	3	80.6	GSN	ENSP00000362929	GSN:p , gelsolin [Source:HGNC Symbol;Acc: HGNC:4620 ]	9	123970078	124095121	1	q33.2
527	-9.6	5.38	5.5	9	2	2	45.1	TSPYL5	ENSP00000322802	TSPYL5:p , TSPY-like 5 [ Source: HGNC 29367 ]	8	98285717	98290176	-1	q22.1
528	-9.6	5.83	1.9	3	2	2	82.7	CTCF	ENSP00000264010	CTCF:p , CCCTC-binding factor [Source:HGNC Symbol;Acc: HGNC:13723 ]	16	67596310	67673086	1	q22.1
529	-9.6	6.17	2.7	5	2	2	62.7	PALMD	ENSP00000263174	PALMD:p , palmdelphin [ Source: HGNC 15846 ]	1	100111499	100160097	1	p21.2
530	-9.5	5.35	1.4	3	1	1	78	DVL3	ENSP00000316054	DVL3:p , dishevelled, dsh homolog 3 (Drosophila) [ Source: HGNC 3087 ]	3	183873176	183891398	1	q27.1
531	-9.5	5.68	3.8	6	2	2	38.3	AHSA1	ENSP00000216479	AHSA1:p , AHA1, activator of heat shock 90kDa protein ATPase homolog 1 (yeast) [ Source: HGNC 1189 ]	14	77924213	77935817	1	q24.3
532	-9.5	5.5	1.9	3	2	2	105.3	EIF3C	ENSP00000457963	EIF3C:p , eukaryotic translation initiation factor 3, subunit C [Source:HGNC Symbol;Acc: HGNC:3279 ]	16	28699879	28747051	1	p11.2
533	-9.3	5.54	1.6	2	2	2	149.5	KTN1	ENSP00000391964	KTN1:p , kinectin 1 (kinesin receptor) [Source:HGNC Symbol;Acc: HGNC:6467 ]	14	56025790	56168244	1	q22.3
534	-9.1	6.77	0.3	0	1	1	228.7	PRRC2A	ENSP00000387477	PRRC2A:p , proline-rich coiled-coil 2A [ Source: HGNC 13918 ]	HSCHR6_MHC_MCF	31664743	31681839	1	p21.33
535	-9.1	6.06	0.4	1	2	2	479	FAT2	ENSP00000261800	FAT2:p , FAT tumor suppressor homolog 2 (Drosophila) [ Source: HGNC 3596 ]	5	150883654	150948505	-1	q33.1
536	-9	5.62	2	4	2	2	150	GIGYF2	ENSP00000362664	GIGYF2:p , GRB10 interacting GYF protein 2 [Source:HGNC Symbol;Acc: HGNC:11960 ]	2	233562009	233725285	1	q37.1
537	-8.8	5.99	0.7	1	2	2	319.2	MKI67	ENSP00000357642	MKI67:p , marker of proliferation Ki-67 [Source:HGNC Symbol;Acc:HGNC:7107]	10	129894923	129924649	-1	q26.2
538	-8.8	6.48	1.4	2	2	11	226	DOCK4	ENSP00000410746	DOCK4:p , dedicator of cytokinesis 4 [Source:HGNC Symbol;Acc:HGNC:19192]	7	111366166	111846466	-1	q31.1
539	-8.8	6.36	14	28	1	3	10.7	HMGA1	ENSP00000288245	HMGA1:p , high mobility group AT-hook 1 [Source:HGNC Symbol;Acc: HGNC:5010 ]	6	34204650	34214008	1	p21.31
540	-8.8	5.97	2.4	3	2	2	83.1	GARS	ENSP00000373918	GARS:p , glycyl-tRNA synthetase [Source:HGNC Symbol;Acc: HGNC:4162 ]	7	30634297	30673649	1	p14.3
541	-8.8	6.14	2	4	1	1	76.1	SFPQ	ENSP00000349748	SFPQ:p , splicing factor proline and glutamine rich [Source:HGNC Symbol;Acc: HGNC:10774 ]	1	35641979	35658749	-1	p34.3
542	-8.7	5.91	1.5	2	2	2	152.2	WHSC1	ENSP00000423972	WHSC1:p , nuclear receptor binding SET domain protein 2 [Source:HGNC Symbol;Acc: HGNC:12766 ]	4	1873151	1983934	1	p16.3
543	-8.7	5.45	2.8	5	2	2	68.4	DYNC1I2	ENSP00000339430	DYNC1I2:p , dynein, cytoplasmic 1, intermediate chain 2 [Source:HGNC Symbol;Acc:HGNC:2964]	2	172543919	172604930	1	q31.1
544	-8.7	5.68	5.3	8	2	2	37.4	GNB1	ENSP00000367872	GNB1:p , guanine nucleotide binding protein (G protein), beta polypeptide 1 [Source:HGNC Symbol;Acc: HGNC:4396 ]	1	1716729	1822495	-1	p36.33
545	-8.7	5.67	6.8	9	2	2	25.6	GSTA1	ENSP00000335620	GSTA1:p , glutathione S-transferase alpha 1 [Source:HGNC Symbol;Acc: HGNC:4626 ]	6	52656462	52668708	-1	p12.2
546	-8.7	5.7	1.3	2	2	2	170.8	BAZ1B	ENSP00000342434	BAZ1B:p , bromodomain adjacent to zinc finger domain 1B [Source:HGNC Symbol;Acc: HGNC:961 ]	7	72854728	72936608	-1	q11.23
547	-8.6	5.63	1.6	2	2	2	98.6	DDX54	ENSP00000323858	DDX54:p , DEAD-box helicase 54 [Source:HGNC Symbol;Acc: HGNC:20084 ]	12	113594979	113623284	-1	q24.13
548	-8.4	5.62	9.8	25	2	2	19.8	STMN1	ENSP00000410452	STMN1:p , stathmin 1 [ Source: HGNC 6510 ]	1	26210672	26233482	-1	p36.11
549	-8.4	5.53	3.1	5	2	2	83	GOLGA5	ENSP00000163416	GOLGA5:p , golgin A5 [ Source: HGNC 4428 ]	14	93260576	93306308	1	q32.12
550	-8.4	5.74	2.9	8	2	2	60.7	AGFG1	ENSP00000387282	AGFG1:p , ArfGAP with FG repeats 1 [Source:HGNC Symbol;Acc: HGNC:5175 ]	2	228336868	228421384	1	q36.3
551	-8.3	5.51	2.5	8	1	1	53.4	FUS	ENSP00000254108	FUS:p , FUS RNA binding protein [Source:HGNC Symbol;Acc: HGNC:4010 ]	16	31191431	31203127	1	p11.2
552	-8.3	5.62	1.8	2	2	2	170.4	ARHGAP35	ENSP00000385720	ARHGAP35:p , glucocorticoid receptor DNA binding factor 1 [ Source: HGNC 4591 ]	19	47421933	47508334	1	q13.32
553	-8.3	5.77	4.2	7	2	2	66.5	SNX9	ENSP00000376024	SNX9:p , sorting nexin 9 [Source:HGNC Symbol;Acc: HGNC:14973 ]	6	158244296	158366109	1	q25.3
554	-8.2	5.79	1.9	3	1	1	82.5	DDX50	ENSP00000362687	DDX50:p , DExD-box helicase 50 [Source:HGNC Symbol;Acc: HGNC:17906 ]	10	70661034	70706603	1	q22.1
555	-8.2	5.71	6.7	8	2	2	28.8	CLIC4	ENSP00000363500	CLIC4:p , chloride intracellular channel 4 [Source:HGNC Symbol;Acc: HGNC:13518 ]	1	25071848	25170815	1	p36.11
556	-8.2	5.81	4.3	9	2	2	88.5	TRIM28	ENSP00000253024	TRIM28:p , tripartite motif containing 28 [Source:HGNC Symbol;Acc: HGNC:16384 ]	19	59055458	59062089	1	q13.43
557	-8.1	5.73	6.9	16	2	2	18.6	RPL21	ENSP00000346027	RPL21:p , ribosomal protein L21 [Source:HGNC Symbol;Acc: HGNC:10313 ]	13	27825446	27830828	1	q12.2
558	-8.1	5.43	4.2	5	1	1	37.5	CHORDC1	ENSP00000319255	CHORDC1:p , cysteine and histidine rich domain containing 1 [Source:HGNC Symbol;Acc: HGNC:14525 ]	11	89934328	89956532	-1	q14.3
559	-8	5.28	2.2	3	1	1	78.6	TAB3	ENSP00000368215	TAB3:p , TGF-beta activated kinase 1/MAP3K7 binding protein 3 [ Source: HGNC 30681 ]	X	30845559	30993201	-1	p21.2
560	-7.9	5.42	1.2	2	2	2	182.7	TNRC6B	ENSP00000338371	TNRC6B:p , trinucleotide repeat containing 6B [Source:HGNC Symbol;Acc: HGNC:29190 ]	22	40440821	40731811	1	q13.1
561	-7.9	5.56	2	3	2	2	94.6	CARS	ENSP00000369897	CARS:p , cysteinyl-tRNA synthetase [Source:HGNC Symbol;Acc: HGNC:1493 ]	11	3022152	3078843	-1	p15.4
562	-7.9	5.28	0.6	1	1	1	305.2	CHD6	ENSP00000362330	CHD6:p , chromodomain helicase DNA binding protein 6 [Source:HGNC Symbol;Acc: HGNC:19057 ]	20	40030741	40247133	-1	q12
563	-7.8	5.35	4.3	6	1	1	29	EMD	ENSP00000358857	EMD:p , emerin [Source:HGNC Symbol;Acc: HGNC:3331 ]	X	153607557	153609883	1	q28
564	-7.7	5.37	9.9	13	1	1	15.6	EDF1	ENSP00000360712	EDF1:p , endothelial differentiation related factor 1 [Source:HGNC Symbol;Acc: HGNC:3164 ]	9	139756571	139760738	-1	q34.3
565	-7.7	5.57	5.1	7	2	2	70.4	RAB11FIP5	ENSP00000258098	RAB11FIP5:p , RAB11 family interacting protein 5 [Source:HGNC Symbol;Acc: HGNC:24845 ]	2	73300510	73383849	-1	p13.2
566	-7.5	5.73	1.8	3	2	2	112.1	STK10	ENSP00000176763	STK10:p , serine/threonine kinase 10 [Source:HGNC Symbol;Acc: HGNC:11388 ]	5	171469077	171615390	-1	q35.1
567	-7.3	5.11	8.9	17	1	1	15.8	RPL32	ENSP00000416429	RPL32:p , ribosomal protein L32 [Source:HGNC Symbol;Acc: HGNC:10336 ]	3	12875984	12883087	-1	p25.2
568	-7.2	5.53	11	26	1	2	16.2	sp|LALBA_BOVIN|	sp|LALBA_BOVIN|	Alpha-lactalbumin; Lactose synthase B protein; Bos d 4; Flags: Precursor;	nc
569	-7.2	5.25	2.3	3	1	1	59.7	CAT	ENSP00000241052	CAT:p , catalase [Source:HGNC Symbol;Acc: HGNC:1516 ]	11	34460472	34493609	1	p13
570	-6.9	5.24	6.4	8	1	1	30.2	CRIP2	ENSP00000426119	CRIP2:p , cysteine-rich protein 2 [Source:HGNC Symbol;Acc: HGNC:2361 ]	14	105939299	105946499	1	q32.33
571	-6.7	5.79	3.4	5	1	1	44.6	ARFGAP1	ENSP00000359306	ARFGAP1:p , ADP ribosylation factor GTPase activating protein 1 [Source:HGNC Symbol;Acc: HGNC:15852 ]	20	61904137	61921142	1	q13.33
572	-6.5	5.42	6.9	12	1	1	23.2	ARHGDIA	ENSP00000269321	ARHGDIA:p , Rho GDP dissociation inhibitor (GDI) alpha [Source:HGNC Symbol;Acc: HGNC:678 ]	17	79825597	79829282	-1	q25.3
573	-6.3	5.42	2.4	3	1	1	52.7	SH2D4A	ENSP00000265807	SH2D4A:p , SH2 domain containing 4A [ Source: HGNC 26102 ]	8	19171128	19253729	1	p21.3
574	-6.3	5.34	0.7	1	1	1	165.4	SYNJ2	ENSP00000347792	SYNJ2:p , synaptojanin 2 [ Source: HGNC 11504 ]	6	158402888	158520208	1	q25.3
575	-6.2	6.01	2.3	4	1	1	22.3	GAR1	ENSP00000378127	GAR1:p , GAR1 ribonucleoprotein homolog (yeast) [ Source: HGNC 14264 ]	4	110736666	110745893	1	q25
576	-6	5.22	9.8	18	1	1	13.4	C19orf43	ENSP00000468415	C19orf43:p , telomerase RNA component interacting RNase [Source:HGNC Symbol;Acc: HGNC:28424 ]	19	12841454	12845589	-1	p13.2
577	-6	5.61	30	37	1	1	5	TMSB10	ENSP00000233143	TMSB10:p , thymosin beta 10 [Source:HGNC Symbol;Acc: HGNC:11879 ]	2	85132749	85133795	1	p11.2
578	-5.8	6.81	7.3	11	1	10	11.8	HMGA2	ENSP00000384026	HMGA2:p , high mobility group AT-hook 2 [ Source: HGNC 5009 ]	12	66217911	66360075	1	q14.3
579	-5.7	5.34	0.4	1	1	1	274.2	IGF2R	ENSP00000349437	IGF2R:p , insulin-like growth factor 2 receptor [Source:HGNC Symbol;Acc: HGNC:5467 ]	6	160390131	160534539	1	q25.3
580	-5.7	5.34	1.9	3	1	1	39.7	ADH5	ENSP00000296412	ADH5:p , alcohol dehydrogenase 5 (class III), chi polypeptide [Source:HGNC Symbol;Acc: HGNC:253 ]	4	99992132	100009952	-1	q23
581	-5.6	5.52	2.4	4	1	1	42.8	NAP1L4	ENSP00000369915	NAP1L4:p , nucleosome assembly protein 1 like 4 [Source:HGNC Symbol;Acc: HGNC:7640 ]	11	2965667	3013607	-1	p15.4
582	-5.6	5.47	2	3	1	1	71.9	TRIM32	ENSP00000363095	TRIM32:p , tripartite motif containing 32 [ Source: HGNC 16380 ]	9	119449581	119463579	1	q33.1
583	-5.3	5.28	2.6	4	1	1	56.6	PHGDH	ENSP00000358417	PHGDH:p , phosphoglycerate dehydrogenase [Source:HGNC Symbol;Acc: HGNC:8923 ]	1	120202421	120286838	1	p12
584	-5.3	5.17	1.4	2	1	1	115.7	NAT10	ENSP00000257829	NAT10:p , N-acetyltransferase 10 [Source:HGNC Symbol;Acc: HGNC:29830 ]	11	34127149	34169217	1	p13
585	-5.2	5.21	0.8	1	1	1	162.4	UACA	ENSP00000314556	UACA:p , uveal autoantigen with coiled-coil domains and ankyrin repeats [Source:HGNC Symbol;Acc: HGNC:15947 ]	15	70946893	71055932	-1	q23
586	-5.1	5.3	3.5	4	1	1	43.6	MAT2A	ENSP00000303147	MAT2A:p , methionine adenosyltransferase II, alpha [Source:HGNC Symbol;Acc: HGNC:6904 ]	2	85766288	85772403	1	p11.2
587	-4.9	5.33	4.9	6	1	1	40.8	LMCD1	ENSP00000157600	LMCD1:p , LIM and cysteine-rich domains 1 [ Source: HGNC 6633 ]	3	8543393	8609805	1	p26.1
588	-4.9	5.35	3.9	6	1	1	23	ENSP00000484580	ENSP00000484580	protein phosphatase 1, regulatory (inhibitor) subunit 2 [Source:HGNC Symbol;Acc: HGNC:9288 ]	nc
589	-4.9	5.27	9.3	14	1	1	15	PFN1	ENSP00000225655	PFN1:p , profilin 1 [Source:HGNC Symbol;Acc: HGNC:8881 ]	17	4848947	4852356	-1	p13.2
590	-4.8	5.3	0.6	1	1	1	185.7	ARHGEF28	ENSP00000296794	ARHGEF28:p , predicted: , observed Rho-guanine nucleotide exchange factor [ Source: RefSeq_peptide (XP_371755) ]&nbsp;	5	72921983	73237818	1	q13.2
591	-4.7	5.6	2.1	4	1	1	57.7	UPF3B	ENSP00000276201	UPF3B:p , UPF3B, regulator of nonsense mediated mRNA decay [Source:HGNC Symbol;Acc: HGNC:20439 ]	X	118967985	118986961	-1	q24
592	-4.6	5.87	2.7	4	1	2	42	GPATCH4	ENSP00000357215	GPATCH4:p , G-patch domain containing 4 [Source:HGNC Symbol;Acc: HGNC:25982 ]	1	156564279	156571288	-1	q23.1
593	-4.6	5.64	5.5	7	1	2	20.5	CASP3	ENSP00000377210	CASP3:p , caspase 3, apoptosis-related cysteine peptidase [ Source: HGNC 1504 ]	4	185548850	185570663	-1	q35.1
594	-4.5	5.4	3.3	5	1	1	27.6	ZCCHC17	ENSP00000343557	ZCCHC17:p , zinc finger CCHC-type containing 17 [Source:HGNC Symbol;Acc: HGNC:30246 ]	1	31769842	31837783	1	p35.2
595	-4.4	5.43	2.5	4	1	1	47.7	AHCY	ENSP00000217426	AHCY:p , adenosylhomocysteinase [Source:HGNC Symbol;Acc: HGNC:343 ]	20	32868074	32899608	-1	q11.22
596	-4.3	5.18	1.8	3	1	1	37.8	OMA1	ENSP00000391941	OMA1:p , OMA1 zinc metallopeptidase [Source:HGNC Symbol;Acc:HGNC:29661]	1	58881056	59012474	-1	p32.1
597	-4.3	5.32	1.3	2	1	1	87.6	EPB41L1	ENSP00000202028	EPB41L1:p , erythrocyte membrane protein band 4.1-like 1 [Source:HGNC Symbol;Acc: HGNC:3378 ]	20	34679426	34820721	1	q11.23
598	-4.3	5.29	6.8	9	1	1	14.5	RPS12	ENSP00000230050	RPS12:p , ribosomal protein S12 [Source:HGNC Symbol;Acc: HGNC:10385 ]	6	133135580	133138703	1	q23.2
599	-4.3	5.18	0.8	1	1	1	168.5	GEMIN5	ENSP00000285873	GEMIN5:p , gem nuclear organelle associated protein 5 [Source:HGNC Symbol;Acc: HGNC:20043 ]	5	154266976	154317769	-1	q33.2
600	-4.2	5.24	4.7	8	1	1	24.2	RPL13	ENSP00000307889	RPL13:p , ribosomal protein L13 [Source:HGNC Symbol;Acc: HGNC:10303 ]	16	89627065	89630950	1	q24.3
601	-4.2	5.71	12	14	1	1	10.6	SUMO4	ENSP00000318635	SUMO4:p , small ubiquitin-like modifier 4 [Source:HGNC Symbol;Acc: HGNC:21181 ]	6	149721495	149722177	1	q25.1
602	-4.2	5.19	3.8	6	1	1	35.8	ATG3	ENSP00000283290	ATG3:p , autophagy related 3 [Source:HGNC Symbol;Acc: HGNC:20962 ]	3	112251356	112280893	-1	q13.2
603	-4.1	5.32	9.6	12	1	1	12.8	RPL30	ENSP00000428085	RPL30:p , ribosomal protein L30 [Source:HGNC Symbol;Acc: HGNC:10333 ]	8	99037079	99058697	-1	q22.2
604	-4	5.5	3.4	8	1	1	44.5	RBMS1	ENSP00000294904	RBMS1:p , RNA binding motif, single stranded interacting protein 1 [ Source: HGNC 9907 ]	2	161128662	161350305	-1	q24.2
605	-4	5.35	3.2	5	1	1	40.9	ARPC1B	ENSP00000252725	ARPC1B:p , actin related protein 2/3 complex, subunit 1B, 41kDa [Source:HGNC Symbol;Acc: HGNC:704 ]	7	98971872	98992424	1	q22.1
606	-4	5.25	1	1	1	1	134.2	KIAA0196	ENSP00000318016	KIAA0196:p , KIAA0196 [ Source: HGNC 28984 ]	8	126036502	126104082	-1	q24.13
607	-4	5.61	1	2	1	1	105.9	PRPF40A	ENSP00000386458	PRPF40A:p , pre-mRNA processing factor 40 homolog A [Source:HGNC Symbol;Acc: HGNC:16463 ]	2	153508107	153574511	-1	q23.3
608	-4	5.44	1.5	2	1	1	70.9	TXNRD1	ENSP00000434516	TXNRD1:p , thioredoxin reductase 1 [Source:HGNC Symbol;Acc: HGNC:12437 ]	12	104609557	104744061	1	q23.3
609	-3.9	7.31	0.3	0	1	4	352.6	REV3L	ENSP00000357792	REV3L:p , REV3 like, DNA directed polymerase zeta catalytic subunit [Source:HGNC Symbol;Acc: HGNC:9968 ]	6	111620234	111804918	-1	q21
610	-3.9	5.31	0.8	1	1	1	67.4	CDH6	ENSP00000424843	CDH6:p , cadherin 6, type 2, K-cadherin (fetal kidney) [Source:HGNC Symbol;Acc:HGNC:1765]	5	31193857	31329253	1	p13.3
611	-3.9	5.45	2.1	3	1	1	44.8	SERPINB4	ENSP00000343445	SERPINB4:p , serpin peptidase inhibitor, clade B (ovalbumin), member 4 [ Source: HGNC 10570 ]	18	61304493	61311532	-1	q21.33
612	-3.9	5.29	3.1	5	1	1	30.7	FGF2	ENSP00000264498	FGF2:p , fibroblast growth factor 2 (basic) [ Source: HGNC 3676 ]	4	123747863	123819391	1	q27
613	-3.8	5.31	1.4	5	1	1	54	SLC38A1	ENSP00000381634	SLC38A1:p , solute carrier family 38, member 1 [ Source: HGNC 13447 ]	12	46576846	46663800	-1	q13.11
614	-3.8	5.59	1.3	2	1	1	49.8	TUFM	ENSP00000322439	TUFM:p , Tu translation elongation factor, mitochondrial [Source:HGNC Symbol;Acc: HGNC:12420 ]	16	28853732	28857729	-1	p11.2
615	-3.8	5.55	1	2	1	2	102.6	SAFB	ENSP00000292123	SAFB:p , scaffold attachment factor B [Source:HGNC Symbol;Acc: HGNC:10520 ]	19	5623046	5668489	1	p13.3
616	-3.8	5.5	3.9	4	1	1	20.5	CAV1	ENSP00000339191	CAV1:p , caveolin 1, caveolae protein, 22kDa [ Source: HGNC 1527 ]	7	116164839	116201233	1	q31.2
617	-3.8	5.49	4.9	6	1	1	18.8	SNX3	ENSP00000230085	SNX3:p , sorting nexin 3 [Source:HGNC Symbol;Acc: HGNC:11174 ]	6	108532426	108582464	-1	q21
618	-3.8	5.18	1.3	2	1	1	75.6	ADD3	ENSP00000353286	ADD3:p , adducin 3 [Source:HGNC Symbol;Acc: HGNC:245 ]	10	111756126	111895323	1	q25.1
619	-3.7	5.1	1.1	2	1	1	96.7	PPP6R1	ENSP00000414202	PPP6R1:p , protein phosphatase 6 regulatory subunit 1 [Source:HGNC Symbol;Acc: HGNC:29195 ]	19	55741148	55770363	-1	q13.42
620	-3.7	5.42	6.8	16	1	1	13.3	RPL34	ENSP00000378162	RPL34:p , ribosomal protein L34 [Source:HGNC Symbol;Acc: HGNC:10340 ]	4	109541722	109551568	1	q25
621	-3.7	5.3	0.5	1	1	1	203.2	RAI1	ENSP00000323074	RAI1:p , retinoic acid induced 1 [Source:HGNC Symbol;Acc: HGNC:9834 ]	17	17584787	17714767	1	p11.2
622	-3.7	5.06	6.9	14	1	1	15	PEA15	ENSP00000353660	PEA15:p , phosphoprotein enriched in astrocytes 15 [Source:HGNC Symbol;Acc: HGNC:8822 ]	1	160175127	160185166	1	q23.2
623	-3.6	5.26	3.1	4	1	1	40.3	CDC42EP1	ENSP00000249014	CDC42EP1:p , CDC42 effector protein (Rho GTPase binding) 1 [ Source: HGNC 17014 ]	22	37956454	37965412	1	q13.1
624	-3.6	5.31	1.2	3	1	1	111	GNAS	ENSP00000360141	GNAS:p , GNAS complex locus [Source:HGNC Symbol;Acc: HGNC:4392 ]	20	57414773	57486247	1	q13.32
625	-3.6	5.41	3.4	5	1	2	33.4	GPN1	ENSP00000424678	GPN1:p , GPN-loop GTPase 1 [Source:HGNC Symbol;Acc: HGNC:17030 ]	2	27851114	27874375	1	p23.3
626	-3.5	5.6	2.2	3	1	1	39.7	ANXA13	ENSP00000262219	ANXA13:p , Annexin A13 (Annexin-13) (Annexin XIII) (Annexin, intestine-specific) (ISA). Source: Uniprot/SWISSPROT P2721 ...	8	124693034	124749647	-1	q24.13
627	-3.5	5.21	1	2	1	1	144.7	FLII	ENSP00000324573	FLII:p , FLII, actin remodeling protein [Source:HGNC Symbol;Acc: HGNC:3750 ]	17	18148150	18162230	-1	p11.2
628	-3.4	5.35	6.6	9	1	1	20.8	CBX3	ENSP00000336687	CBX3:p , chromobox 3 [Source:HGNC Symbol;Acc: HGNC:1553 ]	7	26240782	26252976	1	p15.2
629	-3.4	5.28	1.2	2	1	1	74.3	SRPK1	ENSP00000362931	SRPK1:p , SRSF protein kinase 1 [Source:HGNC Symbol;Acc: HGNC:11305 ]	6	35800743	35889119	-1	p21.31
630	-3.4	5.44	5.2	9	1	1	22.5	H1FX	ENSP00000329662	H1FX:p , H1 histone family member X [Source:HGNC Symbol;Acc: HGNC:4722 ]	3	129033615	129035120	-1	q21.3
631	-3.3	5.4	7.1	9	1	1	16.6	PFDN2	ENSP00000356989	PFDN2:p , prefoldin subunit 2 [Source:HGNC Symbol;Acc: HGNC:8867 ]	1	161070346	161087901	-1	q23.3
632	-3.3	5.96	1.2	2	1	1	99.1	PLA2G4E	ENSP00000382434	PLA2G4E:p ,	15	42273780	42343388	-1	q15.1
633	-3.3	5.41	1.1	3	1	1	100.1	C2orf78	ENSP00000387124	C2orf78:p , chromosome 2 open reading frame 78 [ Source: HGNC 34349 ]	2	74011316	74044274	1	p13.1
634	-3.3	5.44	2.8	4	1	1	37	PPP1CC	ENSP00000335084	PPP1CC:p , protein phosphatase 1 catalytic subunit gamma [Source:HGNC Symbol;Acc: HGNC:9283 ]	12	111157485	111180744	-1	q24.11
635	-3.3	5.45	0.9	1	1	1	83.2	EPS15L1	ENSP00000471981	EPS15L1:p , epidermal growth factor receptor pathway substrate 15-like 1 [Source:HGNC Symbol;Acc: HGNC:24634 ]	19	16466050	16582896	-1	p13.11
636	-3.2	5.25	1.5	2	1	1	51.8	OXSR1	ENSP00000415851	OXSR1:p , oxidative-stress responsive 1 [ Source: HGNC 8508 ]	3	38206580	38296979	1	p22.2
637	-3.2	5.23	5.4	8	1	1	25.9	ZNF22	ENSP00000298299	ZNF22:p , Zinc finger protein 22 (Zinc finger protein KOX15). [ Source: SWISSPROT (P17026) ]&nbsp;	10	45495923	45500774	1	q11.21
638	-3.1	5.58	2.5	4	1	1	54.1	G3BP2	ENSP00000379069	G3BP2:p , G3BP stress granule assembly factor 2 [Source:HGNC Symbol;Acc: HGNC:30291 ]	4	76567966	76649709	-1	q21.1
639	-3.1	5.57	3.7	5	1	2	27.7	CASP14	ENSP00000393417	CASP14:p , caspase 14, apoptosis-related cysteine peptidase [Source:HGNC Symbol;Acc: HGNC:1502 ]	19	15160195	15169104	1	p13.12
640	-3.1	5.39	2.4	4	1	1	40.6	FBLIM1	ENSP00000364926	FBLIM1:p , filamin binding LIM protein 1 [ Source: HGNC 24686 ]	1	16083102	16113089	1	p36.21
641	-3.1	5.34	3.2	11	1	1	51.6	CDSN	ENSP00000365465	CDSN:p , corneodesmosin [ Source: HGNC 1802 ]	6	31082867	31088223	-1	p21.33
642	-3.1	5.07	2.8	4	1	1	41.4	BRIX1	ENSP00000338862	BRIX1:p , BRX1, biogenesis of ribosomes [Source:HGNC Symbol;Acc: HGNC:24170 ]	5	34915481	34926101	1	p13.2
643	-3	5.95	1.2	1	1	1	46.1	DUS3L	ENSP00000315558	DUS3L:p , dihydrouridine synthase 3-like (S. cerevisiae) [ Source: HGNC 26920 ]	19	5784843	5791249	-1	p13.3
644	-3	5.7	3.4	5	1	2	28.1	PRSS1	ENSP00000417854	PRSS1:p , protease, serine 1 [Source:HGNC Symbol;Acc: HGNC:9475 ]	7	142457319	142460923	1	q34
645	-3	5.34	4.5	7	1	1	24.9	CHMP4B	ENSP00000217402	CHMP4B:p , charged multivesicular body protein 4B [Source:HGNC Symbol;Acc: HGNC:16171 ]	20	32399110	32442172	1	q11.22
646	-3	5.38	4.6	7	1	1	20.2	SLC28A1	ENSP00000341629	SLC28A1:p , Sodium/nucleoside cotransporter 1 (Na(+)/nucleoside cotransporter 1) (Sodium-coupled nucleoside transporter ...	15	85427885	85518876	1	q25.3
647	-3	5.74	0.6	1	1	1	221.5	MPDZ	ENSP00000320006	MPDZ:p , multiple PDZ domain protein [ Source: HGNC 7208 ]	9	13105703	13279589	-1	p23
648	-3	5.25	2.7	4	1	1	37.6	COPS5	ENSP00000350512	COPS5:p , COP9 constitutive photomorphogenic homolog subunit 5 (Arabidopsis) [ Source: HGNC 2240 ]	8	67955314	67996018	-1	q13.1
649	-3	5.18	1.5	2	1	1	73.1	SH3KBP1	ENSP00000380921	SH3KBP1:p , SH3-domain kinase binding protein 1 [Source:HGNC Symbol;Acc: HGNC:13867 ]	X	19552093	19905719	-1	p22.12
650	-2.9	5.13	0.7	5	1	1	109.6	TSC22D1	ENSP00000397435	TSC22D1:p , TSC22 domain family, member 1 [Source:HGNC Symbol;Acc:HGNC:16826]	13	45007655	45151283	-1	q14.11
651	-2.9	5.57	4.7	11	1	1	14	HIST2H2AC	ENSP00000332194	HIST2H2AC:p , histone cluster 2 H2A family member c [Source:HGNC Symbol;Acc: HGNC:4738 ]	1	149858525	149858961	1	q21.2
652	-2.9	4.93	1.4	2	1	1	121.8	FAM120A	ENSP00000277165	FAM120A:p , family with sequence similarity 120A [Source:HGNC Symbol;Acc: HGNC:13247 ]	9	96214004	96328397	1	q22.31
653	-2.9	5.45	3	4	1	1	44.8	DNAJA1	ENSP00000369127	DNAJA1:p , DnaJ heat shock protein family (Hsp40) member A1 [Source:HGNC Symbol;Acc: HGNC:5229 ]	9	33025209	33039905	1	p21.1
654	-2.9	5.67	2.6	3	1	1	44.6	PGK1	ENSP00000362413	PGK1:p , phosphoglycerate kinase 1 [Source:HGNC Symbol;Acc: HGNC:8896 ]	X	77320685	77384793	1	q21.1
655	-2.9	5.45	1.7	5	1	1	76.6	SLCO2B1	ENSP00000289575	SLCO2B1:p , solute carrier organic anion transporter family, member 2B1 [ Source: HGNC 10962 ]	11	74811608	74917594	1	q13.4
656	-2.9	5.24	1.1	2	1	1	101	SULF1	ENSP00000403040	SULF1:p , sulfatase 1 [Source:HGNC Symbol;Acc:HGNC:20391]	8	70378859	70573150	1	q13.2
657	-2.8	5.46	1.6	2	1	1	82.5	NSF	ENSP00000381293	NSF:p , N-ethylmaleimide-sensitive factor [Source:HGNC Symbol;Acc: HGNC:8016 ]	17	44668035	44834830	1	q21.31
658	-2.8	5.14	1.8	3	1	1	78.9	DVL2	ENSP00000005340	DVL2:p , dishevelled segment polarity protein 2 [Source:HGNC Symbol;Acc: HGNC:3086 ]	17	7128660	7137864	-1	p13.1
659	-2.7	5.25	1	2	1	1	99.8	USO1	ENSP00000264904	USO1:p , USO1 vesicle docking protein homolog (yeast) [ Source: HGNC 30904 ]	4	76649777	76735382	1	q21.1
660	-2.7	5.29	0.4	1	1	1	225.4	CKAP5	ENSP00000432768	CKAP5:p , cytoskeleton associated protein 5 [Source:HGNC Symbol;Acc: HGNC:28959 ]	11	46764598	46867847	-1	p11.2
661	-2.7	4.95	0.4	1	1	1	330.4	CRYBG3	ENSP00000374273	CRYBG3:p , beta-gamma crystallin domain containing 3 [Source:HGNC Symbol;Acc: HGNC:34427 ]	3	97595819	97663810	1	q11.2
662	-2.7	5.38	0.5	1	1	1	236.9	ALPK2	ENSP00000354991	ALPK2:p , alpha-kinase 2 [Source:HGNC Symbol;Acc: HGNC:20565 ]	18	56148479	56296189	-1	q21.32
663	-2.7	5.04	1.6	3	1	1	60.5	CBS	ENSP00000381234	CBS:p , cystathionine-beta-synthase [ Source: HGNC 1550 ]	21	44473301	44497053	-1	q22.3
664	-2.6	5.12	1	2	1	1	140.3	SEC24B	ENSP00000428564	SEC24B:p , SEC24 homolog B, COPII coat complex component [Source:HGNC Symbol;Acc: HGNC:10704 ]	4	110354928	110462052	1	q25
665	-2.6	6.12	0.6	1	1	2	105.6	LRP8	ENSP00000303634	LRP8:p , low density lipoprotein receptor-related protein 8, apolipoprotein e receptor [ Source: HGNC 6700 ]	1	53711217	53793742	-1	p32.3
666	-2.6	5.49	1.2	2	1	1	109.6	ATP2A2	ENSP00000311186	ATP2A2:p , ATPase, Ca++ transporting, cardiac muscle, slow twitch 2 [Source:HGNC Symbol;Acc: HGNC:812 ]	12	110718561	110788898	1	q24.11
667	-2.6	5.88	3.8	5	1	2	49.9	CCDC62	ENSP00000445045	CCDC62:p ,	12	123258874	123312075	1	q24.31
668	-2.6	5.36	0.9	2	1	1	73	CLIC6	ENSP00000353959	CLIC6:p , chloride intracellular channel 6 [Source:HGNC Symbol;Acc: HGNC:2065 ]	21	36041688	36090525	1	q22.12
669	-2.6	5.64	0.2	0	1	1	315.2	PKD1L1	ENSP00000289672	PKD1L1:p , Polycystic kidney disease 1-like 1 protein (Polycystin 1L1). [ Source: SWISSPROT (Q8TDX9) ]&nbsp;	7	47814250	47988088	-1	p12.3
670	-2.6	5.46	11	33	1	1	8.7	LACRT	ENSP00000448193	LACRT:p ,	12	55024595	55028679	-1	q13.2
671	-2.6	5.5	3.9	5	1	1	34.6	PSMD14	ENSP00000386541	PSMD14:p , proteasome 26S subunit, non-ATPase 14 [Source:HGNC Symbol;Acc: HGNC:16889 ]	2	162164549	162268228	1	q24.2
672	-2.6	5.53	8.6	20	1	1	12.2	RPL36	ENSP00000462609	RPL36:p , ribosomal protein L36 [Source:HGNC Symbol;Acc: HGNC:13631 ]	19	5674958	5691887	1	p13.3
673	-2.5	6.06	2.5	3	1	1	57.1	PDZK1	ENSP00000342143	PDZK1:p , PDZ domain-containing protein 1 (CFTR-associated protein of 70 kDa)(Na/Pi cotransporter C-terminal-associated ...	1	145726918	145764074	1	q21.1
674	-2.5	6.01	2.4	5	1	2	37.4	TWISTNB	ENSP00000222567	TWISTNB:p , TWIST neighbor [Source:HGNC Symbol;Acc: HGNC:18027 ]	7	19735085	19748710	-1	p21.1
675	-2.5	5.72	3.8	6	1	2	32.7	DNAI1	ENSP00000395396	DNAI1:p ,	9	34457412	34520982	1	p13.3
676	-2.5	5.35	1.9	3	1	1	73	LRRFIP1	ENSP00000310109	LRRFIP1:p , leucine rich repeat (in FLII) interacting protein 1 [Source:HGNC Symbol;Acc:HGNC:6702]	2	238536219	238722325	1	q37.3
677	-2.5	5.47	7.5	11	1	1	17.1	HSPB6	ENSP00000468057	HSPB6:p , heat shock protein family B (small) member 6 [Source:HGNC Symbol;Acc: HGNC:26511 ]	19	36245469	36248980	-1	q13.12
678	-2.5	5.67	0.8	1	1	2	180.7	QRICH2	ENSP00000262765	QRICH2:p , glutamine rich 2 [Source:HGNC Symbol;Acc: HGNC:25326 ]	17	74270130	74303761	-1	q25.1
679	-2.4	5.41	3.8	5	1	1	35.6	EIF3G	ENSP00000253108	EIF3G:p , eukaryotic translation initiation factor 3 subunit G [Source:HGNC Symbol;Acc: HGNC:3274 ]	19	10225693	10230596	-1	p13.2
680	-2.4	5.42	1.2	2	1	1	67	LMOD1	ENSP00000356257	LMOD1:p , leiomodin 1 (smooth muscle) [ Source: HGNC 6647 ]	1	201865580	201915715	-1	q32.1
681	-2.4	5.61	3	5	1	1	27.2	FAM133B	ENSP00000389783	FAM133B:p , family with sequence similarity 133, member B [ Source: HGNC 28629 ]	7	92190107	92219708	-1	q21.2
682	-2.4	5.44	1.3	3	1	1	96.9	ENSP00000480512	ENSP00000480512	no protein information available	nc
683	-2.4	5.22	2	3	1	1	70.9	FRMD6	ENSP00000348550	FRMD6:p , FERM domain-containing protein 6 (Willin) [ Source: UniProt Q96NE9 ]	14	51955818	52197445	1	q22.1
684	-2.4	5.17	5.8	10	1	1	22.7	gi|15606858|	gi|15606858|	no protein information available	nc
685	-2.4	5.97	1.3	2	1	1	88.3	gi|15606531|	gi|15606531|	no protein information available	nc
686	-2.4	5.3	0.9	1	1	1	104	KIF17	ENSP00000364184	KIF17:p ,	1	20990507	21044510	-1	p36.12
687	-2.4	5.18	2.6	4	1	1	57.2	PPIL4	ENSP00000253329	PPIL4:p , peptidylprolyl isomerase like 4 [Source:HGNC Symbol;Acc: HGNC:15702 ]	6	149825869	149867174	-1	q25.1
688	-2.4	5.51	0.9	1	1	1	78	SETMAR	ENSP00000373354	SETMAR:p , SET domain and mariner transposase fusion gene [ Source: HGNC 10762 ]	3	4344988	4359251	1	p26.1
689	-2.4	5.39	7.9	10	1	1	14.4	SUB1	ENSP00000422078	SUB1:p , SUB1 homolog, transcriptional regulator [Source:HGNC Symbol;Acc: HGNC:19985 ]	5	32531739	32604185	1	p13.3
690	-2.3	5.72	5	6	1	1	14.9	RPL23	ENSP00000377865	RPL23:p , ribosomal protein L23 [Source:HGNC Symbol;Acc: HGNC:10316 ]	17	37004118	37010096	-1	q12
691	-2.3	5.5	12	20	1	1	10.9	SCGB2A1	ENSP00000244930	SCGB2A1:p , secretoglobin, family 2A, member 1 [ Source: HGNC 7051 ]	11	61976140	61981408	1	q12.3
692	-2.3	5.33	3.1	5	1	1	34.1	C11orf57	ENSP00000402208	C11orf57:p , NKAP domain containing 1 [Source:HGNC Symbol;Acc: HGNC:25569 ]	11	111944810	111955874	1	q23.1
693	-2.3	5.31	2.1	3	1	1	56.5	DYNC1LI1	ENSP00000273130	DYNC1LI1:p , dynein, cytoplasmic 1, light intermediate chain 1 [Source:HGNC Symbol;Acc: HGNC:18745 ]	3	32567463	32612366	-1	p22.3
694	-2.3	5.23	10	32	1	1	15.1	PRR4	ENSP00000228811	PRR4:p , proline rich 4 (lacrimal) [Source:HGNC Symbol;Acc: HGNC:18020 ]	12	10977559	11324212	-1	p13.2
695	-2.3	6.1	7.4	8	1	1	11.8	RALGPS1	ENSP00000377579	RALGPS1:p ,	9	129677053	129985445	1	q33.3
696	-2.3	5.31	3.6	6	1	1	41	SUGT1	ENSP00000367208	SUGT1:p , SGT1, suppressor of G2 allele of SKP1 (S. cerevisiae) [Source:HGNC Symbol;Acc: HGNC:16987 ]	13	53226844	53262433	1	q14.3
697	-2.3	6.02	4	8	1	1	28.4	TSPAN19	ENSP00000433816	TSPAN19:p ,	12	85408094	85430055	-1	q21.31
698	-2.3	5.33	0.8	1	1	1	73	MAN1A2	ENSP00000348959	MAN1A2:p , mannosidase, alpha, class 1A, member 2 [ Source: HGNC 6822 ]	1	117910071	118071494	1	p12
699	-2.3	5.85	3	4	1	2	34.2	AZGP1	ENSP00000292401	AZGP1:p , alpha-2-glycoprotein 1, zinc-binding [Source:HGNC Symbol;Acc: HGNC:910 ]	7	99564343	99573780	-1	q22.1
700	-2.3	5.91	24	30	1	1	4.9	RIC3	ENSP00000434787	RIC3:p ,	11	8127597	8190602	-1	p15.4
701	-2.3	5.52	12	25	1	1	7.8	RPS28	ENSP00000472469	RPS28:p , ribosomal protein S28 [Source:HGNC Symbol;Acc: HGNC:10418 ]	19	8386042	8388224	1	p13.2
702	-2.2	5.35	2.2	5	1	1	47.6	ZDHHC6	ENSP00000358413	ZDHHC6:p , zinc finger, DHHC-type containing 6 [ Source: HGNC 19160 ]	10	114190058	114206672	-1	q25.2
703	-2.2	5.17	5.5	8	1	1	16.8	DNAJB6	ENSP00000410643	DNAJB6:p , DnaJ (Hsp40) homolog, subfamily B, member 6 [Source:HGNC Symbol;Acc: HGNC:14888 ]	7	157128075	157210133	1	q36.3
704	-2.2	5.28	4.2	7	1	1	16	RPS20	ENSP00000429374	RPS20:p , ribosomal protein S20 [Source:HGNC Symbol;Acc: HGNC:10405 ]	8	56979854	56987069	-1	q12.1
705	-2.2	5.27	0.7	1	1	1	178.9	PTPN23	ENSP00000265562	PTPN23:p , protein tyrosine phosphatase, non-receptor type 23 [Source:HGNC Symbol;Acc: HGNC:14406 ]	3	47422501	47454931	1	p21.31
706	-2.2	7.13	0.4	1	1	3	206	KIF20B	ENSP00000260753	KIF20B:p , kinesin family member 20B [Source:HGNC Symbol;Acc: HGNC:7212 ]	10	91461367	91534700	1	q23.31
707	-2.2	5.04	1.1	2	1	1	104.1	CTNND1	ENSP00000436543	CTNND1:p , catenin delta 1 [Source:HGNC Symbol;Acc: HGNC:2515 ]	11	57520715	57587018	1	q12.1
708	-2.2	5.28	3	4	1	1	24.7	LYPLA2	ENSP00000363638	LYPLA2:p , lysophospholipase II [Source:HGNC Symbol;Acc: HGNC:6738 ]	1	24117460	24122029	1	p36.11
709	-2.2	5.03	2	5	1	1	64.4	PRPF38B	ENSP00000359042	PRPF38B:p , pre-mRNA processing factor 38B [Source:HGNC Symbol;Acc: HGNC:25512 ]	1	109234945	109244425	1	p13.3
710	-2.2	5.56	0.3	0	1	1	208.4	NCKAP5	ENSP00000387128	NCKAP5:p , NCK-associated protein 5 [ Source: HGNC 29847 ]	2	133429374	134326034	-1	q21.2
711	-2.1	5.21	2.1	4	1	1	43.3	LPXN	ENSP00000378512	LPXN:p , leupaxin [Source:HGNC Symbol;Acc: HGNC:14061 ]	11	58294344	58345693	-1	q12.1
712	-2.1	5.12	0.8	1	1	1	117.9	UBA6	ENSP00000313454	UBA6:p , ubiquitin-like modifier activating enzyme 6 [Source:HGNC Symbol;Acc: HGNC:25581 ]	4	68481479	68566897	-1	q13.2
713	-2.1	5.84	1.7	2	1	1	39	STBD1	ENSP00000237642	STBD1:p , starch binding domain 1 [ Source: HGNC 24854 ]	4	77172886	77232752	1	q21.1
714	-2.1	7.28	0.5	1	1	1	231.5	EVPL	ENSP00000301607	EVPL:p , envoplakin [ Source: HGNC 3503 ]	17	74000583	74023533	-1	q25.1
715	-2	5.59	0.9	1	1	1	268.7	CNTRL	ENSP00000362962	CNTRL:p , centriolin [ Source: HGNC 1858 ]	9	123837141	123939888	1	q33.2
716	-2	5.34	3.4	5	1	1	39.9	SYAP1	ENSP00000369500	SYAP1:p , synapse associated protein 1 [Source:HGNC Symbol;Acc: HGNC:16273 ]	X	16737755	16783459	1	p22.2
717	-2	5.44	0.2	0	1	1	590.7	DST	ENSP00000244364	DST:p , dystonin [Source:HGNC Symbol;Acc: HGNC:1090 ]	6	56322785	56819426	-1	p12.1
718	-2	5.35	6.7	11	1	1	12.7	WBP5	ENSP00000361745	WBP5:p ,	X	102611373	102613397	1	q22.2
719	-2	5.1	1	2	1	1	76.4	TAB2	ENSP00000356426	TAB2:p , TGF-beta activated kinase 1/MAP3K7 binding protein 2 [ Source: HGNC 17075 ]	6	149539777	149732749	1	q25.1
720	-2	4.73	2.9	6	1	1	39.8	VASP	ENSP00000245932	VASP:p , vasodilator-stimulated phosphoprotein [Source:HGNC Symbol;Acc: HGNC:12652 ]	19	46009837	46030241	1	q13.32
721	-2	5.3	7.1	10	1	1	19.8	NDUFAF2	ENSP00000296597	NDUFAF2:p , NADH dehydrogenase (ubiquinone) 1 alpha subcomplex, assembly factor 2 [ Source: HGNC 28086 ]	5	60240956	60448853	1	q12.1
722	-2	5.35	1.2	2	1	1	146.5	TBC1D4	ENSP00000366863	TBC1D4:p , TBC1 domain family, member 4 [ Source: HGNC 19165 ]	13	75858808	76056250	-1	q22.2
723	-2	5.63	0.7	1	1	1	102.3	SRRM1	ENSP00000326261	SRRM1:p , serine and arginine repetitive matrix 1 [Source:HGNC Symbol;Acc: HGNC:16638 ]	1	24958207	24999758	1	p36.11
724	-2	5.33	1.6	3	1	1	39.3	AHSG	ENSP00000393887	AHSG:p , alpha 2-HS glycoprotein [Source:HGNC Symbol;Acc: HGNC:349 ]	3	186330712	186339107	1	q27.3
725	-2	5.04	1.6	3	1	1	96.7	MAP7D3	ENSP00000359697	MAP7D3:p , MAP7 domain containing 3 [ Source: HGNC 25742 ]	X	135295381	135338641	-1	q26.3
726	-2	5.32	8.5	12	1	1	10.2	DEFA1B	ENSP00000372136	DEFA1B:p , defensin alpha 1B [Source:HGNC Symbol;Acc: HGNC:33596 ]	8	6854288	6875778	-1	p23.1
727	-2	5.23	5	9	1	1	17.9	TCEB2	ENSP00000262306	TCEB2:p , transcription elongation factor B (SIII), polypeptide 2 (18kDa, elongin B) [Source:HGNC Symbol;Acc: HGNC:1161 ...	16	2821415	2827298	-1	p13.3
728	-1.9	5.85	0.4	1	1	1	279.8	SPTA1	ENSP00000357129	SPTA1:p , spectrin alpha, erythrocytic 1 [Source:HGNC Symbol;Acc: HGNC:11272 ]	1	158580278	158656488	-1	q23.1
729	-1.9	5.89	2	3	1	1	96.4	EPAS1	ENSP00000263734	EPAS1:p , Endothelial PAS domain protein 1 (EPAS-1) (Member of PAS protein 2) (MOP2) (Hypoxia-inducible factor 2 alpha) ...	2	46520806	46613836	1	p21
730	-1.9	5.44	1.2	2	1	1	57.8	NRBP2	ENSP00000414055	NRBP2:p , nuclear receptor binding protein 2 [ Source: HGNC 19339 ]	8	144915764	144924200	-1	q24.3
731	-1.9	5.41	0.7	1	1	1	138.7	EHMT2	ENSP00000379078	EHMT2:p , Histone-lysine N-methyltransferase, H3 lysine-9 specific 3 ( EC 2.1.1.43 )(Histone H3-K9 methyltransferase 3) ...	6	31847536	31865464	-1	p21.33
732	-1.9	5	0.3	1	1	1	297.7	ANKRD11	ENSP00000367581	ANKRD11:p , ankyrin repeat domain 11 [Source:HGNC Symbol;Acc: HGNC:21316 ]	16	89334038	89556969	-1	q24.3
733	-1.9	6.06	2.3	3	1	2	38.1	CTGF	ENSP00000356954	CTGF:p , connective tissue growth factor [Source:HGNC Symbol;Acc:HGNC:2500]	6	132269316	132272513	-1	q23.2
734	-1.9	5.24	1	1	1	1	87.1	PLAA	ENSP00000380460	PLAA:p , phospholipase A2-activating protein [Source:HGNC Symbol;Acc: HGNC:9043 ]	9	26904081	26947461	-1	p21.2
735	-1.9	5.14	3.7	4	1	1	21.3	PNLIPRP1	ENSP00000436123	PNLIPRP1:p ,	10	118349897	118368687	1	q25.3
736	-1.9	5.23	2.7	5	1	1	37.4	ZRANB2	ENSP00000359958	ZRANB2:p , zinc finger, RAN-binding domain containing 2 [ Source: HGNC 13058 ]	1	71528974	71546980	-1	p31.1
737	-1.9	5.02	1.2	2	1	1	151.6	EDC4	ENSP00000351811	EDC4:p , enhancer of mRNA decapping 4 [Source:HGNC Symbol;Acc: HGNC:17157 ]	16	67906926	67918406	1	q22.1
738	-1.9	5.69	1.4	2	1	1	83.3	LSS	ENSP00000348762	LSS:p , lanosterol synthase (2,3-oxidosqualene-lanosterol cyclase) [ Source: HGNC 6708 ]	21	47608055	47648738	-1	q22.3
739	-1.9	5.51	0.7	1	1	1	177.8	ZNF831	ENSP00000360069	ZNF831:p , zinc finger protein 831 [Source:HGNC Symbol;Acc: HGNC:16167 ]	20	57766075	57834168	1	q13.32
740	-1.9	5.9	1.7	3	1	1	107.5	DLGAP4	ENSP00000363023	DLGAP4:p , discs, large (Drosophila) homolog-associated protein 4 [ Source: HGNC 24476 ]	20	34894258	35157040	1	q11.23
741	-1.9	5.48	0.7	1	1	1	132.4	PARD3B	ENSP00000385848	PARD3B:p , par-3 partitioning defective 3 homolog B (C. elegans) [ Source: HGNC 14446 ]	2	205410516	206484886	1	q33.3
742	-1.8	5.4	0.9	1	1	1	107.1	COPB1	ENSP00000249923	COPB1:p , coatomer protein complex subunit beta 1 [Source:HGNC Symbol;Acc: HGNC:2231 ]	11	14464986	14521573	-1	p15.2
743	-1.8	5.76	2	3	1	1	49.1	KLHDC10	ENSP00000334140	KLHDC10:p , kelch domain containing 10 [Source:HGNC Symbol;Acc:HGNC:22194]	7	129710350	129773596	1	q32.2
744	-1.8	5.42	1.5	2	1	1	61.5	GALNT14	ENSP00000385435	GALNT14:p ,	2	31133333	31378068	-1	p23.1
745	-1.8	5.59	2.2	4	1	1	83.7	TLE4	ENSP00000365735	TLE4:p , transducin-like enhancer of split 4 (E(sp1) homolog, Drosophila) [ Source: HGNC 11840 ]	9	82186688	82341658	1	q21.31
746	-1.8	5.18	2.4	3	1	1	46.4	SERPINH1	ENSP00000434657	SERPINH1:p , serpin family H member 1 [Source:HGNC Symbol;Acc: HGNC:1546 ]	11	75273101	75283828	1	q13.5
747	-1.8	5.24	4.1	5	1	1	33.7	CCND1	ENSP00000227507	CCND1:p , G1/S-specific cyclin-D1 (PRAD1 oncogene)(BCL-1 oncogene) [ Source: UniProt P24385 ]	11	69455855	69469242	1	q13.3
748	-1.8	5.4	0.8	1	1	1	89.4	PRG4	ENSP00000356452	PRG4:p , proteoglycan 4 [ Source: HGNC 9364 ]	1	186265405	186283694	1	q31.1
749	-1.8	6.3	6.7	9	1	2	10.2	ENSP00000473589	ENSP00000473589	S100 calcium binding protein A6 [Source:HGNC Symbol;Acc: HGNC:10496 ]	1	153507075	153508720	-1	q21.3
750	-1.8	5.13	2.1	4	1	1	63.7	IGF2BP3	ENSP00000258729	IGF2BP3:p , insulin-like growth factor 2 mRNA binding protein 3 [Source:HGNC Symbol;Acc: HGNC:28868 ]	7	23349828	23510086	-1	p15.3
751	-1.8	5.33	4.1	6	1	1	22.1	RPS7	ENSP00000339095	RPS7:p , ribosomal protein S7 [Source:HGNC Symbol;Acc: HGNC:10440 ]	2	3622795	3628509	1	p25.3
752	-1.8	5.32	1.1	2	1	1	84.5	GIT2	ENSP00000347464	GIT2:p , G protein-coupled receptor kinase interacting ArfGAP 2 [Source:HGNC Symbol;Acc:HGNC:4273]	12	110367607	110434194	-1	q24.11
753	-1.7	5.73	2.9	4	1	1	35.4	STX18	ENSP00000426648	STX18:p , syntaxin 18 [Source:HGNC Symbol;Acc: HGNC:15942 ]	4	4417469	4544073	-1	p16.2
754	-1.7	5.6	2.1	3	1	1	70.8	RNF207	ENSP00000367173	RNF207:p , ring finger protein 207 [ Source: HGNC 32947 ]	1	6265535	6281359	1	p36.31
755	-1.7	5.68	9	12	1	1	7.2	PJA1	ENSP00000467564	PJA1:p ,	X	68380694	68385636	-1	q13.1
756	-1.7	4.97	2.2	3	1	1	36.2	ZNF330	ENSP00000262990	ZNF330:p , zinc finger protein 330 [Source:HGNC Symbol;Acc: HGNC:15462 ]	4	142142041	142155851	1	q31.21
757	-1.7	5.84	2.4	3	1	1	44.8	HAUS8	ENSP00000253669	HAUS8:p , HAUS augmin like complex subunit 8 [Source:HGNC Symbol;Acc: HGNC:30532 ]	19	17160539	17186435	-1	p13.11
758	-1.7	5.42	0.9	1	1	1	118.3	MYO1A	ENSP00000300119	MYO1A:p , myosin IA [ Source: HGNC 7595 ]	12	57422301	57444982	-1	q13.3
759	-1.7	5.34	0.3	0	1	1	290.2	CEP290	ENSP00000448012	CEP290:p , centrosomal protein 290 [Source:HGNC Symbol;Acc: HGNC:29021 ]	12	88442793	88535993	-1	q21.32
760	-1.7	6.18	2.2	3	1	1	63	ZCCHC7	ENSP00000337839	ZCCHC7:p , zinc finger, CCHC domain containing 7 [ Source: HGNC 26209 ]	9	37120536	37358146	1	p13.2
761	-1.7	5.41	1.8	2	1	1	60.5	CCT3	ENSP00000295688	CCT3:p , chaperonin containing TCP1, subunit 3 (gamma) [Source:HGNC Symbol;Acc: HGNC:1616 ]	1	156278759	156337664	-1	q22
762	-1.7	5.34	4.3	6	1	1	15.3	LSM4	ENSP00000469468	LSM4:p ,	19	18417040	18434084	-1	p13.11
763	-1.7	5.65	4.5	7	1	1	44.6	gi|15607006|	gi|15607006|	no protein information available	nc
764	-1.7	5.39	1	1	1	1	79.9	CAPN2	ENSP00000295006	CAPN2:p , calpain 2, (m/II) large subunit [Source:HGNC Symbol;Acc: HGNC:1479 ]	1	223889295	223963720	1	q41
765	-1.7	5.24	0.8	1	1	1	88.4	ITGB1	ENSP00000303351	ITGB1:p , integrin subunit beta 1 [Source:HGNC Symbol;Acc: HGNC:6153 ]	10	33189247	33294720	-1	p11.22
766	-1.7	5.16	2.2	10	1	1	29.1	WBP1	ENSP00000233615	WBP1:p , WW domain-binding protein 1 (WBP-1). Source: Uniprot/SWISSPROT Q96G27	2	74685456	74688018	1	p13.1
767	-1.7	5.33	0.6	1	1	1	177.2	DNMBP	ENSP00000315659	DNMBP:p , Dynamin-binding protein (Scaffold protein Tuba) [ Source: UniProt Q6XZF7 ]	10	101635334	101769676	-1	q24.2
768	-1.7	5.22	11	13	1	1	16.4	CCDC129	ENSP00000387220	CCDC129:p ,	7	31553704	31698334	1	p14.3
769	-1.7	5.69	1.6	2	1	1	34.8	PEX2	ENSP00000349543	PEX2:p , peroxisomal biogenesis factor 2 [ Source: HGNC 9717 ]	8	77892494	77913280	-1	q21.11
770	-1.7	5.24	0.9	1	1	1	88.5	C11orf63	ENSP00000431669	C11orf63:p ,	11	122753391	122830506	1	q24.1
771	-1.7	5.5	2.8	4	1	1	30.3	PCMT1	ENSP00000356354	PCMT1:p , protein-L-isoaspartate (D-aspartate) O-methyltransferase [Source:HGNC Symbol;Acc: HGNC:8728 ]	6	150070579	150132556	1	q25.1
772	-1.7	5.54	0.7	1	1	1	202.7	PARP14	ENSP00000418194	PARP14:p , poly (ADP-ribose) polymerase family, member 14 [ Source: HGNC 29232 ]	3	122399465	122449687	1	q21.1
773	-1.7	5.14	2.2	3	1	1	47.3	FBXO9	ENSP00000359977	FBXO9:p ,	6	52916789	52965671	1	p12.1
774	-1.7	5.22	1.5	2	1	1	55.3	SYNC	ENSP00000386439	SYNC:p , syncoilin, intermediate filament protein [ Source: HGNC 28897 ]	1	33145507	33169197	-1	p35.1
775	-1.6	5.26	5.7	13	1	1	18.1	IMMP2L	ENSP00000402824	IMMP2L:p ,	7	110303110	111202573	-1	q31.1
776	-1.6	5.36	4.6	6	1	1	24.7	RAB3B	ENSP00000360718	RAB3B:p , RAB3B, member RAS oncogene family [Source:HGNC Symbol;Acc:HGNC:9778]	1	52373628	52456436	-1	p32.3
777	-1.6	6.35	2.4	4	1	2	55.1	MTUS1	ENSP00000431016	MTUS1:p ,	8	17501304	17658426	-1	p22
778	-1.6	5.61	5.2	7	1	1	14.7	LGALS1	ENSP00000215909	LGALS1:p , galectin 1 [Source:HGNC Symbol;Acc: HGNC:6561 ]	22	38071615	38075813	1	q13.1
779	-1.6	5.23	50	90	1	1	2	NAPG	ENSP00000464496	NAPG:p ,	18	10525902	10552758	1	p11.22
780	-1.6	5.62	5.8	18	1	1	18.8	SNRNP27	ENSP00000244227	SNRNP27:p , small nuclear ribonucleoprotein U4/U6.U5 subunit 27 [Source:HGNC Symbol;Acc: HGNC:30240 ]	2	70120692	70132707	1	p13.3
781	-1.6	6.93	0.3	0	1	1	269.8	ABCA2	ENSP00000344155	ABCA2:p , ATP-binding cassette, sub-family A (ABC1), member 2 [Source:HGNC Symbol;Acc: HGNC:32 ]	9	139901686	139923367	-1	q34.3
782	-1.6	6.7	4.2	7	1	5	30.5	PQBP1	ENSP00000391759	PQBP1:p , polyglutamine binding protein 1 [Source:HGNC Symbol;Acc: HGNC:9330 ]	X	48755195	48760420	1	p11.23
783	-1.6	5.63	9	11	1	1	21	GGCT	ENSP00000275428	GGCT:p , gamma-glutamylcyclotransferase [Source:HGNC Symbol;Acc: HGNC:21705 ]	7	30536237	30591095	-1	p14.3
784	-1.6	5.07	4.7	7	1	1	16.8	CALM2	ENSP00000272298	CALM2:p , calmodulin 2 (phosphorylase kinase, delta) [Source:HGNC Symbol;Acc: HGNC:1445 ]	2	47272677	47403740	-1	p21
785	-1.6	6.11	19	40	1	2	6	PRR13	ENSP00000450334	PRR13:p ,	12	53835389	53840429	1	q13.13
786	-1.6	5.52	1	1	1	1	104.3	ENSP00000484525	ENSP00000484525	no protein information available	nc
787	-1.6	6.23	5.4	12	1	1	20	gi|15606706|	gi|15606706|	no protein information available	nc
788	-1.5	5.67	1.3	2	1	1	91	DNAJC10	ENSP00000264065	DNAJC10:p , DnaJ heat shock protein family (Hsp40) member C10 [Source:HGNC Symbol;Acc: HGNC:24637 ]	2	183580999	183644334	1	q32.1
789	-1.5	5.48	1.8	3	1	1	49.4	AP2M1	ENSP00000371894	AP2M1:p , adaptor related protein complex 2 subunit mu 1 [Source:HGNC Symbol;Acc: HGNC:564 ]	3	183892477	183901879	1	q27.1
790	-1.5	5.52	0.3	0	1	1	431.8	MLL	ENSP00000436786	MLL:p , lysine methyltransferase 2A [Source:HGNC Symbol;Acc: HGNC:7132 ]	11	118307205	118397539	1	q23.3
791	-1.5	5.33	2.4	3	1	1	51.8	CDR2	ENSP00000268383	CDR2:p , Cerebellar degeneration-related protein 2 (Paraneoplastic cerebellar degeneration-associated antigen) (Major Y ...	16	22357257	22448486	-1	p12.2
792	-1.5	5.06	2.8	4	1	1	42.3	PPME1	ENSP00000329867	PPME1:p , protein phosphatase methylesterase 1 [ Source: HGNC 30178 ]	11	73882144	73965748	1	q13.4
793	-1.5	5.43	9.6	13	1	1	14.3	PPP1CB	ENSP00000398839	PPP1CB:p , protein phosphatase 1, catalytic subunit, beta isozyme [ Source: HGNC 9282 ]	2	28974506	29025806	1	p23.2
794	-1.5	5.47	0.4	1	1	1	229	MYO9B	ENSP00000471457	MYO9B:p , myosin IXB [Source:HGNC Symbol;Acc: HGNC:7609 ]	19	17186591	17325346	1	p13.11
795	-1.5	5.25	1.5	3	1	1	67.3	ABCE1	ENSP00000296577	ABCE1:p , ATP binding cassette subfamily E member 1 [Source:HGNC Symbol;Acc: HGNC:69 ]	4	146019084	146050331	1	q31.21
796	-1.5	5.92	0.8	1	1	2	83.9	CCDC157	ENSP00000385357	CCDC157:p , Coiled-coil domain-containing protein 157 [ Source: UniProt Q569K6 ]	22	30752624	30774647	1	q12.2
797	-1.5	5.45	2.1	3	1	1	54.1	FARSA	ENSP00000396548	FARSA:p , phenylalanyl-tRNA synthetase, alpha subunit [Source:HGNC Symbol;Acc: HGNC:3592 ]	19	13033293	13044851	-1	p13.2
798	-1.5	5.19	3	4	1	1	40.8	PRR5L	ENSP00000435050	PRR5L:p ,	11	36317838	36486754	1	p13
799	-1.5	5.45	2.8	3	1	1	79.5	ADRBK1	ENSP00000312262	ADRBK1:p , adrenergic, beta, receptor kinase 1 [Source:HGNC Symbol;Acc: HGNC:289 ]	11	67033881	67054027	1	q13.2
800	-1.5	5.22	6.9	9	1	1	11.2	DAP	ENSP00000230895	DAP:p , death-associated protein [ Source: HGNC 2672 ]	5	10679342	10761384	-1	p15.2
801	-1.5	5.29	1.3	2	1	1	77.7	STRN3	ENSP00000347909	STRN3:p , striatin, calmodulin binding protein 3 [Source:HGNC Symbol;Acc: HGNC:15720 ]	14	31363005	31495607	-1	q12
802	-1.5	6.16	1.9	3	1	1	60.1	ENSP00000477590	ENSP00000477590	copine 3 [Source:HGNC Symbol;Acc: HGNC:2316 ]	nc
803	-1.5	5.93	3.3	5	1	2	44.7	DMRTC2	ENSP00000469525	DMRTC2:p ,	19	42348806	42356401	1	q13.2
804	-1.5	5.34	2	3	1	1	71.6	JPH1	ENSP00000344488	JPH1:p , junctophilin 1 [Source:HGNC Symbol;Acc: HGNC:14201 ]	8	75146935	75233563	-1	q21.11
805	-1.4	5.33	0.4	1	1	1	176.9	MAP3K4	ENSP00000355886	MAP3K4:p , mitogen-activated protein kinase kinase kinase 4 [ Source: HGNC 6856 ]	6	161412759	161538417	1	q26
806	-1.4	5.32	4.3	5	1	1	13.5	DPPA5	ENSP00000359396	DPPA5:p ,	6	74062785	74064018	-1	q13
807	-1.4	5.63	1.4	2	1	1	48.9	CLP1	ENSP00000433406	CLP1:p , cleavage and polyadenylation factor I subunit 1 [Source:HGNC Symbol;Acc: HGNC:16999 ]	11	57416465	57429340	1	q12.1
808	-1.4	5.5	2.2	5	1	1	39.8	MBNL1	ENSP00000347637	MBNL1:p , muscleblind-like (Drosophila) [ Source: HGNC 6923 ]	3	151961617	152183569	1	q25.1
809	-1.4	5.35	4.4	6	1	1	18	C1orf123	ENSP00000294360	C1orf123:p , chromosome 1 open reading frame 123 [Source:HGNC Symbol;Acc: HGNC:26059 ]	1	53679771	53686289	-1	p32.3
810	-1.4	5.43	4	6	1	1	47.7	IL5RA	ENSP00000412209	IL5RA:p , interleukin 5 receptor, alpha [ Source: HGNC 6017 ]	3	3111233	3168297	-1	p26.2
811	-1.4	6.56	2.6	4	1	1	48.7	gi|15606285|	gi|15606285|	no protein information available	nc
812	-1.4	5.55	0.7	1	1	1	105.9	ARHGAP6	ENSP00000338967	ARHGAP6:p , Rho GTPase activating protein 6 [ Source: HGNC 676 ]	X	11136239	11683821	-1	p22.2
813	-1.4	5.43	2.8	4	1	1	35.2	HADH	ENSP00000425952	HADH:p , hydroxyacyl-CoA dehydrogenase [ Source: HGNC 4799 ]	4	108910870	108956331	1	q25
814	-1.4	6.73	1.2	3	1	1	87.1	TMC7	ENSP00000455041	TMC7:p ,	16	18995256	19075264	1	p12.3
815	-1.4	5.45	1.3	2	1	1	68.3	KLHL24	ENSP00000242810	KLHL24:p , kelch-like 24 (Drosophila) [ Source: HGNC 25947 ]	3	183353356	183398733	1	q27.1
816	-1.4	5.89	7.7	12	1	1	21.5	gi|15605927|	gi|15605927|	no protein information available	nc
817	-1.4	5.38	0.7	1	1	1	204.9	MYLK	ENSP00000354004	MYLK:p , myosin light chain kinase [Source:HGNC Symbol;Acc: HGNC:7590 ]	3	123328896	123603178	-1	q21.1
818	-1.4	5.32	3.9	5	1	1	32.1	PCMTD1	ENSP00000444026	PCMTD1:p ,	8	52730140	52811735	-1	q11.23
819	-1.4	6.07	0.5	1	1	1	128.9	ADCY3	ENSP00000260600	ADCY3:p , adenylate cyclase 3 [ Source: HGNC 234 ]	2	25042038	25142708	-1	p23.3
820	-1.4	5.33	1.9	4	1	1	47.6	RBBP4	ENSP00000398242	RBBP4:p , retinoblastoma binding protein 4 [Source:HGNC Symbol;Acc: HGNC:9887 ]	1	33116743	33146258	1	p35.1
821	-1.4	5.57	1.3	2	1	1	76	SYTL4	ENSP00000362080	SYTL4:p , synaptotagmin-like 4 [Source:HGNC Symbol;Acc:HGNC:15588]	X	99929488	99987110	-1	q22.1
822	-1.4	5.28	3.6	5	1	1	56.9	HARS2	ENSP00000230771	HARS2:p , histidyl-tRNA synthetase 2, mitochondrial (putative) [ Source: HGNC 4817 ]	5	140071011	140078889	1	q31.3
823	-1.4	5.49	5.2	8	1	1	17.5	SIGLEC12	ENSP00000469791	SIGLEC12:p ,	19	51994611	52005043	-1	q13.41
824	-1.4	5.34	3.2	5	1	1	43.4	METTL2B	ENSP00000262432	METTL2B:p , methyltransferase like 2B [ Source: HGNC 18272 ]	7	128095894	128146656	1	q32.1
825	-1.3	5.69	1.3	2	1	1	123.3	WDR72	ENSP00000379619	WDR72:p , WD repeat domain 72 [Source:HGNC Symbol;Acc: HGNC:26790 ]	15	53805938	54055075	-1	q21.3
826	-1.3	5.28	0.8	1	1	1	156.4	C10orf71	ENSP00000363259	C10orf71:p , chromosome 10 open reading frame 71 [ Source: HGNC 26973 ]	10	50507187	50535537	1	q11.23
827	-1.3	5.52	0.5	1	1	1	217.4	ANKRD31	ENSP00000427262	ANKRD31:p , ankyrin repeat domain 31 [Source:HGNC Symbol;Acc: HGNC:26853 ]	5	74364100	74532703	-1	q13.3
828	-1.3	5.53	5.6	7	1	1	17.1	METAP2	ENSP00000448370	METAP2:p ,	12	95867296	95909615	1	q22
829	-1.3	5.65	1.3	2	1	1	102.3	HACE1	ENSP00000262903	HACE1:p , HECT domain and ankyrin repeat containing E3 ubiquitin protein ligase 1 [ Source: HGNC 21033 ]	6	105175968	105307794	-1	q16.3
830	-1.3	6.49	0.5	1	1	1	142.6	TTBK1	ENSP00000259750	TTBK1:p , tau tubulin kinase 1 [Source:HGNC Symbol;Acc: HGNC:19140 ]	6	43211418	43255997	1	p21.1
831	-1.3	5.27	1.1	1	1	1	82.3	BCAR3	ENSP00000359267	BCAR3:p , breast cancer anti-estrogen resistance 3 [Source:HGNC Symbol;Acc: HGNC:973 ]	1	94027347	94312706	-1	p22.1
832	-1.3	5.59	0.7	1	1	1	199.6	CUL7	ENSP00000438788	CUL7:p ,	6	43005355	43021683	-1	p21.1
833	-1.3	5.75	0.5	1	1	1	131.8	FNDC3A	ENSP00000417257	FNDC3A:p , fibronectin type III domain containing 3A [ Source: HGNC 20296 ]	13	49550048	49783915	1	q14.2
834	-1.3	5.7	1.9	3	1	1	97.3	PIK3R5	ENSP00000462433	PIK3R5:p ,	17	8782233	8869029	-1	p13.1
835	-1.3	5.87	2.3	4	1	1	62.8	ENSP00000479655	ENSP00000479655	no protein information available	nc
836	-1.3	5.4	2.5	4	1	1	54.5	FBXO3	ENSP00000265651	FBXO3:p , F-box protein 3 [ Source: HGNC 13582 ]	11	33762485	33796089	-1	p13
837	-1.3	5.18	1	2	1	1	122.8	TMF1	ENSP00000381567	TMF1:p , TATA element modulatory factor 1 [ Source: HGNC 11870 ]	3	69068978	69101484	-1	p14.1
838	-1.3	6.07	2.1	4	1	1	96.5	PCDH17	ENSP00000432899	PCDH17:p ,	13	58205944	58303445	1	q21.1
839	-1.3	5.53	1.4	2	1	1	58.8	gi|15606454|	gi|15606454|	no protein information available	nc
840	-1.3	5.8	0.7	1	1	1	86.9	ATXN1	ENSP00000244769	ATXN1:p , ataxin 1 [ Source: HGNC 10548 ]	6	16299343	16761722	-1	p22.3
841	-1.3	5.83	1.8	2	1	1	44.8	FHL2	ENSP00000386892	FHL2:p , four and a half LIM domains 2 [ Source: HGNC 3703 ]	2	105974169	106054960	-1	q12.2
842	-1.3	5.58	3	4	1	1	18.2	SCAP	ENSP00000324296	SCAP:p , Sterol regulatory element binding protein cleavage-activating protein (SREBP cleavage-activating protein) (SCA ...	3	47455203	47518616	-1	p21.31
843	-1.3	5.35	2.1	3	1	1	46	EGLN1	ENSP00000355601	EGLN1:p , egl-9 family hypoxia inducible factor 1 [Source:HGNC Symbol;Acc: HGNC:1232 ]	1	231499497	231560790	-1	q42.2
844	-1.3	5.38	3	5	1	1	75.8	C19orf26	ENSP00000371917	C19orf26:p , calcium channel, voltage-dependent, beta subunit associated regulatory protein [Source:HGNC Symbol;Acc: HG ...	19	1228286	1238026	-1	p13.3
845	-1.3	5.53	1.1	2	1	1	60.6	KBTBD3	ENSP00000431910	KBTBD3:p ,	11	105921825	105948492	-1	q22.3
846	-1.3	5.63	2.2	3	1	1	54.5	FSCN1	ENSP00000371798	FSCN1:p , fascin actin-bundling protein 1 [Source:HGNC Symbol;Acc: HGNC:11148 ]	7	5632439	5646286	1	p22.1
847	-1.3	5.29	1.8	4	1	1	52.3	CIR1	ENSP00000339723	CIR1:p , CBF1 interacting corepressor isoform 1 [Homo sapiens]. [ Source: RefSeq (NM_004882) ]&nbsp;	2	175212750	175260443	-1	q31.1
848	-1.3	5.71	0.3	0	1	1	300.8	TENM3	ENSP00000424226	TENM3:p , teneurin transmembrane protein 3 [ Source: HGNC 29944 ]	4	183065140	183724177	1	q34.3
849	-1.3	5.78	1.2	2	1	2	59	CYP4Z1	ENSP00000334246	CYP4Z1:p , Cytochrome P450 4Z1 ( EC 1.14.14.1 )(CYPIVZ1) [ Source: UniProt Q86W10 ] Source: 1.14.14.1	1	47533160	47583991	1	p33
850	-1.3	5.26	0.6	1	1	1	187.8	CLTC	ENSP00000376763	CLTC:p , clathrin heavy chain [Source:HGNC Symbol;Acc: HGNC:2092 ]	17	57697219	57773671	1	q23.1
851	-1.2	5.78	0.8	1	1	1	92.8	FAM59B	ENSP00000384593	FAM59B:p , family with sequence similarity 59, member B [ Source: HGNC 27172 ]	2	26395960	26412532	1	p23.3
852	-1.2	6.77	0.4	1	1	1	165.3	ATP10B	ENSP00000313600	ATP10B:p , Probable phospholipid-transporting ATPase VB ( EC 3.6.3.1 ). Source: Uniprot/SWISSPROT O94823	5	159990127	160279221	-1	q34
853	-1.2	5.53	0.5	1	1	1	133.5	ITGA11	ENSP00000403392	ITGA11:p , integrin, alpha 11 [ Source: HGNC 6136 ]	15	68594050	68724501	-1	q23
854	-1.2	6.1	2	3	1	3	60.8	C17orf80	ENSP00000255557	C17orf80:p ,	17	71228372	71245091	1	q25.1
855	-1.2	5.95	3.5	5	1	1	26.9	TMCO5A	ENSP00000454112	TMCO5A:p ,	15	38214140	38259925	1	q14
856	-1.2	5.63	0.9	1	1	1	160.8	ROCK2	ENSP00000317985	ROCK2:p , Rho-associated, coiled-coil containing protein kinase 2 [ Source: HGNC 10252 ]	2	11319887	11488456	-1	p25.1
857	-1.2	5.24	0.4	1	1	1	225.4	WNK1	ENSP00000441972	WNK1:p , WNK lysine deficient protein kinase 1 [Source:HGNC Symbol;Acc: HGNC:14540 ]	12	861759	1020618	1	p13.33
858	-1.2	5.41	1.3	2	1	1	70.1	CTTNBP2NL	ENSP00000271277	CTTNBP2NL:p , CTTNBP2 N-terminal like [ Source: HGNC 25330 ]	1	112938803	113003786	1	p13.2
859	-1.2	5.54	0.5	1	1	1	197.3	KIAA1239	ENSP00000309501	KIAA1239:p , NACHT and WD repeat domain containing 2 [Source:HGNC Symbol;Acc:HGNC:29229]	4	37245842	37451087	1	p14
860	-1.2	5.37	0.9	1	1	1	91.1	CIZ1	ENSP00000398011	CIZ1:p ,	9	130928343	130966662	-1	q34.11
861	-1.2	5.48	1.3	2	1	1	42.8	RBMXL2	ENSP00000304139	RBMXL2:p , RNA binding motif protein, X-linked-like 2 [ Source: HGNC 17886 ]	11	7110165	7112379	1	p15.4
862	-1.2	6.69	1.2	2	1	1	162.4	WRN	ENSP00000298139	WRN:p , Werner syndrome, RecQ helicase-like [Source:HGNC Symbol;Acc: HGNC:12791 ]	8	30891317	31031285	1	p12
863	-1.2	5.26	0.5	1	1	1	146.1	SPAG9	ENSP00000262013	SPAG9:p , sperm associated antigen 9 [Source:HGNC Symbol;Acc:HGNC:14524]	17	49039535	49198226	-1	q21.33
864	-1.2	5.29	0.3	0	1	1	361.5	C5orf42	ENSP00000421690	C5orf42:p , chromosome 5 open reading frame 42 [Source:HGNC Symbol;Acc: HGNC:25801 ]	5	37106330	37249530	-1	p13.2
865	-1.2	5.46	1.6	2	1	1	49.3	VPS4B	ENSP00000238497	VPS4B:p , vacuolar protein sorting 4 homolog B (S. cerevisiae) [Source:HGNC Symbol;Acc: HGNC:10895 ]	18	61056423	61089716	-1	q21.33
866	-1.2	6.07	1.6	3	1	2	40.6	LRRC58	ENSP00000295628	LRRC58:p , leucine rich repeat containing 58 [ Source: HGNC 26968 ]	3	120043356	120068186	-1	q13.33
867	-1.2	5.97	2.4	4	1	1	36.4	FAM63A	ENSP00000310923	FAM63A:p , Family with sequence similarity 63, member A. Source: Uniprot/SPTREMBL Q5SZF0	1	150969025	150980851	-1	q21.3
868	-1.2	5.74	23	32	1	1	7.4	LAYN	ENSP00000436711	LAYN:p ,	11	111411005	111432264	1	q23.1
869	-1.2	5.74	7	15	1	1	21.6	PPARG	ENSP00000380195	PPARG:p ,	3	12328867	12475855	1	p25.2
870	-1.2	5.48	0.9	2	1	1	85.2	KCNH2	ENSP00000387657	KCNH2:p ,	7	150642049	150675403	-1	q36.1
871	-1.2	5.5	0.8	1	1	1	68.9	SNX18	ENSP00000317332	SNX18:p , sorting nexin 18 [Source:HGNC Symbol;Acc: HGNC:19245 ]	5	53813589	53842415	1	q11.2
872	-1.2	5.36	0.5	1	1	1	193.4	LAMB4	ENSP00000205386	LAMB4:p , laminin, beta 4 [Source:HGNC Symbol;Acc: HGNC:6491 ]	7	107663993	107770801	-1	q31.1
873	-1.2	5.27	0.5	1	1	1	253.5	KIAA0100	ENSP00000436773	KIAA0100:p , KIAA0100 [Source:HGNC Symbol;Acc: HGNC:28960 ]	17	26941458	26972472	-1	q11.2
874	-1.2	5.12	1.1	1	1	1	63.6	METTL16	ENSP00000263092	METTL16:p , methyltransferase like 16 [ Source: HGNC 28484 ]	17	2319343	2415185	-1	p13.3
875	-1.2	6.17	1.7	3	1	1	38.2	LRG1	ENSP00000302621	LRG1:p , leucine-rich alpha-2-glycoprotein 1 [Source:HGNC Symbol;Acc: HGNC:29480 ]	19	4536421	4540486	-1	p13.3
876	-1.2	6.01	0.3	0	1	2	417	VPS13C	ENSP00000249837	VPS13C:p , vacuolar protein sorting 13 homolog C (S. cerevisiae) [ Source: HGNC 23594 ]	15	62144588	62352672	-1	q22.2
877	-1.2	5.45	4.6	7	1	1	21.8	RBPMS	ENSP00000380486	RBPMS:p , RNA binding protein with multiple splicing [ Source: HGNC 19097 ]	8	30241944	30429778	1	p12
878	-1.2	5.41	2.9	6	1	1	34.5	LYSMD3	ENSP00000314518	LYSMD3:p , No description &nbsp;	5	89811428	89825401	-1	q14.3
879	-1.2	5.44	3.1	4	1	1	32.9	CAPZA1	ENSP00000263168	CAPZA1:p , capping protein (actin filament) muscle Z-line, alpha 1 [Source:HGNC Symbol;Acc: HGNC:1488 ]	1	113161795	113214241	1	p13.2
880	-1.2	5.74	0.5	1	1	1	309.1	VWF	ENSP00000261405	VWF:p , von Willebrand factor [Source:HGNC Symbol;Acc: HGNC:12726 ]	12	6058040	6233936	-1	p13.31
881	-1.2	5.11	1.7	2	1	1	51.8	FKBP4	ENSP00000001008	FKBP4:p , FK506 binding protein 4, 59kDa [Source:HGNC Symbol;Acc: HGNC:3720 ]	12	2904119	2914576	1	p13.33
882	-1.2	5.73	1.3	2	1	1	51	NDUFV3	ENSP00000346196	NDUFV3:p , NADH dehydrogenase (ubiquinone) flavoprotein 3, 10kDa [Source:HGNC Symbol;Acc: HGNC:7719 ]	21	44299754	44329783	1	q22.3
883	-1.2	5.88	1.9	3	1	2	47.8	gi|15606679|	gi|15606679|	no protein information available	nc
884	-1.2	6.19	8.7	12	1	1	17	FAM188A	ENSP00000367275	FAM188A:p , family with sequence similarity 188, member A [Source:HGNC Symbol;Acc: HGNC:23578 ]	10	15820169	15902519	-1	p13
885	-1.2	5.45	1.7	3	1	1	53.3	WFIKKN2	ENSP00000405889	WFIKKN2:p , WAP, follistatin/kazal, immunoglobulin, kunitz and netrin domain containing 2 [ Source: HGNC 30916 ]	17	48912011	48919709	1	q21.33
886	-1.2	5.43	4.8	5	1	1	25.3	FBL	ENSP00000472419	FBL:p ,	19	40325098	40337054	-1	q13.2
887	-1.2	5.61	0.4	1	1	1	192.5	PARP4	ENSP00000371419	PARP4:p , poly (ADP-ribose) polymerase family, member 4 [ Source: HGNC 271 ]	13	24995064	25086948	-1	q12.12
888	-1.2	5.83	0.1	0	1	1	456.1	ENSP00000478155	ENSP00000478155	Alstrom syndrome protein 1 [Source:HGNC Symbol;Acc: HGNC:428 ]	nc
889	-1.2	5.57	14	18	1	1	14.5	IFT140	ENSP00000458439	IFT140:p ,	16	1560428	1662111	-1	p13.3
890	-1.2	5.53	2.1	3	1	1	53.1	FLOT2	ENSP00000378366	FLOT2:p , flotillin 2 [Source:HGNC Symbol;Acc: HGNC:3758 ]	17	27206353	27224697	-1	q11.2
891	-1.2	5.33	0.8	1	1	1	136.6	SASH1	ENSP00000356437	SASH1:p , SAM and SH3 domain containing 1 [ Source: HGNC 19182 ]	6	148593440	148873186	1	q24.3
892	-1.2	5.22	1	2	1	1	99.1	SUV420H1	ENSP00000305899	SUV420H1:p , CGI-85 protein isoform 1. [ Source: RefSeq (NM_017635) ]&nbsp;	11	67922330	67981295	-1	q13.2
893	-1.2	5.24	13	17	1	1	15.4	FIZ1	ENSP00000468342	FIZ1:p ,	19	56102746	56113336	-1	q13.42
894	-1.2	5.51	1	1	1	1	102.4	COPB2	ENSP00000329419	COPB2:p , coatomer protein complex, subunit beta 2 (beta prime) [Source:HGNC Symbol;Acc: HGNC:2232 ]	3	139074442	139108574	-1	q23
895	-1.2	6	0.5	1	1	1	134.8	PAPLN	ENSP00000345395	PAPLN:p , papilin, proteoglycan-like sulfated glycoprotein [Source:HGNC Symbol;Acc: HGNC:19262 ]	14	73704205	73741348	1	q24.2
896	-1.2	5.36	3.5	7	1	1	30	ENSP00000483484	ENSP00000483484	NSA2, ribosome biogenesis homolog [Source:HGNC Symbol;Acc: HGNC:30728 ]	nc
897	-1.2	5.2	2.5	4	1	1	36.4	gi|15606745|	gi|15606745|	no protein information available	nc
898	-1.2	6.2	0.6	1	1	1	116.9	MFHAS1	ENSP00000276282	MFHAS1:p , malignant fibrous histiocytoma amplified sequence 1; MFH-amplified sequences with leucine-rich tandem repeat ...	8	8640864	8751155	-1	p23.1
899	-1.2	7.14	8.8	23	1	2	12.2	TEX30	ENSP00000365195	TEX30:p ,	13	103418340	103426161	-1	q33.1
900	-1.2	5.6	3.4	7	1	1	25.3	PIK3IP1	ENSP00000385204	PIK3IP1:p , phosphoinositide-3-kinase interacting protein 1 [ Source: HGNC 24942 ]	22	31677579	31688520	-1	q12.2
901	-1.2	5.9	0.5	1	1	1	270.7	TTC28	ENSP00000381003	TTC28:p , tetratricopeptide repeat domain 28 [Source:HGNC Symbol;Acc: HGNC:29179 ]	22	28374004	29075853	-1	q12.1
902	-1.1	5.56	3.6	5	1	1	33.9	gi|15606228|	gi|15606228|	no protein information available	nc
903	-1.1	6.69	0.2	0	1	1	307.9	ITPR2	ENSP00000370744	ITPR2:p , inositol 1,4,5-trisphosphate receptor, type 2 [ Source: HGNC 6181 ]	12	26490342	26986131	-1	p11.23
904	-1.1	6.65	2	3	1	1	45.6	ASNS	ENSP00000401651	ASNS:p ,	7	97481430	97501854	-1	q21.3
905	-1.1	5.22	2.8	5	1	1	43.9	ENSP00000374990	ENSP00000374990	immunoglobulin heavy constant gamma 1 (G1m marker) [Source:HGNC Symbol;Acc: HGNC:5525 ]	14	106202680	106209408	-1	q32.33
906	-1.1	5.33	1.5	2	1	1	94.3	HSPA4	ENSP00000302961	HSPA4:p , heat shock 70kDa protein 4 [Source:HGNC Symbol;Acc: HGNC:5237 ]	5	132387654	132442141	1	q31.1
907	-1.1	5.57	0.8	1	1	1	127.1	CCDC158	ENSP00000373566	CCDC158:p , Coiled-coil domain-containing protein FLJ25770. Source: Uniprot/SWISSPROT Q5M9N0	4	77234154	77343021	-1	q21.1
908	-1.1	5.86	0.7	1	1	1	80	ADARB1	ENSP00000374511	ADARB1:p , adenosine deaminase, RNA-specific, B1 [ Source: HGNC 226 ]	21	46493768	46646478	1	q22.3
909	-1.1	5.66	1.1	2	1	1	59.6	USP17L11	ENSP00000400880	USP17L11:p , ubiquitin specific peptidase 17-like family member 11 [Source:HGNC Symbol;Acc:HGNC:44439]	4	9217131	9218723	1	p16.1
910	-1.1	5.29	0.4	1	1	1	143.9	TNN	ENSP00000239462	TNN:p , tenascin N [Source:HGNC Symbol;Acc:HGNC:22942]	1	175036994	175117202	1	q25.1
911	-1.1	5.49	1.2	2	1	1	136.3	KIAA1033	ENSP00000328062	KIAA1033:p , KIAA1033 [ Source: HGNC 29174 ]	12	105501102	105562912	1	q23.3
912	-1.1	5.14	4.9	6	1	1	11.8	MRPL36	ENSP00000423152	MRPL36:p ,	5	1798500	1801480	-1	p15.33
913	-1.1	5.02	0.5	1	1	1	219.5	THADA	ENSP00000386088	THADA:p , thyroid adenoma associated [ Source: HGNC 19217 ]	2	43393800	43823185	-1	p21
914	-1.1	5.52	0.3	0	1	1	573.5	UBR4	ENSP00000364403	UBR4:p , ubiquitin protein ligase E3 component n-recognin 4 [Source:HGNC Symbol;Acc: HGNC:30313 ]	1	19401000	19536770	-1	p36.13
915	-1.1	5.43	7.2	13	1	1	15.6	PNRC2	ENSP00000334840	PNRC2:p ,	1	24285599	24289952	1	p36.11
916	-1.1	5.83	0.5	1	1	2	194.9	RALGAPA2	ENSP00000400085	RALGAPA2:p , Ral GTPase activating protein, alpha subunit 2 (catalytic) [Source:HGNC Symbol;Acc: HGNC:16207 ]	20	20370196	20693266	-1	p11.23
917	-1.1	5.84	7.8	11	1	1	11.2	ENSP00000426781	ENSP00000426781	no protein information available	4	28363901	28404486	-1	p15.1
918	-1.1	5.74	2.9	7	1	1	35.2	OR8H3	ENSP00000323928	OR8H3:p , olfactory receptor, family 8, subfamily H, member 3 [ Source: HGNC 15309 ]	11	55889849	55890787	1	q12.1
919	-1.1	5.56	12	14	1	1	11.9	gi|15605684|	gi|15605684|	no protein information available	nc
920	-1.1	5.49	1.2	2	1	1	46.1	gi|15605687|	gi|15605687|	no protein information available	nc
921	-1.1	5.53	2.8	4	1	1	45.7	AADAC	ENSP00000232892	AADAC:p , arylacetamide deacetylase (esterase) [ Source: HGNC 17 ]	3	151531825	151546272	1	q25.1
922	-1.1	5.49	1.8	4	1	1	65.9	DNAJC2	ENSP00000249270	DNAJC2:p , DnaJ (Hsp40) homolog, subfamily C, member 2 [Source:HGNC Symbol;Acc: HGNC:13192 ]	7	102952921	102985320	-1	q22.1
923	-1.1	5.5	3.5	4	1	1	19.1	APLP1	ENSP00000466116	APLP1:p ,	19	36358801	36370693	1	q13.12
924	-1.1	6.81	1.6	2	1	1	83.7	ZNF615	ENSP00000473089	ZNF615:p ,	19	52494585	52511483	-1	q13.41
925	-1.1	5.53	5.7	6	1	1	20.1	CRYAB	ENSP00000436051	CRYAB:p , crystallin, alpha B [ Source: HGNC 2389 ]	11	111779289	111794446	-1	q23.1
926	-1.1	5.96	2	6	1	1	28.2	MOG	ENSP00000366115	MOG:p ,	6	29624758	29640149	1	p22.1
927	-1.1	5.46	3.7	4	1	1	37.8	gi|15605923|	gi|15605923|	no protein information available	nc
928	-1.1	5.72	2.6	4	1	1	39.3	WNT3A	ENSP00000284523	WNT3A:p , Wnt-3a protein precursor. [ Source: UniProt P56704 ] &nbsp;	1	228194752	228248961	1	q42.13
929	-1.1	5.17	2.2	3	1	1	45.6	PAICS	ENSP00000424053	PAICS:p , phosphoribosylaminoimidazole carboxylase, phosphoribosylaminoimidazole succinocarboxamide synthetase [Source: ...	4	57301907	57327534	1	q12
930	-1.1	6.61	0.9	2	1	1	124.2	RET	ENSP00000347942	RET:p , ret proto-oncogene [Source:HGNC Symbol;Acc: HGNC:9967 ]	10	43572475	43625799	1	q11.21
931	-1.1	5.7	4.6	7	1	1	39.2	MAGEB3	ENSP00000355198	MAGEB3:p , Melanoma-associated antigen B3 (MAGE-B3 antigen). [ Source: UniProt O15480 ] &nbsp;	X	30248553	30255607	1	p21.2
932	-1.1	5.65	1.5	2	1	1	54.2	ENSP00000480534	ENSP00000480534	no protein information available	nc
933	-1.1	5.7	27	29	1	1	6.8	FKBP11	ENSP00000447411	FKBP11:p ,	12	49315301	49320257	-1	q13.12
934	-1.1	5.17	2.4	3	1	1	67.3	TIGD1	ENSP00000386186	TIGD1:p ,	2	233412779	233415226	-1	q37.1
935	-1.1	5.57	3	4	1	1	36.9	STRA8	ENSP00000275764	STRA8 Source: RefSeq_peptide NP_872295	7	134916731	134943244	1	q33
936	-1.1	6.08	1.8	2	1	1	73.9	CHADL	ENSP00000392046	CHADL:p , chondroadherin-like [Source:HGNC Symbol;Acc:HGNC:25165]	22	41625517	41636938	-1	q13.2
937	-1.1	5.33	4.8	12	1	1	38.4	HNRNPD	ENSP00000313199	HNRNPD:p , heterogeneous nuclear ribonucleoprotein D [Source:HGNC Symbol;Acc: HGNC:5036 ]	4	83273651	83295656	-1	q21.22
938	-1.1	5.58	0.8	2	1	1	90.3	ANO9	ENSP00000332788	ANO9:p ,	11	417933	442011	-1	p15.5
939	-1.1	5.19	0.5	1	1	1	288.7	MTOR	ENSP00000354558	MTOR:p , mechanistic target of rapamycin kinase [Source:HGNC Symbol;Acc: HGNC:3942 ]	1	11166592	11322564	-1	p36.22
940	-1.1	5.83	1.1	2	1	1	199.9	FOCAD	ENSP00000369599	FOCAD:p , KIAA1797 [ Source: HGNC 23377 ]	9	20658308	20995954	1	p21.3
941	-1.1	5.23	1.4	2	1	1	47.6	SMPD2	ENSP00000258052	SMPD2:p , sphingomyelin phosphodiesterase 2, neutral membrane (neutral sphingomyelinase) [ Source: HGNC 11121 ]	6	109761966	109765122	1	q21
942	-1.1	6.32	2.3	3	1	1	38.8	PDK2	ENSP00000007708	PDK2:p , [Pyruvate dehydrogenase [lipoamide]] kinase isozyme 2, mitochondrial precursor ( EC 2.7.11.2 ) (Pyruvate dehyd ...	17	48172101	48189516	1	q21.33
943	-1	5.52	0.4	1	1	1	140.8	BRIP1	ENSP00000259008	BRIP1:p , BRCA1 interacting protein C-terminal helicase 1 [ Source: HGNC 20473 ]	17	59758627	59940882	-1	q23.2
944	-1	5.48	0.8	1	1	1	125.9	TEX2	ENSP00000258991	TEX2:p , testis expressed 2 [ Source: HGNC 30884 ]	17	62224587	62340661	-1	q23.3
945	-1	5.34	15	23	1	1	8.3	TMEM167B	ENSP00000342148	TMEM167B:p , No description &nbsp;	1	109633357	109639556	1	p13.3
946	-1	5.41	1	1	1	1	119.1	KIF11	ENSP00000260731	KIF11:p , kinesin family member 11 [ Source: HGNC 6388 ]	10	94353043	94415150	1	q23.33
947	-1	5.82	1.1	2	1	1	88	CDH18	ENSP00000371710	CDH18:p ,	5	19473060	20575982	-1	p14.3
948	-1	5.26	1.5	2	1	1	44.5	CTSD	ENSP00000236671	CTSD:p , cathepsin D [Source:HGNC Symbol;Acc: HGNC:2529 ]	11	1773982	1785222	-1	p15.5
949	-1	5.46	0.4	1	1	1	193.4	SCN7A	ENSP00000386796	SCN7A:p ,	2	167260083	167350757	-1	q24.3
950	-1	5.71	1.5	2	1	1	54.4	SRL	ENSP00000382518	SRL:p , sarcalumenin [ Source: HGNC 11295 ]	16	4239375	4292081	-1	p13.3
951	-1	5.1	1.3	2	1	1	96.6	PYGB	ENSP00000216962	PYGB:p , phosphorylase, glycogen; brain [Source:HGNC Symbol;Acc: HGNC:9723 ]	20	25228705	25278650	1	p11.21
952	-1	6.48	0.5	1	1	1	149.2	BCL9	ENSP00000234739	BCL9:p , B-cell CLL/lymphoma 9 [ Source: HGNC 1008 ]	1	147013182	147098017	1	q21.2
953	-1	5.32	0.8	1	1	1	104.1	OCRL	ENSP00000360154	OCRL:p , OCRL, inositol polyphosphate-5-phosphatase [Source:HGNC Symbol;Acc: HGNC:8108 ]	X	128673826	128726538	1	q25
954	-1	5.24	1	1	1	1	101.7	SMTN	ENSP00000351593	SMTN:p , smoothelin [ Source: HGNC 11126 ]	22	31460091	31500610	1	q12.2
955	-1	5.26	0.5	1	1	1	198.9	SUPT6H	ENSP00000319104	SUPT6H:p , SPT6 homolog, histone chaperone [Source:HGNC Symbol;Acc: HGNC:11470 ]	17	26989109	27029697	1	q11.2
956	-1	5.31	1.1	2	1	1	78.1	LTF	ENSP00000231751	LTF:p , lactotransferrin [Source:HGNC Symbol;Acc: HGNC:6720 ]	3	46477136	46526724	-1	p21.31
957	-1	5.6	5.2	6	1	1	21.3	TDP1	ENSP00000452042	TDP1:p ,	14	90421283	90511106	1	q32.11
958	-1	5.9	0.5	1	1	1	310.9	PIEZO2	ENSP00000303316	PIEZO2:p , Uncharacterized protein C18orf58 Source: UniProtKB/Swiss-Prot Q8NAR6	18	10666480	11148587	-1	p11.21
959	-1	6.49	1.7	3	1	1	67.2	NME8	ENSP00000199447	NME8:p , NME/NM23 family member 8 [Source:HGNC Symbol;Acc: HGNC:16473 ]	7	37888199	37940003	1	p14.1
960	-1	5.98	2.3	3	1	1	69.7	NCOA4	ENSP00000464054	NCOA4:p ,	HG1211_PATCH	46500536	46526162	-1	q11.22
961	-1	5.37	2.9	5	1	1	71.5	ZRANB3	ENSP00000441320	ZRANB3:p ,	2	135894486	136288806	-1	q21.3
