# Supplementary material for: SKI activates the Hippo pathway via LIMD1 to inhibit cardiac fibroblast activation
Source: Basic Res Cardiol. 2021 Apr 13;116(1):25. doi: 10.1007/s00395-021-00865-9 (PMC8043893; doi:10.1007/s00395-021-00865-9)
Supplement: Supplementary file 4 — Electronic supplementary material 4 (XLS 144 kb) [file 395_2021_865_MOESM4_ESM.xls]

rank	log(e)	log(I)	% (measured)	% (corrected)	unique	total	Mr	Identifier	Accession	Description	Chromosome	Start	End	Strand	Band
1	-2966.0	8.84	41	53	232	644	628.7	AHNAK	ENSP00000367263	 AHNAK:p , AHNAK nucleoprotein [Source:HGNC Symbol;Acc: HGNC:347 ]	11	62201016	62323707	-1	q12.3		GO subcellular	none
2	-2776.3	9.02	57	82	206	547	279.8	FLNA	ENSP00000353467	 FLNA:p , filamin A [Source:HGNC Symbol;Acc: HGNC:3754 ]	X	153576892	153603006	-1	q28		name	anonymous
3	-1407.1	8.47	47	71	111	269	226.4	MYH9	ENSP00000216181	 MYH9:p , myosin heavy chain 9 [Source:HGNC Symbol;Acc: HGNC:7579 ]	22	36677327	36784063	-1	q12.3		CELL cell type	none
4	-1182.3	8.08	41	64	88	208	270.5	MAP1B	ENSP00000296755	 MAP1B:p , microtubule associated protein 1B [Source:HGNC Symbol;Acc: HGNC:6836 ]	5	71403061	71505395	1	q13.2		store trace	yes
5	-1030.7	7.93	29	38	65	91	290.8	FLNC	ENSP00000327145	 FLNC:p , filamin C, gamma [Source:HGNC Symbol;Acc: HGNC:3756 ]	7	128470431	128499328	1	q32.1		BRENDA cell culture	none
6	-1012.8	7.54	22	28	100	115	515.9	PLEC	ENSP00000344848	 PLEC:p , plectin [Source:HGNC Symbol;Acc: HGNC:9069 ]	8	144989321	145050902	-1	q24.3		BRENDA tissue	none
7	-1012.6	8.08	0.2	0	1	7	531.5	PLEC	ENSP00000323856	 PLEC:p , plectin [Source:HGNC Symbol;Acc: HGNC:9069 ]	8	144989321	145050902	-1	q24.3
8	-600.8	8.17	55	92	49	103	66.0	KRT1	ENSP00000252244	 KRT1:p , keratin 1 [Source:HGNC Symbol;Acc: HGNC:6412 ]	12	53068520	53074191	-1	q13.13
9	-585.3	7.38	24	32	52	70	269.6	TLN1	ENSP00000316029	 TLN1:p , talin 1 [Source:HGNC Symbol;Acc: HGNC:11845 ]	9	35696945	35732392	-1	p13.3
10	-575.8	8.21	59	93	49	111	62.6	CALD1	ENSP00000398826	 CALD1:p , caldesmon 1 [Source:HGNC Symbol;Acc:HGNC:1441]	7	134429003	134655479	1	q33
11	-555.1	8.19	2.0	3	1	1	65.6	CALD1	ENSP00000395710	 CALD1:p , Caldesmon (CDM) [ Source: UniProt Q05682 ] 	7	134429003	134655479	1	q33
12	-540.7	7.95	42	56	46	119	119.9	MAP4	ENSP00000379083	 MAP4:p , microtubule associated protein 4 [Source:HGNC Symbol;Acc: HGNC:6862 ]	3	47892182	48130769	-1	p21.31
13	-538.2	7.55	35	42	47	78	152.4	RRBP1	ENSP00000367044	 RRBP1:p , ribosome binding protein 1 [Source:HGNC Symbol;Acc: HGNC:10448 ]	20	17594323	17662940	-1	p12.1
14	-533.9	7.34	18	30	43	62	331.1	MAP1A	ENSP00000371462	 MAP1A:p , microtubule associated protein 1A [Source:HGNC Symbol;Acc: HGNC:6835 ]	15	43803156	43823818	1	q15.3
15	-529.5	7.93	54	67	41	78	65.4	KRT2	ENSP00000310861	 KRT2:p , keratin 2 [Source:HGNC Symbol;Acc: HGNC:6439 ]	12	53038342	53045948	-1	q13.13
16	-507.4	7.87	16	24	29	39	232.4	MYH10	ENSP00000353590	 MYH10:p , myosin heavy chain 10 [Source:HGNC Symbol;Acc: HGNC:7568 ]	17	8377523	8534079	-1	p13.1
17	-503.9	7.96	53	74	39	99	85.8	PALLD	ENSP00000426947	 PALLD:p , palladin, cytoskeletal associated protein [ Source: HGNC 17068 ]	4	169418217	169849608	1	q32.3
18	-493.7	8.01	49	87	40	93	58.8	KRT10	ENSP00000269576	 KRT10:p , keratin 10 [Source:HGNC Symbol;Acc: HGNC:6413 ]	17	38974369	38978847	-1	q21.2
19	-490.2	7.85	59	71	40	96	69.2	sp|ALBU_BOVIN|	sp|ALBU_BOVIN|	Serum albumin; BSA; Bos d 6; Flags: Precursor; 	nc				
20	-462.3	7.43	37	50	40	62	145.3	LMO7	ENSP00000431129	 LMO7:p , LIM domain 7 [ Source: HGNC 6646 ]	13	76194570	76434004	1	q22.2
21	-455.0	8.13	48	75	36	82	62.0	KRT9	ENSP00000246662	 KRT9:p , keratin 9 [Source:HGNC Symbol;Acc: HGNC:6447 ]	17	39722096	39728310	-1	q21.2
22	-449.1	7.67	11	15	26	27	281.5	FLNB	ENSP00000420213	 FLNB:p , filamin B [Source:HGNC Symbol;Acc: HGNC:3755 ]	3	57994127	58157982	1	p14.3
23	-416.4	7.22	16	30	33	51	282.2	HRNR	ENSP00000357791	 HRNR:p , hornerin [Source:HGNC Symbol;Acc: HGNC:20846 ]	1	152184558	152196669	-1	q21.3
24	-402.2	7.83	8.6	12	4	6	73.3	PALLD	ENSP00000424016	 PALLD:p , palladin, cytoskeletal associated protein [ Source: HGNC 17068 ]	4	169418217	169849608	1	q32.3
25	-379.7	7.81	51	90	30	73	61.5	CTTN	ENSP00000301843	 CTTN:p , cortactin [Source:HGNC Symbol;Acc: HGNC:3338 ]	11	70244510	70282690	1	q13.3
26	-379.4	7.09	24	33	32	35	181.7	TNKS1BP1	ENSP00000350990	 TNKS1BP1:p , tankyrase 1 binding protein 1 [Source:HGNC Symbol;Acc: HGNC:19081 ]	11	57067112	57092426	-1	q12.1
27	-371.9	7.43	29	39	36	52	141.4	HDLBP	ENSP00000375836	 HDLBP:p , high density lipoprotein binding protein [Source:HGNC Symbol;Acc: HGNC:4857 ]	2	242166679	242256476	-1	q37.3
28	-363.3	9.38	52	66	34	223	26.6	gi|15606020|	gi|15606020|	biotin [acetyl-CoA-carboxylase] ligase [Aquifex aeolicus VF5]	nc				
29	-356.6	8.60	47	74	31	96	32.7	RPL6	ENSP00000202773	 RPL6:p , ribosomal protein L6 [Source:HGNC Symbol;Acc: HGNC:10362 ]	12	112842994	112856642	-1	q24.13
30	-350.4	8.05	59	79	34	74	53.6	VIM	ENSP00000224237	 VIM:p , vimentin [Source:HGNC Symbol;Acc: HGNC:12692 ]	10	17270258	17279592	1	p13
31	-349.2	8.41	63	80	31	78	38.6	ANXA2	ENSP00000379342	 ANXA2:p , annexin A2 [Source:HGNC Symbol;Acc: HGNC:537 ]	15	60639333	60695082	-1	q22.2
32	-337.2	7.27	19	27	36	53	220.3	CHD4	ENSP00000440392	 CHD4:p , chromodomain helicase DNA binding protein 4 [Source:HGNC Symbol;Acc: HGNC:1919 ]	12	6679249	6716642	-1	p13.31
33	-328.0	7.91	35	47	27	60	70.0	HSPA1A	ENSP00000364802	 HSPA1A:p , heat shock protein family A (Hsp70) member 1A [Source:HGNC Symbol;Acc: HGNC:5232 ]	6	31783291	31785717	1	p21.33
34	-327.9	7.42	34	44	27	50	95.9	ABCF1	ENSP00000313603	 ABCF1:p , ATP binding cassette subfamily F member 1 [Source:HGNC Symbol;Acc: HGNC:70 ]	6	30539153	30564956	1	p21.33
35	-322.6	7.29	24	39	28	45	138.7	EIF5B	ENSP00000289371	 EIF5B:p , eukaryotic translation initiation factor 5B [Source:HGNC Symbol;Acc: HGNC:30793 ]	2	99953816	100016728	1	q11.2
36	-295.2	7.89	1.4	2	1	2	63.9	HIP000257735.1	HIP000257735.1	no protein information available	nc				
37	-292.0	7.18	19	25	30	33	177.3	NES	ENSP00000357206	 NES:p , nestin [Source:HGNC Symbol;Acc: HGNC:7756 ]	1	156638555	156647189	-1	q23.1
38	-290.3	8.06	82	90	27	71	22.6	TAGLN	ENSP00000376678	 TAGLN:p , transgelin [Source:HGNC Symbol;Acc:HGNC:11553]	11	117070037	117075498	1	q23.3
39	-285.5	8.15	58	100+	25	53	24.2	RPS8	ENSP00000379888	 RPS8:p , ribosomal protein S8 [Source:HGNC Symbol;Acc: HGNC:10441 ]	1	45240923	45244451	1	p34.1
40	-280.1	9.10	34	43	24	93	24.4	sp|TRYP_PIG|	sp|TRYP_PIG|	Trypsin; EC 3.4.21.4; Flags: Precursor; 	nc				
41	-273.2	8.32	3.0	4	1	1	25.6	ANXA2	ENSP00000453754	 ANXA2:p , annexin A2 [ Source: HGNC 537 ]	15	60639333	60695082	-1	q22.2
42	-261.7	7.05	4.9	7	26	30	616.2	AHNAK2	ENSP00000353114	 AHNAK2:p , AHNAK nucleoprotein 2 [Source:HGNC Symbol;Acc: HGNC:20125 ]	14	105403581	105444694	-1	q32.33
43	-255.8	7.76	1.5	2	2	2	227.9	MYH11	ENSP00000379616	 MYH11:p , myosin, heavy chain 11, smooth muscle [ Source: HGNC 7569 ]	16	15796992	15950890	-1	p13.11
44	-253.8	7.39	33	47	28	42	73.9	GTPBP4	ENSP00000354040	 GTPBP4:p , GTP binding protein 4 [Source:HGNC Symbol;Acc: HGNC:21535 ]	10	1034338	1065876	1	p15.3
45	-252.7	7.57	24	35	17	33	70.9	HSPA8	ENSP00000437125	 HSPA8:p , heat shock protein family A (Hsp70) member 8 [Source:HGNC Symbol;Acc: HGNC:5241 ]	11	122928197	122933938	-1	q24.1
46	-250.1	7.00	17	28	26	32	195.3	TJP1	ENSP00000281537	 TJP1:p , tight junction protein 1 [Source:HGNC Symbol;Acc: HGNC:11827 ]	15	29991571	30261068	-1	q13.1
47	-247.3	7.31	22	46	23	42	118.2	U2SURP	ENSP00000418563	 U2SURP:p , U2 snRNP associated SURP domain containing [Source:HGNC Symbol;Acc: HGNC:30855 ]	3	142720010	142779567	1	q23
48	-236.8	6.91	17	23	25	30	175.2	CEP170	ENSP00000355500	 CEP170:p , centrosomal protein 170 [Source:HGNC Symbol;Acc: HGNC:28920 ]	1	243287730	243418650	-1	q43
49	-227.5	6.98	42	49	22	26	59.6	CCT8	ENSP00000286788	 CCT8:p , chaperonin containing TCP1 subunit 8 [Source:HGNC Symbol;Acc: HGNC:1623 ]	21	30428126	30446118	-1	q21.3
50	-224.2	7.25	35	56	19	38	59.5	NOP58	ENSP00000264279	 NOP58:p , NOP58 ribonucleoprotein [Source:HGNC Symbol;Acc: HGNC:29926 ]	2	203130439	203168389	1	q33.1
51	-221.1	7.09	30	38	22	35	80.0	PCCA	ENSP00000365462	 PCCA:p , propionyl-CoA carboxylase subunit alpha [Source:HGNC Symbol;Acc: HGNC:8653 ]	13	100741269	101182686	1	q32.3
52	-219.5	6.87	11	13	25	25	284.4	SPTAN1	ENSP00000361816	 SPTAN1:p , spectrin, alpha, non-erythrocytic 1 [Source:HGNC Symbol;Acc: HGNC:11273 ]	9	131314866	131395941	1	q34.11
53	-217.6	6.99	46	83	19	26	53.3	MECP2	ENSP00000395535	 MECP2:p , methyl-CpG binding protein 2 [Source:HGNC Symbol;Acc: HGNC:6990 ]	X	153287024	153402578	-1	q28
54	-210.2	7.22	34	46	20	34	66.0	NOP56	ENSP00000370589	 NOP56:p , NOP56 ribonucleoprotein [Source:HGNC Symbol;Acc: HGNC:15911 ]	20	2632791	2639039	1	p13
55	-207.6	6.94	15	21	23	26	155.1	DHX29	ENSP00000251636	 DHX29:p , DExH-box helicase 29 [Source:HGNC Symbol;Acc: HGNC:15815 ]	5	54552073	54603550	-1	q11.2
56	-206.7	7.49	24	38	14	21	62.3	KRT5	ENSP00000252242	 KRT5:p , keratin 5 [Source:HGNC Symbol;Acc: HGNC:6442 ]	12	52908359	52914471	-1	q13.13
57	-204.4	7.20	35	64	17	40	61.2	ZYX	ENSP00000324422	 ZYX:p , zyxin [Source:HGNC Symbol;Acc: HGNC:13200 ]	7	143078173	143088204	1	q34
58	-203.7	8.16	41	75	18	44	21.9	HIST1H1E	ENSP00000307705	 HIST1H1E:p , histone cluster 1 H1 family member e [Source:HGNC Symbol;Acc: HGNC:4718 ]	6	26156559	26157343	1	p22.2
59	-201.4	7.11	52	60	20	28	42.0	CYR61	ENSP00000398736	 CYR61:p , cysteine-rich, angiogenic inducer, 61 [Source:HGNC Symbol;Acc:HGNC:2654]	1	86046444	86049645	1	p22.3
60	-198.1	7.43	36	46	16	21	51.5	KRT14	ENSP00000167586	 KRT14:p , keratin 14 [Source:HGNC Symbol;Acc: HGNC:6416 ]	17	39738531	39743173	-1	q21.2
61	-194.2	7.02	8.7	21	20	27	263.7	SON	ENSP00000348984	 SON:p , SON DNA binding protein [Source:HGNC Symbol;Acc: HGNC:11183 ]	21	34914924	34949812	1	q22.11
62	-190.5	6.83	22	34	20	22	120.2	LUZP1	ENSP00000303758	 LUZP1:p , leucine zipper protein 1 [Source:HGNC Symbol;Acc: HGNC:14985 ]	1	23410516	23504301	-1	p36.12
63	-189.6	6.88	25	35	17	23	74.6	SRP72	ENSP00000342181	 SRP72:p , signal recognition particle 72 [Source:HGNC Symbol;Acc: HGNC:11303 ]	4	57333081	57369839	1	q12
64	-189.6	6.93	12	17	21	22	176.5	EIF4G3	ENSP00000264211	 EIF4G3:p , eukaryotic translation initiation factor 4 gamma 3 [Source:HGNC Symbol;Acc: HGNC:3298 ]	1	21132963	21503377	-1	p36.12
65	-184.1	7.00	35	54	16	28	63.9	PDLIM5	ENSP00000321746	 PDLIM5:p , PDZ and LIM domain 5 [Source:HGNC Symbol;Acc: HGNC:17468 ]	4	95373037	95589377	1	q22.3
66	-178.8	7.08	28	41	17	30	84.9	CAST	ENSP00000425721	 CAST:p , calpastatin [Source:HGNC Symbol;Acc: HGNC:1515 ]	5	95865525	96115299	1	q15
67	-178.2	7.28	29	34	17	31	57.9	PKM	ENSP00000334983	 PKM:p , pyruvate kinase M1/2 [Source:HGNC Symbol;Acc: HGNC:9021 ]	15	72491370	72524164	-1	q23
68	-171.4	6.83	8.1	15	18	21	308.6	PRRC2C	ENSP00000356716	 PRRC2C:p , proline rich coiled-coil 2C [Source:HGNC Symbol;Acc: HGNC:24903 ]	1	171454651	171562650	1	q24.3
69	-170.4	7.01	22	43	18	28	90.7	TOP1	ENSP00000354522	 TOP1:p , DNA topoisomerase I [Source:HGNC Symbol;Acc: HGNC:11986 ]	20	39657458	39753127	1	q12
70	-169.3	6.89	25	36	18	26	87.3	STAT1	ENSP00000354394	 STAT1:p , signal transducer and activator of transcription 1 [Source:HGNC Symbol;Acc: HGNC:11362 ]	2	191829084	191885686	-1	q32.2
71	-169.0	7.12	32	67	16	25	63.8	MTDH	ENSP00000338235	 MTDH:p , metadherin [Source:HGNC Symbol;Acc: HGNC:29608 ]	8	98656407	98740998	1	q22.1
72	-168.8	7.02	20	28	19	21	95.3	EEF2	ENSP00000307940	 EEF2:p , eukaryotic translation elongation factor 2 [Source:HGNC Symbol;Acc: HGNC:3214 ]	19	3976054	3985467	-1	p13.3
73	-168.7	6.84	20	23	17	19	103.0	ACTN1	ENSP00000193403	 ACTN1:p , actinin, alpha 1 [Source:HGNC Symbol;Acc: HGNC:163 ]	14	69340860	69446157	-1	q24.1
74	-168.4	6.93	16	22	18	24	129.6	PC	ENSP00000377527	 PC:p , pyruvate carboxylase [Source:HGNC Symbol;Acc: HGNC:8636 ]	11	66615704	66725847	-1	q13.2
75	-166.7	6.72	8.9	12	17	18	220.3	TRIP12	ENSP00000283943	 TRIP12:p , thyroid hormone receptor interactor 12 [ Source: HGNC 12306 ]	2	230628554	230787955	-1	q36.3
76	-164.2	7.55	1.6	2	1	1	70.3	HSPA1L	ENSP00000364805	 HSPA1L:p , heat shock 70kDa protein 1-like [Source:HGNC Symbol;Acc: HGNC:5234 ]	6	31777396	31783437	-1	p21.33
77	-162.9	7.00	28	53	15	25	82.4	DAB2	ENSP00000313391	 DAB2:p , disabled homolog 2, mitogen-responsive phosphoprotein (Drosophila) [ Source: HGNC 2662 ]	5	39371780	39462402	-1	p13.1
78	-162.8	6.84	15	24	16	18	136.6	AP3D1	ENSP00000347416	 AP3D1:p , adaptor related protein complex 3 subunit delta 1 [Source:HGNC Symbol;Acc: HGNC:568 ]	19	2100988	2164464	-1	p13.3
79	-162.6	6.69	31	41	14	17	73.6	ZNF185	ENSP00000395228	 ZNF185:p , Zinc finger protein 185 (LIM domain protein ZNF185)(P1-A) [ Source: UniProt O15231 ] 	X	152082986	152142025	1	q28
80	-161.0	6.88	29	36	16	24	67.1	LIMA1	ENSP00000450266	 LIMA1:p , LIM domain and actin binding 1 [ Source: HGNC 24636 ]	12	50569571	50677329	-1	q13.12
81	-159.6	8.08	7.0	12	2	3	21.4	HIST1H1C	ENSP00000339566	 HIST1H1C:p , histone cluster 1 H1 family member c [Source:HGNC Symbol;Acc: HGNC:4716 ]	6	26055968	26056699	-1	p22.2
82	-158.9	7.53	46	67	13	53	18.0	RPS27A	ENSP00000383981	 RPS27A:p , ribosomal protein S27a [Source:HGNC Symbol;Acc: HGNC:10417 ]	2	55459039	55462989	1	p16.1
83	-157.3	6.86	20	56	13	21	103.9	UBAP2L	ENSP00000345308	 UBAP2L:p , ubiquitin associated protein 2 like [Source:HGNC Symbol;Acc: HGNC:29877 ]	1	154192655	154243986	1	q21.3
84	-157.2	6.62	5.6	8	17	18	358.0	RANBP2	ENSP00000283195	 RANBP2:p , RAN binding protein 2 [Source:HGNC Symbol;Acc: HGNC:9848 ]	2	109335937	109402267	1	q12.3
85	-155.6	6.68	2.0	3	1	1	73.5	ZNF185	ENSP00000359291	 ZNF185:p , zinc finger protein 185 (LIM domain) [ Source: HGNC 12976 ]	X	152082986	152142025	1	q28
86	-147.4	7.40	24	37	12	13	51.4	KRT7	ENSP00000329243	 KRT7:p , keratin 7, type II [Source:HGNC Symbol;Acc: HGNC:6445 ]	12	52626304	52645970	1	q13.13
87	-146.1	6.86	15	22	18	18	133.9	TJP2	ENSP00000366453	 TJP2:p , tight junction protein 2 [Source:HGNC Symbol;Acc: HGNC:11828 ]	9	71736224	71870124	1	q21.11
88	-145.5	6.97	1.9	3	1	1	74.9	CAST	ENSP00000421130	 CAST:p , calpastatin [Source:HGNC Symbol;Acc: HGNC:1515 ]	5	95865525	96115299	1	q15
89	-144.5	7.47	8.9	13	5	5	60.0	KRT6C	ENSP00000252250	 KRT6C:p , keratin 6C, type II [Source:HGNC Symbol;Acc: HGNC:20406 ]	12	52862300	52867569	-1	q13.13
90	-142.3	6.97	19	32	14	19	89.2	NOP2	ENSP00000444437	 NOP2:p , NOP2 nucleolar protein [Source:HGNC Symbol;Acc: HGNC:7867 ]	12	6666029	6677857	-1	p13.31
91	-141.0	6.98	26	43	15	26	62.0	GNL3	ENSP00000395772	 GNL3:p , G protein nucleolar 3 [Source:HGNC Symbol;Acc: HGNC:29931 ]	3	52715172	52728508	1	p21.1
92	-138.8	6.99	3.5	5	1	1	38.4	ABCF1	ENSP00000405512	 ABCF1:p , 	6	30539153	30564956	1	p21.33
93	-138.6	6.92	30	61	14	20	54.9	RSL1D1	ENSP00000460871	 RSL1D1:p , ribosomal L1 domain containing 1 [Source:HGNC Symbol;Acc: HGNC:24534 ]	16	11929056	11945442	-1	p13.13
94	-138.4	6.89	4.7	7	9	9	232.9	CHD3	ENSP00000369716	 CHD3:p , chromodomain helicase DNA binding protein 3 [Source:HGNC Symbol;Acc: HGNC:1918 ]	17	7788124	7816078	1	p13.1
95	-138.0	6.89	37	62	13	19	30.0	RPL7A	ENSP00000361076	 RPL7A:p , ribosomal protein L7a [Source:HGNC Symbol;Acc: HGNC:10364 ]	9	136215069	136218281	1	q34.2
96	-137.9	6.79	18	25	15	20	108.1	CCDC80	ENSP00000206423	 CCDC80:p , coiled-coil domain containing 80 [Source:HGNC Symbol;Acc: HGNC:30649 ]	3	112323407	112368377	-1	q13.2
97	-137.3	6.61	9.1	18	13	13	175.4	EIF4G1	ENSP00000316879	 EIF4G1:p , eukaryotic translation initiation factor 4 gamma 1 [Source:HGNC Symbol;Acc: HGNC:3296 ]	3	184032283	184053146	1	q27.1
98	-136.5	6.94	20	30	15	17	73.2	DDX3X	ENSP00000382840	 DDX3X:p , DEAD-box helicase 3 X-linked [Source:HGNC Symbol;Acc: HGNC:2745 ]	X	41192651	41223725	1	p11.4
99	-136.3	7.01	42	57	12	21	31.9	FHL1	ENSP00000359724	 FHL1:p , four and a half LIM domains 1 [Source:HGNC Symbol;Acc: HGNC:3702 ]	X	135229559	135293518	1	q26.3
100	-135.7	6.71	19	28	14	17	83.2	HSP90AB1	ENSP00000360709	 HSP90AB1:p , heat shock protein 90 alpha family class B member 1 [Source:HGNC Symbol;Acc: HGNC:5258 ]	6	44214824	44221620	1	p21.1
101	-135.6	6.62	6.8	13	15	15	251.7	SEC16A	ENSP00000325827	 SEC16A:p , SEC16 homolog A, endoplasmic reticulum export factor [Source:HGNC Symbol;Acc: HGNC:29006 ]	9	139334549	139372141	-1	q34.3
102	-135.1	6.70	7.3	9	16	17	274.4	SPTBN1	ENSP00000349259	 SPTBN1:p , spectrin, beta, non-erythrocytic 1 [Source:HGNC Symbol;Acc: HGNC:11275 ]	2	54683422	54896812	1	p16.2
103	-134.4	7.07	17	26	11	12	72.3	HSPA5	ENSP00000324173	 HSPA5:p , heat shock protein family A (Hsp70) member 5 [Source:HGNC Symbol;Acc: HGNC:5238 ]	9	127997132	128003609	-1	q33.3
104	-133.5	7.09	32	37	13	29	41.7	ACTB	ENSP00000349960	 ACTB:p , actin beta [Source:HGNC Symbol;Acc: HGNC:132 ]	7	5566782	5603415	-1	p22.1
105	-132.6	6.76	23	32	14	17	65.4	SEPT9	ENSP00000391249	 SEPT9:p , septin 9 [Source:HGNC Symbol;Acc: HGNC:7323 ]	17	75276651	75496678	1	q25.2
106	-130.4	6.64	8.4	12	16	17	202.1	TANC1	ENSP00000263635	 TANC1:p , tetratricopeptide repeat, ankyrin repeat and coiled-coil containing 1 [Source:HGNC Symbol;Acc: HGNC:29364 ]	2	159825146	160089170	1	q24.2
107	-129.5	6.95	26	51	13	20	59.3	RBM39	ENSP00000253363	 RBM39:p , RNA binding motif protein 39 [ Source: HGNC 15923 ]	20	34291531	34330234	-1	q11.22
108	-128.0	6.61	20	31	14	15	84.4	RRP1B	ENSP00000339145	 RRP1B:p , ribosomal RNA processing 1B [Source:HGNC Symbol;Acc: HGNC:23818 ]	21	45079429	45115958	1	q22.3
109	-126.8	6.89	32	40	11	15	45.5	PRKAR2A	ENSP00000265563	 PRKAR2A:p , protein kinase cAMP-dependent type II regulatory subunit alpha [Source:HGNC Symbol;Acc: HGNC:9391 ]	3	48782030	48885279	-1	p21.31
110	-126.0	6.79	28	38	13	16	51.9	CAP1	ENSP00000361883	 CAP1:p , cyclase associated actin cytoskeleton regulatory protein 1 [Source:HGNC Symbol;Acc: HGNC:20040 ]	1	40505905	40538321	1	p34.2
111	-124.1	6.62	17	23	14	15	112.5	EPB41L2	ENSP00000338481	 EPB41L2:p , erythrocyte membrane protein band 4.1-like 2 [Source:HGNC Symbol;Acc: HGNC:3379 ]	6	131160487	131384462	-1	q23.2
112	-123.6	7.40	7.4	9	3	3	51.2	KRT16	ENSP00000301653	 KRT16:p , keratin 16 [Source:HGNC Symbol;Acc: HGNC:6423 ]	17	39766030	39772151	-1	q21.2
113	-123.4	7.52	37	82	12	24	17.7	RPL23A	ENSP00000389103	 RPL23A:p , ribosomal protein L23a [Source:HGNC Symbol;Acc: HGNC:10317 ]	17	27046411	27051377	1	q11.2
114	-119.3	6.58	23	29	12	12	59.2	G6PD	ENSP00000377194	 G6PD:p , glucose-6-phosphate dehydrogenase [Source:HGNC Symbol;Acc: HGNC:4057 ]	X	153759606	153775787	-1	q28
115	-119.1	6.67	5.3	8	13	14	273.3	FASN	ENSP00000304592	 FASN:p , fatty acid synthase [Source:HGNC Symbol;Acc: HGNC:3594 ]	17	80036214	80056208	-1	q25.3
116	-113.1	6.79	25	40	12	15	54.2	NONO	ENSP00000276079	 NONO:p , non-POU domain containing octamer binding [Source:HGNC Symbol;Acc: HGNC:7871 ]	X	70503042	70521018	1	q13.1
117	-108.6	7.69	35	55	12	22	18.9	PTN	ENSP00000341170	 PTN:p , pleiotrophin [ Source: HGNC 9630 ]	7	136912088	137028611	-1	q33
118	-107.3	7.69	23	39	5	14	22.6	HIST1H1B	ENSP00000330074	 HIST1H1B:p , histone cluster 1 H1 family member b [Source:HGNC Symbol;Acc: HGNC:4719 ]	6	27834570	27835359	-1	p22.1
119	-106.4	6.97	10	12	3	5	42.0	ACTA1	ENSP00000355645	 ACTA1:p , actin, alpha 1, skeletal muscle [Source:HGNC Symbol;Acc: HGNC:129 ]	1	229566992	229569845	-1	q42.13
120	-103.5	6.82	18	30	11	18	66.9	LARP7	ENSP00000344950	 LARP7:p , La ribonucleoprotein domain family member 7 [Source:HGNC Symbol;Acc: HGNC:24912 ]	4	113558120	113578748	1	q25
121	-100.6	6.89	29	41	12	16	38.0	DNAJB1	ENSP00000254322	 DNAJB1:p , DnaJ heat shock protein family (Hsp40) member B1 [Source:HGNC Symbol;Acc: HGNC:5270 ]	19	14625582	14640582	-1	p13.12
122	-99.1	6.59	12	15	12	14	116.6	VCL	ENSP00000361841	 VCL:p , vinculin [Source:HGNC Symbol;Acc: HGNC:12665 ]	10	75757872	75879918	1	q22.2
123	-98.0	7.03	25	30	10	15	43.7	KRT18	ENSP00000447278	 KRT18:p , keratin 18, type I [Source:HGNC Symbol;Acc: HGNC:6430 ]	12	53342655	53346685	1	q13.13
124	-97.8	6.53	0.5	1	1	1	153.1	EIF4G1	ENSP00000323737	 EIF4G1:p , eukaryotic translation initiation factor 4 gamma, 1 [ Source: HGNC 3296 ]	3	184032283	184053146	1	q27.1
125	-97.6	6.94	35	54	10	21	37.5	PCBP1	ENSP00000305556	 PCBP1:p , poly(rC) binding protein 1 [Source:HGNC Symbol;Acc: HGNC:8647 ]	2	70314585	70316332	1	p13.3
126	-97.5	7.57	28	76	10	24	28.7	RPS6	ENSP00000369757	 RPS6:p , ribosomal protein S6 [Source:HGNC Symbol;Acc: HGNC:10429 ]	9	19375713	19380252	-1	p22.1
127	-96.8	6.45	11	22	11	13	135.2	RAPH1	ENSP00000316543	 RAPH1:p , Ras association (RalGDS/AF-6) and pleckstrin homology domains 1 [ Source: HGNC 14436 ]	2	204259068	204400133	-1	q33.2
128	-95.6	6.59	24	26	8	13	47.0	PLIN3	ENSP00000221957	 PLIN3:p , perilipin 3 [Source:HGNC Symbol;Acc: HGNC:16893 ]	19	4838353	4867780	-1	p13.3
129	-95.6	6.58	2.7	4	2	2	84.6	HSP90AA1	ENSP00000216281	 HSP90AA1:p , heat shock protein 90 alpha family class A member 1 [Source:HGNC Symbol;Acc: HGNC:5253 ]	14	102547075	102606036	-1	q32.31
130	-94.2	6.67	14	21	11	13	87.3	DDX21	ENSP00000346120	 DDX21:p , DExD-box helicase 21 [Source:HGNC Symbol;Acc: HGNC:2744 ]	10	70715884	70744829	1	q22.1
131	-92.8	6.53	10	19	10	12	120.6	PALM2-AKAP2	ENSP00000305861	 PALM2-AKAP2:p , PALM2-AKAP2 readthrough [ Source: HGNC 33529 ]	9	112542589	112934792	1	q31.3
132	-92.2	6.75	16	22	12	13	67.8	MSN	ENSP00000353408	 MSN:p , moesin [Source:HGNC Symbol;Acc: HGNC:7373 ]	X	64887537	64961791	1	q12
133	-88.9	6.47	34	48	10	11	36.3	C1orf198	ENSP00000355623	 C1orf198:p , chromosome 1 open reading frame 198 [Source:HGNC Symbol;Acc: HGNC:25900 ]	1	230972865	231005335	-1	q42.2
134	-88.8	6.57	26	36	8	10	38.7	ANXA1	ENSP00000257497	 ANXA1:p , annexin A1 [Source:HGNC Symbol;Acc: HGNC:533 ]	9	75766673	75785309	1	q21.13
135	-88.7	6.51	4.9	7	10	10	233.3	MYOF	ENSP00000351094	 MYOF:p , myoferlin [ Source: HGNC 3656 ]	10	95066186	95242074	-1	q23.33
136	-88.6	7.28	3.9	5	2	2	48.1	KRT17	ENSP00000308452	 KRT17:p , keratin 17 [Source:HGNC Symbol;Acc: HGNC:6427 ]	17	39775689	39781094	-1	q21.2
137	-88.6	6.44	11	25	10	10	110.3	ATXN2L	ENSP00000341459	 ATXN2L:p , ataxin 2 like [Source:HGNC Symbol;Acc: HGNC:31326 ]	16	28834356	28848558	1	p11.2
138	-88.5	6.76	7.3	15	10	16	139.2	SCAF1	ENSP00000353769	 SCAF1:p , SR-related CTD associated factor 1 [Source:HGNC Symbol;Acc: HGNC:30403 ]	19	50145382	50161899	1	q13.33
139	-88.3	6.40	11	14	9	9	110.0	RAI14	ENSP00000265109	 RAI14:p , retinoic acid induced 14 [Source:HGNC Symbol;Acc: HGNC:14873 ]	5	34656342	34832732	1	p13.2
140	-88.2	6.56	13	19	10	12	96.3	SYNPO	ENSP00000302139	 SYNPO:p , synaptopodin [ Source: HGNC 30672 ]	5	149980642	150038782	1	q33.1
141	-88.2	7.38	1.4	2	1	1	64.4	KRT3	ENSP00000413479	 KRT3:p , keratin 3, type II [Source:HGNC Symbol;Acc: HGNC:6440 ]	12	53183469	53189901	-1	q13.13
142	-87.9	6.43	9.5	21	11	11	129.0	SEC31A	ENSP00000337602	 SEC31A:p , SEC31 homolog A (S. cerevisiae) [Source:HGNC Symbol;Acc: HGNC:17052 ]	4	83739814	83822319	-1	q21.22
143	-87.1	7.23	61	100+	8	17	11.3	DCD	ENSP00000293371	 DCD:p , dermcidin [Source:HGNC Symbol;Acc: HGNC:14669 ]	12	55038375	55042277	-1	q13.2
144	-86.5	6.59	17	30	9	10	71.4	DBN1	ENSP00000308532	 DBN1:p , drebrin 1 [Source:HGNC Symbol;Acc:HGNC:2695]	5	176883609	176901402	-1	q35.3
145	-85.5	6.89	17	24	10	16	60.1	PSIP1	ENSP00000370114	 PSIP1:p , PC4 and SFRS1 interacting protein 1 [Source:HGNC Symbol;Acc: HGNC:9527 ]	9	15464064	15511017	-1	p22.3
146	-83.7	7.39	10	16	1	3	12.2	RPS27A	ENSP00000408482	 RPS27A:p , ribosomal protein S27a [Source:HGNC Symbol;Acc: HGNC:10417 ]	2	55459039	55462989	1	p16.1
147	-83.1	6.49	10	19	9	9	113.7	DSG1	ENSP00000257192	 DSG1:p , desmoglein 1 [Source:HGNC Symbol;Acc: HGNC:3048 ]	18	28898052	28936992	1	q12.1
148	-83.1	6.46	23	41	8	9	46.5	LUC7L2	ENSP00000347005	 LUC7L2:p , LUC7 like 2, pre-mRNA splicing factor [Source:HGNC Symbol;Acc: HGNC:21608 ]	7	139025105	139108198	1	q34
149	-82.8	6.39	5.1	6	10	10	269.8	ENSP00000483300	ENSP00000483300	no protein information available	nc				
150	-82.5	6.80	31	43	9	14	29.7	LASP1	ENSP00000325240	 LASP1:p , LIM and SH3 protein 1 [Source:HGNC Symbol;Acc: HGNC:6513 ]	17	37026112	37078023	1	q12
151	-82.0	6.59	5.2	7	9	11	193.0	ENSP00000452796	ENSP00000452796	pseudopodium enriched atypical kinase 1 [Source:HGNC Symbol;Acc: HGNC:29431 ]	15	77400471	77712486	-1	q24.3
152	-81.2	6.46	13	17	10	11	84.1	SH3D19	ENSP00000387030	 SH3D19:p , SH3 domain containing 19 [Source:HGNC Symbol;Acc: HGNC:30418 ]	4	152023903	152246784	-1	q31.3
153	-80.5	6.54	18	25	8	11	61.6	BAG3	ENSP00000358081	 BAG3:p , BCL2 associated athanogene 3 [Source:HGNC Symbol;Acc: HGNC:939 ]	10	121410882	121437331	1	q26.11
154	-80.1	7.71	27	49	8	18	15.8	RPS23	ENSP00000296674	 RPS23:p , ribosomal protein S23 [Source:HGNC Symbol;Acc: HGNC:10410 ]	5	81569177	81574396	-1	q14.2
155	-79.9	6.32	9.4	17	9	9	115.2	PPP1R12A	ENSP00000389168	 PPP1R12A:p , protein phosphatase 1, regulatory subunit 12A [Source:HGNC Symbol;Acc: HGNC:7618 ]	12	80167343	80329240	-1	q21.31
156	-79.7	7.46	7.0	11	1	7	14.7	UBA52	ENSP00000472264	 UBA52:p , 	19	18682540	18688360	1	p13.11
157	-78.2	6.39	11	14	9	10	85.7	CSDE1	ENSP00000342408	 CSDE1:p , cold shock domain containing E1, RNA-binding [ Source: HGNC 29905 ]	1	115259534	115301297	-1	p13.2
158	-77.9	6.83	8.1	11	4	4	59.4	KRT74	ENSP00000447447	 KRT74:p , keratin 74 [Source:HGNC Symbol;Acc:HGNC:28929]	12	52959566	52967609	-1	q13.13
159	-77.5	7.28	19	35	8	19	50.1	EEF1A1	ENSP00000339063	 EEF1A1:p , eukaryotic translation elongation factor 1 alpha 1 [Source:HGNC Symbol;Acc: HGNC:3189 ]	6	74225473	74233520	-1	q13
160	-77.4	6.37	1.4	2	9	9	860.5	MACF1	ENSP00000455823	 MACF1:p , microtubule-actin crosslinking factor 1 [Source:HGNC Symbol;Acc: HGNC:13664 ]	1	39546988	39952849	1	p34.3
161	-76.3	6.71	3.0	4	9	9	331.6	DSP	ENSP00000369129	 DSP:p , desmoplakin [Source:HGNC Symbol;Acc: HGNC:3052 ]	6	7541808	7586950	1	p24.3
162	-75.9	7.00	8.1	19	7	14	94.6	NACA	ENSP00000448035	 NACA:p , nascent polypeptide-associated complex alpha subunit [ Source: HGNC 7629 ]	12	57106212	57125412	-1	q13.3
163	-75.9	6.83	1.7	2	1	1	58.9	KRT73	ENSP00000307014	 KRT73:p , keratin 73, type II [Source:HGNC Symbol;Acc: HGNC:28928 ]	12	53001354	53012343	-1	q13.13
164	-75.6	6.92	37	39	9	13	22.3	sp|SRPP_HEVBR|	sp|SRPP_HEVBR|	Small rubber particle protein; SRPP; 22 kDa rubber particle protein; 22 kDa RPP; 27 kDa natural rubber allergen; Latex a ...	nc				
165	-75.3	6.79	21	35	9	12	46.1	RPL3	ENSP00000346001	 RPL3:p , ribosomal protein L3 [Source:HGNC Symbol;Acc: HGNC:10332 ]	22	39708887	39716394	-1	q13.1
166	-75.2	7.40	1.7	3	1	1	57.8	KRT79	ENSP00000328358	 KRT79:p , keratin 79 [ Source: HGNC 28930 ]	12	53215194	53228079	-1	q13.13
167	-73.6	6.34	7.7	11	8	8	122.8	ESYT1	ENSP00000377612	 ESYT1:p , extended synaptotagmin-like protein 1 [Source:HGNC Symbol;Acc:HGNC:29534]	12	56512034	56538455	1	q13.2
168	-73.5	6.54	10	17	8	10	83.6	GNL2	ENSP00000362153	 GNL2:p , G protein nucleolar 2 [Source:HGNC Symbol;Acc: HGNC:29925 ]	1	38032417	38061536	-1	p34.3
169	-73.4	6.25	15	33	7	8	76.1	NUFIP2	ENSP00000225388	 NUFIP2:p , nuclear FMR1 interacting protein 2 [Source:HGNC Symbol;Acc: HGNC:17634 ]	17	27582854	27621136	-1	q11.2
170	-73.0	6.37	9.7	17	8	9	103.8	AAK1	ENSP00000386456	 AAK1:p , AP2 associated kinase 1 [ Source: HGNC 19679 ]	2	69688532	69901481	-1	p13.3
171	-72.7	6.50	16	21	8	8	58.9	STAU2	ENSP00000428456	 STAU2:p , staufen, RNA binding protein, homolog 2 (Drosophila) [ Source: HGNC 11371 ]	8	74332604	74659943	-1	q21.11
172	-71.8	6.47	23	30	7	7	40.8	NSFL1C	ENSP00000418529	 NSFL1C:p , NSFL1 cofactor [Source:HGNC Symbol;Acc: HGNC:15912 ]	20	1422807	1448417	-1	p13
173	-71.7	6.73	13	21	4	5	38.6	PCBP2	ENSP00000352438	 PCBP2:p , poly(rC) binding protein 2 [Source:HGNC Symbol;Acc: HGNC:8648 ]	12	53835525	53874946	1	q13.13
174	-71.2	6.54	11	16	9	9	96.7	BICD2	ENSP00000349351	 BICD2:p , BICD cargo adaptor 2 [Source:HGNC Symbol;Acc: HGNC:17208 ]	9	95473645	95527094	-1	q22.31
175	-70.9	6.54	5.1	8	3	3	69.4	EZR	ENSP00000338934	 EZR:p , ezrin [Source:HGNC Symbol;Acc: HGNC:12691 ]	6	159186773	159240444	-1	q25.3
176	-70.6	6.43	15	22	8	8	73.9	DPYSL3	ENSP00000343690	 DPYSL3:p , dihydropyrimidinase like 3 [Source:HGNC Symbol;Acc: HGNC:3015 ]	5	146770374	146889619	-1	q32
177	-70.1	6.44	7.8	11	9	9	130.3	FILIP1L	ENSP00000346560	 FILIP1L:p , filamin A interacting protein 1-like [Source:HGNC Symbol;Acc: HGNC:24589 ]	3	99548985	99833357	-1	q12.1
178	-70.1	7.98	42	78	7	22	12.5	RPL36AL	ENSP00000346012	 RPL36AL:p , ribosomal protein L36a like [Source:HGNC Symbol;Acc: HGNC:10346 ]	14	50085237	50087403	-1	q21.3
179	-70.0	6.96	36	73	8	16	17.8	RPL24	ENSP00000377640	 RPL24:p , ribosomal protein L24 [Source:HGNC Symbol;Acc: HGNC:10325 ]	3	101399935	101405626	-1	q12.3
180	-69.6	6.34	5.7	8	9	9	197.3	NAV1	ENSP00000356271	 NAV1:p , neuron navigator 1 [Source:HGNC Symbol;Acc: HGNC:15989 ]	1	201592411	201796102	1	q32.1
181	-69.6	6.37	18	24	8	9	48.0	TES	ENSP00000350937	 TES:p , testin LIM domain protein [Source:HGNC Symbol;Acc: HGNC:14620 ]	7	115850547	115898837	1	q31.2
182	-69.6	6.75	1.3	2	1	1	57.3	KRT71	ENSP00000267119	 KRT71:p , keratin 71, type II [Source:HGNC Symbol;Acc: HGNC:28927 ]	12	52937693	52946931	-1	q13.13
183	-69.5	6.65	2.9	5	7	10	299.4	SRRM2	ENSP00000301740	 SRRM2:p , serine/arginine repetitive matrix 2 [Source:HGNC Symbol;Acc: HGNC:16639 ]	16	2802330	2822539	1	p13.3
184	-69.1	6.46	16	26	9	10	53.2	CORO1C	ENSP00000261401	 CORO1C:p , coronin 1C [Source:HGNC Symbol;Acc: HGNC:2254 ]	12	109038885	109125372	-1	q24.11
185	-68.6	6.52	19	31	8	9	47.7	RPL4	ENSP00000311430	 RPL4:p , ribosomal protein L4 [Source:HGNC Symbol;Acc: HGNC:10353 ]	15	66790355	66816870	-1	q22.31
186	-68.3	8.04	4.9	8	1	1	16.4	RPL36A	ENSP00000404375	 RPL36A:p , ribosomal protein L36a [ Source: HGNC 10359 ]	X	100645812	100651105	1	q22.1
187	-67.9	6.49	27	42	8	10	36.0	PDLIM1	ENSP00000360305	 PDLIM1:p , PDZ and LIM domain 1 [Source:HGNC Symbol;Acc: HGNC:2067 ]	10	96997329	97050781	-1	q24.1
188	-67.7	6.19	15	19	7	7	48.6	PSMC2	ENSP00000391211	 PSMC2:p , proteasome 26S subunit, ATPase 2 [Source:HGNC Symbol;Acc: HGNC:9548 ]	7	102984701	103009842	1	q22.1
189	-67.6	6.53	11	15	9	9	82.6	FAM129B	ENSP00000362411	 FAM129B:p , family with sequence similarity 129, member B [Source:HGNC Symbol;Acc: HGNC:25282 ]	9	130267618	130341268	-1	q34.11
190	-66.3	6.70	13	20	8	11	61.2	HP1BP3	ENSP00000312625	 HP1BP3:p , heterochromatin protein 1 binding protein 3 [Source:HGNC Symbol;Acc: HGNC:24973 ]	1	21069154	21113816	-1	p36.12
191	-66.3	6.50	13	39	7	10	68.2	CLINT1	ENSP00000388340	 CLINT1:p , clathrin interactor 1 [Source:HGNC Symbol;Acc: HGNC:23186 ]	5	157212751	157286183	-1	q33.3
192	-64.9	6.31	27	38	6	7	34.2	MKI67IP	ENSP00000285814	 MKI67IP:p , nucleolar protein interacting with the FHA domain of MKI67 [Source:HGNC Symbol;Acc: HGNC:17838 ]	2	122484521	122494499	-1	q14.3
193	-64.6	6.84	46	100+	9	11	17.2	RPL26	ENSP00000293842	 RPL26:p , ribosomal protein L26 [Source:HGNC Symbol;Acc: HGNC:10327 ]	17	8280838	8286531	-1	p13.1
194	-64.5	6.39	5.3	8	8	8	151.1	PHLDB1	ENSP00000354498	 PHLDB1:p , pleckstrin homology like domain family B member 1 [Source:HGNC Symbol;Acc: HGNC:23697 ]	11	118477155	118528741	1	q23.3
195	-63.1	6.52	16	20	8	10	56.1	ALDH1A3	ENSP00000332256	 ALDH1A3:p , aldehyde dehydrogenase 1 family, member A3 [Source:HGNC Symbol;Acc: HGNC:409 ]	15	101402129	101456831	1	q26.3
196	-63.1	7.16	40	78	7	14	15.8	RPL27	ENSP00000467587	 RPL27:p , ribosomal protein L27 [Source:HGNC Symbol;Acc: HGNC:10328 ]	17	41150290	41154976	1	q21.31
197	-62.8	6.28	3.1	6	8	8	274.1	ANKRD17	ENSP00000351416	 ANKRD17:p , ankyrin repeat domain 17 [Source:HGNC Symbol;Acc: HGNC:23575 ]	4	73939093	74124515	-1	q13.3
198	-62.8	7.76	0.6	1	1	1	121.3	ENSP00000439189	ENSP00000439189	POTE ankyrin domain family member E [Source:HGNC Symbol;Acc: HGNC:33895 ]	2	131975882	132022965	1	q21.1
199	-62.4	6.29	21	23	7	7	39.4	ALDOA	ENSP00000336927	 ALDOA:p , aldolase A, fructose-bisphosphate [Source:HGNC Symbol;Acc: HGNC:414 ]	16	30064411	30081778	1	p11.2
200	-62.2	7.35	42	44	6	18	14.7	sp|REF_HEVBR|	sp|REF_HEVBR|	Rubber elongation factor protein; REF; Hev b 1; 	nc				
201	-62.1	6.35	11	19	8	8	85.7	RBM28	ENSP00000223073	 RBM28:p , RNA binding motif protein 28 [Source:HGNC Symbol;Acc: HGNC:21863 ]	7	127950437	127983962	-1	q32.1
202	-62.0	7.00	42	59	7	12	22.2	TPD52L2	ENSP00000343547	 TPD52L2:p , tumor protein D52-like 2 [Source:HGNC Symbol;Acc: HGNC:12007 ]	20	62496643	62522898	1	q13.33
203	-61.5	6.20	6.0	9	7	7	128.1	RFC1	ENSP00000261424	 RFC1:p , replication factor C (activator 1) 1, 145kDa [ Source: HGNC 9969 ]	4	39289076	39367995	-1	p14
204	-61.3	6.39	13	15	8	9	59.6	CCT5	ENSP00000280326	 CCT5:p , chaperonin containing TCP1 subunit 5 [Source:HGNC Symbol;Acc: HGNC:1618 ]	5	10250033	10266524	1	p15.2
205	-61.2	6.41	8.6	16	7	8	88.9	HNRNPU	ENSP00000393151	 HNRNPU:p , heterogeneous nuclear ribonucleoprotein U [Source:HGNC Symbol;Acc: HGNC:5048 ]	1	245014468	245027844	-1	q44
206	-61.0	6.26	8.3	12	7	7	109.6	KIF5B	ENSP00000307078	 KIF5B:p , kinesin family member 5B [Source:HGNC Symbol;Acc: HGNC:6324 ]	10	32297938	32345359	-1	p11.22
207	-60.1	6.36	22	44	6	6	33.7	CNN2	ENSP00000263097	 CNN2:p , calponin 2 [Source:HGNC Symbol;Acc: HGNC:2156 ]	19	1026212	1039068	1	p13.3
208	-59.9	6.54	16	35	7	7	51.5	SNRNP70	ENSP00000472998	 SNRNP70:p , small nuclear ribonucleoprotein U1 subunit 70 [Source:HGNC Symbol;Acc: HGNC:11150 ]	19	49588676	49611862	1	q13.33
209	-59.3	6.37	5.9	11	7	9	116.9	PRPF4B	ENSP00000433547	 PRPF4B:p , pre-mRNA processing factor 4B [Source:HGNC Symbol;Acc: HGNC:17346 ]	6	4021501	4065217	1	p25.2
210	-59.3	6.82	22	52	6	13	20.9	H1F0	ENSP00000344504	 H1F0:p , H1 histone family member 0 [Source:HGNC Symbol;Acc: HGNC:4714 ]	22	38201114	38203442	1	q13.1
211	-59.0	6.49	27	40	7	10	29.2	FRG1	ENSP00000226798	 FRG1:p , FSHD region gene 1 [Source:HGNC Symbol;Acc: HGNC:3954 ]	4	190861943	190884359	1	q35.2
212	-58.6	6.28	11	14	8	8	68.0	STIP1	ENSP00000351646	 STIP1:p , stress-induced-phosphoprotein 1 [ Source: HGNC 11387 ]	11	63952744	63972015	1	q13.1
213	-58.2	6.34	8.5	11	8	8	99.3	MVP	ENSP00000349977	 MVP:p , major vault protein [Source:HGNC Symbol;Acc: HGNC:7531 ]	16	29831715	29859355	1	p11.2
214	-57.9	6.27	9.3	13	7	7	90.2	SART1	ENSP00000310448	 SART1:p , spliceosome associated factor 1, recruiter of U4/U6.U5 tri-snRNP [Source:HGNC Symbol;Acc: HGNC:10538 ]	11	65729160	65747299	1	q13.1
215	-57.5	6.24	18	39	7	7	40.0	IST1	ENSP00000457844	 IST1:p , increased sodium tolerance 1 homolog (yeast) [Source:HGNC Symbol;Acc: HGNC:28977 ]	16	71919136	71962913	1	q22.2
216	-57.2	6.42	14	17	7	7	51.1	RUVBL2	ENSP00000473172	 RUVBL2:p , RuvB like AAA ATPase 2 [Source:HGNC Symbol;Acc: HGNC:10475 ]	19	49496705	49519252	1	q13.33
217	-56.9	6.39	37	56	6	10	20.6	CSRP1	ENSP00000356275	 CSRP1:p , cysteine and glycine-rich protein 1 [Source:HGNC Symbol;Acc: HGNC:2469 ]	1	201452658	201478584	-1	q32.1
218	-56.9	6.53	17	26	5	8	36.0	GAPDH	ENSP00000229239	 GAPDH:p , glyceraldehyde-3-phosphate dehydrogenase [Source:HGNC Symbol;Acc: HGNC:4141 ]	12	6643093	6647537	1	p13.31
219	-56.8	6.33	15	30	6	7	51.4	LUC7L3	ENSP00000425092	 LUC7L3:p , LUC7 like 3 pre-mRNA splicing factor [Source:HGNC Symbol;Acc: HGNC:24309 ]	17	48796905	48833574	1	q21.33
220	-55.9	6.32	1.7	2	1	1	59.7	HIP000192016.1	HIP000192016.1	T-complex protein 1 subunit epsilon; TCP-1-epsilon; CCT-epsilon;	nc				
221	-55.8	6.45	35	51	7	7	22.8	HSPB1	ENSP00000248553	 HSPB1:p , heat shock protein family B (small) member 1 [Source:HGNC Symbol;Acc: HGNC:5246 ]	7	75931861	75933612	1	q11.23
222	-55.1	6.36	9.1	12	7	7	96.3	ENSP00000481495	ENSP00000481495	DEAD-box helicase 24 [Source:HGNC Symbol;Acc: HGNC:13266 ]	nc				
223	-54.7	6.51	16	23	5	7	50.1	TUBA1B	ENSP00000336799	 TUBA1B:p , tubulin alpha 1b [Source:HGNC Symbol;Acc: HGNC:18809 ]	12	49521565	49525180	-1	q13.12
224	-54.7	7.02	17	41	6	11	25.1	sp|CASB_BOVIN|	sp|CASB_BOVIN|	Beta-casein; Contains: Casoparan; Contains: Antioxidant peptide; Contains: Casohypotensin; Flags: Precursor; 	nc				
225	-53.5	6.18	21	25	5	5	31.1	EEF1D	ENSP00000378551	 EEF1D:p , eukaryotic translation elongation factor 1 delta (guanine nucleotide exchange protein) [Source:HGNC Symbol;Ac ...	8	144661867	144681711	-1	q24.3
226	-53.3	6.38	14	20	6	8	58.1	DPYSL2	ENSP00000427985	 DPYSL2:p , dihydropyrimidinase-like 2 [Source:HGNC Symbol;Acc: HGNC:3014 ]	8	26371791	26515694	1	p21.2
227	-53.2	6.25	12	21	6	6	67.9	PPP1R18	ENSP00000382150	 PPP1R18:p , protein phosphatase 1 regulatory subunit 18 [Source:HGNC Symbol;Acc: HGNC:29413 ]	6	30644166	30655672	-1	p21.33
228	-52.6	6.23	12	17	6	6	63.5	RANGAP1	ENSP00000385866	 RANGAP1:p , Ran GTPase activating protein 1 [Source:HGNC Symbol;Acc: HGNC:9854 ]	22	41641615	41682255	-1	q13.2
229	-52.6	6.39	31	44	5	7	18.5	CFL1	ENSP00000432660	 CFL1:p , cofilin 1 [Source:HGNC Symbol;Acc: HGNC:1874 ]	11	65590493	65629497	-1	q13.1
230	-52.0	6.18	0.6	1	1	1	269.3	ANKHD1	ENSP00000354085	 ANKHD1:p , ankyrin repeat and KH domain containing 1 [Source:HGNC Symbol;Acc: HGNC:24714 ]	5	139781399	139929163	1	q31.3
231	-51.9	6.38	5.1	8	7	7	158.2	ERBB2IP	ENSP00000284037	 ERBB2IP:p , erbb2 interacting protein [Source:HGNC Symbol;Acc: HGNC:15842 ]	5	65222303	65378377	1	q12.3
232	-51.8	6.14	10.0	14	6	6	70.0	ADD1	ENSP00000421907	 ADD1:p , adducin 1 [Source:HGNC Symbol;Acc: HGNC:243 ]	4	2845584	2931803	1	p16.3
233	-51.7	6.11	5.9	10	6	6	119.2	TAOK2	ENSP00000279394	 TAOK2:p , TAO kinase 2 [ Source: HGNC 16835 ]	16	29984962	30003582	1	p11.2
234	-51.3	6.15	5.5	15	6	6	117.0	UBAP2	ENSP00000368540	 UBAP2:p , ubiquitin associated protein 2 [Source:HGNC Symbol;Acc: HGNC:14185 ]	9	33921691	34048947	-1	p13.3
235	-50.7	6.31	9.2	12	7	7	69.0	SWAP70	ENSP00000315630	 SWAP70:p , SWAP switching B-cell complex 70kDa subunit [ Source: HGNC 17070 ]	11	9685624	9774538	1	p15.4
236	-50.4	6.27	12	17	6	7	68.0	WDR46	ENSP00000363746	 WDR46:p , WD repeat domain 46 [Source:HGNC Symbol;Acc: HGNC:13923 ]	6	33246885	33257304	-1	p21.32
237	-50.3	6.30	22	27	7	7	38.2	NUDC	ENSP00000319664	 NUDC:p , nuclear distribution C, dynein complex regulator [Source:HGNC Symbol;Acc: HGNC:8045 ]	1	27226729	27273353	1	p36.11
238	-50.1	6.49	26	53	5	8	24.9	HMGB1	ENSP00000345347	 HMGB1:p , high mobility group box 1 [Source:HGNC Symbol;Acc: HGNC:4983 ]	13	31032884	31191734	-1	q12.3
239	-49.5	6.21	4.5	6	7	7	155.9	RAB3GAP2	ENSP00000351832	 RAB3GAP2:p , RAB3 GTPase activating non-catalytic protein subunit 2 [Source:HGNC Symbol;Acc: HGNC:17168 ]	1	220321635	220445796	-1	q41
240	-49.5	6.17	15	24	7	7	52.8	RRP1	ENSP00000417464	 RRP1:p , ribosomal RNA processing 1 [Source:HGNC Symbol;Acc: HGNC:18785 ]	21	45209394	45225174	1	q22.3
241	-48.9	6.28	9.3	17	6	7	69.1	EIF4B	ENSP00000262056	 EIF4B:p , eukaryotic translation initiation factor 4B [Source:HGNC Symbol;Acc: HGNC:3285 ]	12	53399942	53435993	1	q13.13
242	-48.6	6.28	27	44	6	6	24.4	RAN	ENSP00000446215	 RAN:p , RAN, member RAS oncogene family [Source:HGNC Symbol;Acc: HGNC:9846 ]	12	131356424	131362223	1	q24.33
243	-48.4	6.32	4.6	6	7	9	148.8	MYBBP1A	ENSP00000254718	 MYBBP1A:p , MYB binding protein 1a [Source:HGNC Symbol;Acc: HGNC:7546 ]	17	4442192	4458926	-1	p13.2
244	-48.0	6.09	6.1	9	5	5	98.6	EPS15	ENSP00000360798	 EPS15:p , epidermal growth factor receptor pathway substrate 15 [ Source: HGNC 3419 ]	1	51819935	51985000	-1	p32.3
245	-47.7	6.27	21	41	5	6	45.3	LPP	ENSP00000393602	 LPP:p , LIM domain containing preferred translocation partner in lipoma [Source:HGNC Symbol;Acc: HGNC:6679 ]	3	187871072	188608460	1	q27.3
246	-47.7	6.04	29	52	5	5	15.2	FABP5	ENSP00000297258	 FABP5:p , fatty acid binding protein 5 [Source:HGNC Symbol;Acc: HGNC:3560 ]	8	82192598	82197012	1	q21.13
247	-47.3	6.37	23	31	6	7	25.0	PRDX6	ENSP00000342026	 PRDX6:p , peroxiredoxin 6 [Source:HGNC Symbol;Acc: HGNC:16753 ]	1	173446405	173457946	1	q25.1
248	-47.3	7.85	13	48	5	16	17.7	RPL29	ENSP00000294189	 RPL29:p , ribosomal protein L29 [Source:HGNC Symbol;Acc: HGNC:10331 ]	3	52027616	52029958	-1	p21.2
249	-47.0	6.54	22	33	6	8	39.6	H2AFY	ENSP00000423563	 H2AFY:p , H2A histone family member Y [Source:HGNC Symbol;Acc: HGNC:4740 ]	5	134669590	134735604	-1	q31.1
250	-46.2	7.06	4.4	7	2	2	49.8	KRT27	ENSP00000301656	 KRT27:p , keratin 27, type I [Source:HGNC Symbol;Acc: HGNC:30841 ]	17	38933060	38938786	-1	q21.2
251	-46.1	6.34	4.3	6	3	3	104.8	ACTN4	ENSP00000252699	 ACTN4:p , actinin alpha 4 [Source:HGNC Symbol;Acc: HGNC:166 ]	19	39138289	39222223	1	q13.2
252	-45.8	7.23	3.1	4	2	2	56.8	KRT78	ENSP00000306261	 KRT78:p , keratin 78, type II [Source:HGNC Symbol;Acc: HGNC:28926 ]	12	53231588	53242876	-1	q13.13
253	-45.0	6.09	34	42	5	5	16.9	MYL6	ENSP00000446955	 MYL6:p , myosin light chain 6 [Source:HGNC Symbol;Acc: HGNC:7587 ]	12	56551945	56557280	1	q13.2
254	-44.7	6.22	9.7	13	6	6	74.2	FXR2	ENSP00000250113	 FXR2:p , FMR1 autosomal homolog 2 [Source:HGNC Symbol;Acc: HGNC:4024 ]	17	7494548	7518189	-1	p13.1
255	-44.6	6.17	4.2	6	6	6	143.6	RRP12	ENSP00000446184	 RRP12:p , ribosomal RNA processing 12 homolog [Source:HGNC Symbol;Acc: HGNC:29100 ]	10	99116115	99161127	-1	q24.1
256	-44.5	6.06	9.8	13	6	6	83.2	EPS15L1	ENSP00000471981	 EPS15L1:p , epidermal growth factor receptor pathway substrate 15-like 1 [Source:HGNC Symbol;Acc: HGNC:24634 ]	19	16466050	16582896	-1	p13.11
257	-44.3	6.43	16	19	6	7	36.7	LDHA	ENSP00000395337	 LDHA:p , lactate dehydrogenase A [Source:HGNC Symbol;Acc: HGNC:6535 ]	11	18415935	18429972	1	p15.1
258	-44.0	7.41	1.4	2	1	2	61.9	KRT77	ENSP00000342710	 KRT77:p , keratin 77 [Source:HGNC Symbol;Acc: HGNC:20411 ]	12	53083410	53097247	-1	q13.13
259	-43.9	6.26	6.8	9	6	7	105.9	XPC	ENSP00000285021	 XPC:p , XPC complex subunit, DNA damage recognition and repair factor [Source:HGNC Symbol;Acc: HGNC:12816 ]	3	14186647	14220283	-1	p25.1
260	-43.7	6.08	12	21	5	5	60.7	FAM114A1	ENSP00000351740	 FAM114A1:p , family with sequence similarity 114, member A1 [ Source: HGNC 25087 ]	4	38869298	38947360	1	p14
261	-43.5	6.35	5.2	7	6	7	102.3	EIF4G2	ENSP00000433664	 EIF4G2:p , eukaryotic translation initiation factor 4 gamma 2 [Source:HGNC Symbol;Acc: HGNC:3297 ]	11	10818597	10830657	-1	p15.3
262	-43.5	6.11	13	21	5	5	48.2	DBNL	ENSP00000411701	 DBNL:p , drebrin like [Source:HGNC Symbol;Acc: HGNC:2696 ]	7	44084239	44109055	1	p13
263	-43.3	6.61	17	25	5	9	28.0	RPL8	ENSP00000378378	 RPL8:p , ribosomal protein L8 [Source:HGNC Symbol;Acc: HGNC:10368 ]	8	146015150	146017972	-1	q24.3
264	-43.1	6.21	13	23	5	5	62.7	PALMD	ENSP00000263174	 PALMD:p , palmdelphin [ Source: HGNC 15846 ]	1	100111499	100160097	1	p21.2
265	-43.0	6.60	3.8	6	4	10	129.9	RTN4	ENSP00000337838	 RTN4:p , reticulon 4 [Source:HGNC Symbol;Acc: HGNC:14085 ]	2	55199325	55339757	-1	p16.1
266	-42.7	6.29	13	24	5	6	53.1	U2AF2	ENSP00000388475	 U2AF2:p , U2 small nuclear RNA auxiliary factor 2 [Source:HGNC Symbol;Acc: HGNC:23156 ]	19	56165512	56186081	1	q13.42
267	-42.1	6.23	15	22	5	6	44.1	ARL6IP4	ENSP00000414847	 ARL6IP4:p , ADP-ribosylation-like factor 6 interacting protein 4 [ Source: HGNC 18076 ]	12	123464333	123467456	1	q24.31
268	-41.9	6.15	2.7	4	6	6	255.8	AHCTF1	ENSP00000355464	 AHCTF1:p , AT-hook containing transcription factor 1 [Source:HGNC Symbol;Acc: HGNC:24618 ]	1	247002400	247095280	-1	q44
269	-41.4	6.39	8.0	12	4	4	55.6	STAU1	ENSP00000360867	 STAU1:p , staufen, RNA binding protein, homolog 1 (Drosophila) [ Source: HGNC 11370 ]	20	47729878	47804904	-1	q13.13
270	-41.3	6.20	3.3	5	6	7	206.6	PHIP	ENSP00000275034	 PHIP:p , pleckstrin homology domain interacting protein [Source:HGNC Symbol;Acc: HGNC:15673 ]	6	79650263	79787953	-1	q14.1
271	-41.2	7.09	29	41	6	9	15.3	H3F3A	ENSP00000355781	 H3F3A:p , H3 histone family member 3A [Source:HGNC Symbol;Acc: HGNC:4764 ]	1	226249552	226259702	1	q42.12
272	-41.2	6.00	8.4	11	5	5	80.4	MCCC1	ENSP00000265594	 MCCC1:p , methylcrotonoyl-CoA carboxylase 1 [Source:HGNC Symbol;Acc: HGNC:6936 ]	3	182733006	182833863	-1	q27.1
273	-41.1	6.06	24	34	3	3	15.9	CALML5	ENSP00000369689	 CALML5:p , calmodulin-like 5 [Source:HGNC Symbol;Acc: HGNC:18180 ]	10	5540658	5541533	-1	p15.1
274	-41.0	6.44	15	22	4	5	34.2	HNRNPA1	ENSP00000448617	 HNRNPA1:p , heterogeneous nuclear ribonucleoprotein A1 [Source:HGNC Symbol;Acc: HGNC:5031 ]	12	54673977	54680872	1	q13.13
275	-40.7	6.35	14	16	6	7	35.9	ANXA5	ENSP00000296511	 ANXA5:p , annexin A5 [Source:HGNC Symbol;Acc: HGNC:543 ]	4	122589110	122618268	-1	q27
276	-39.9	6.25	12	19	5	5	52.1	G3BP1	ENSP00000377681	 G3BP1:p , G3BP stress granule assembly factor 1 [Source:HGNC Symbol;Acc: HGNC:30292 ]	5	151150606	151192346	1	q33.1
277	-39.9	6.18	6.6	10	5	5	77.8	FERMT2	ENSP00000378993	 FERMT2:p , fermitin family member 2 [ Source: HGNC 15767 ]	14	53323986	53419153	-1	q22.1
278	-39.8	6.17	5.8	7	6	6	106.7	AARS	ENSP00000261772	 AARS:p , alanyl-tRNA synthetase [Source:HGNC Symbol;Acc: HGNC:20 ]	16	70286198	70323446	-1	q22.1
279	-39.7	6.46	10.0	15	5	5	67.8	TKT	ENSP00000417773	 TKT:p , transketolase [Source:HGNC Symbol;Acc: HGNC:11834 ]	3	53258723	53290068	-1	p21.1
280	-39.6	6.21	12	18	5	6	49.6	TUBB	ENSP00000339001	 TUBB:p , tubulin beta class I [Source:HGNC Symbol;Acc: HGNC:20778 ]	6	30687978	30693203	1	p21.33
281	-38.9	6.03	19	28	5	5	29.4	C1orf35	ENSP00000272139	 C1orf35:p , chromosome 1 open reading frame 35 [Source:HGNC Symbol;Acc: HGNC:19032 ]	1	228288427	228293112	-1	q42.13
282	-38.8	6.27	8.0	19	5	5	66.4	PICALM	ENSP00000436958	 PICALM:p , phosphatidylinositol binding clathrin assembly protein [Source:HGNC Symbol;Acc: HGNC:15514 ]	11	85668727	85780924	-1	q14.2
283	-38.6	5.97	4.0	6	5	5	138.5	INPPL1	ENSP00000298229	 INPPL1:p , inositol polyphosphate phosphatase-like 1 [ Source: HGNC 6080 ]	11	71934745	71950149	1	q13.4
284	-38.6	6.24	2.3	6	5	5	213.5	NUP214	ENSP00000352400	 NUP214:p , nucleoporin 214 [Source:HGNC Symbol;Acc: HGNC:8064 ]	9	134000948	134110057	1	q34.13
285	-38.5	6.16	10	30	4	4	60.7	AGFG1	ENSP00000387282	 AGFG1:p , ArfGAP with FG repeats 1 [Source:HGNC Symbol;Acc: HGNC:5175 ]	2	228336868	228421384	1	q36.3
286	-38.2	6.10	49	65	4	4	11.0	CSTA	ENSP00000264474	 CSTA:p , cystatin A (stefin A) [Source:HGNC Symbol;Acc: HGNC:2481 ]	3	122044091	122060819	1	q21.1
287	-38.1	6.30	23	51	4	5	21.6	RPL18	ENSP00000447001	 RPL18:p , ribosomal protein L18 [Source:HGNC Symbol;Acc: HGNC:10310 ]	19	49118585	49122793	-1	q13.33
288	-37.8	6.23	4.9	9	5	5	117.1	SLTM	ENSP00000369887	 SLTM:p , SAFB like transcription modulator [Source:HGNC Symbol;Acc: HGNC:20709 ]	15	59171244	59225852	-1	q22.1
289	-37.7	6.19	8.5	11	6	6	70.0	PML	ENSP00000378567	 PML:p , promyelocytic leukemia [ Source: HGNC 9113 ]	15	74287014	74340153	1	q24.1
290	-37.4	6.22	3.0	5	5	5	155.2	TNS3	ENSP00000312143	 TNS3:p , tensin 3 [Source:HGNC Symbol;Acc: HGNC:21616 ]	7	47314752	47622156	-1	p12.3
291	-37.2	6.28	3.5	5	6	6	177.9	CAMSAP1	ENSP00000374183	 CAMSAP1:p , calmodulin regulated spectrin associated protein 1 [Source:HGNC Symbol;Acc: HGNC:19946 ]	9	138700333	138799074	-1	q34.3
292	-36.6	5.94	3.3	4	5	5	191.4	AKAP12	ENSP00000253332	 AKAP12:p , A kinase (PRKA) anchor protein 12 [Source:HGNC Symbol;Acc: HGNC:370 ]	6	151561134	151679692	1	q25.1
293	-36.5	6.10	6.1	10	5	5	76.6	NCL	ENSP00000318195	 NCL:p , nucleolin [Source:HGNC Symbol;Acc: HGNC:7667 ]	2	232318242	232348352	-1	q37.1
294	-36.5	6.57	12	16	4	4	37.4	HNRNPA2B1	ENSP00000346694	 HNRNPA2B1:p , heterogeneous nuclear ribonucleoprotein A2/B1 [Source:HGNC Symbol;Acc: HGNC:5033 ]	7	26229547	26241149	-1	p15.2
295	-36.4	5.97	3.4	5	5	5	141.6	DCTN1	ENSP00000354791	 DCTN1:p , dynactin 1 [Source:HGNC Symbol;Acc: HGNC:2711 ]	2	74588281	74619214	-1	p13.1
296	-36.3	6.04	5.6	8	5	5	96.8	HSPH1	ENSP00000318687	 HSPH1:p , heat shock protein family H (Hsp110) member 1 [Source:HGNC Symbol;Acc: HGNC:16969 ]	13	31710762	31736525	-1	q12.3
297	-36.2	6.09	7.8	13	4	4	66.6	CTPS1	ENSP00000361704	 CTPS1:p , CTP synthase 1 [Source:HGNC Symbol;Acc: HGNC:2519 ]	1	41445007	41478235	1	p34.2
298	-36.0	5.98	8.9	15	4	4	62.0	DNAJC21	ENSP00000343728	 DNAJC21:p , DnaJ heat shock protein family (Hsp40) member C21 [Source:HGNC Symbol;Acc: HGNC:27030 ]	5	34929698	34959069	1	p13.2
299	-36.0	7.46	4.4	6	5	6	130.3	KIF1B	ENSP00000366297	 KIF1B:p , kinesin family member 1B [Source:HGNC Symbol;Acc: HGNC:16636 ]	1	10270863	10441661	1	p36.22
300	-35.9	5.91	6.8	11	4	4	72.8	SPG20	ENSP00000406061	 SPG20:p , spartin [Source:HGNC Symbol;Acc: HGNC:18514 ]	13	36875775	36944317	-1	q13.3
301	-35.8	6.18	5.2	7	5	5	116.4	LARP1	ENSP00000336721	 LARP1:p , La ribonucleoprotein domain family member 1 [Source:HGNC Symbol;Acc: HGNC:29531 ]	5	154092462	154197167	1	q33.2
302	-35.6	6.79	21	29	4	11	13.9	HIST2H2BF	ENSP00000358164	 HIST2H2BF:p , histone cluster 2 H2B family member f [Source:HGNC Symbol;Acc: HGNC:24700 ]	1	149754245	149783928	-1	q21.2
303	-35.4	6.52	11	30	4	11	53.4	SRSF11	ENSP00000359989	 SRSF11:p , serine and arginine rich splicing factor 11 [Source:HGNC Symbol;Acc: HGNC:10782 ]	1	70671365	70718735	1	p31.1
304	-35.4	6.19	8.1	10	5	5	71.4	CD2AP	ENSP00000352264	 CD2AP:p , CD2-associated protein [Source:HGNC Symbol;Acc: HGNC:14258 ]	6	47445525	47594999	1	p12.3
305	-35.4	6.13	4.1	8	5	5	153.8	NUP153	ENSP00000262077	 NUP153:p , nucleoporin 153 [Source:HGNC Symbol;Acc: HGNC:8062 ]	6	17615269	17706656	-1	p22.3
306	-34.8	6.27	32	55	4	4	15.6	MDK	ENSP00000385451	 MDK:p , midkine [Source:HGNC Symbol;Acc: HGNC:6972 ]	11	46402306	46405375	1	p11.2
307	-34.4	7.31	2.7	3	1	1	64.8	KRT84	ENSP00000257951	 KRT84:p , keratin 84 [Source:HGNC Symbol;Acc:HGNC:6461]	12	52771596	52779436	-1	q13.13
308	-34.3	6.29	15	24	5	5	34.9	LRRC59	ENSP00000225972	 LRRC59:p , leucine rich repeat containing 59 [Source:HGNC Symbol;Acc: HGNC:28817 ]	17	48452420	48474914	-1	q21.33
309	-34.2	6.13	9.7	18	3	3	36.4	CNN3	ENSP00000359225	 CNN3:p , calponin 3 [Source:HGNC Symbol;Acc: HGNC:2157 ]	1	95362507	95392834	-1	p21.3
310	-34.2	6.39	3.5	5	4	4	117.4	DDX46	ENSP00000416534	 DDX46:p , DEAD-box helicase 46 [Source:HGNC Symbol;Acc: HGNC:18681 ]	5	134094469	134190823	1	q31.1
311	-33.9	6.22	2.6	5	4	4	201.4	RBBP6	ENSP00000317872	 RBBP6:p , RB binding protein 6, ubiquitin ligase [Source:HGNC Symbol;Acc: HGNC:9889 ]	16	24549014	24584184	1	p12.1
312	-33.5	7.33	28	63	5	13	11.1	RPL37	ENSP00000274242	 RPL37:p , ribosomal protein L37 [ Source: HGNC 10347 ]	5	40825364	40835437	-1	p13.1
313	-33.4	6.00	8.5	11	4	4	66.0	CKAP4	ENSP00000367265	 CKAP4:p , cytoskeleton associated protein 4 [Source:HGNC Symbol;Acc: HGNC:16991 ]	12	106631655	106698057	-1	q23.3
314	-33.4	6.09	4.1	6	5	5	132.2	EHBP1	ENSP00000384143	 EHBP1:p , EH domain binding protein 1 [ Source: HGNC 29144 ]	2	62900986	63273622	1	p15
315	-33.4	5.93	11	14	4	4	47.1	ENO1	ENSP00000234590	 ENO1:p , enolase 1 [Source:HGNC Symbol;Acc: HGNC:3350 ]	1	8921061	8939308	-1	p36.23
316	-32.7	6.49	16	20	4	7	26.0	sp|CAS2_BOVIN|	sp|CAS2_BOVIN|	Alpha-S2-casein; Contains: Casocidin-1; Casocidin-I; Flags: Precursor; 	nc				
317	-32.4	5.99	4.9	7	5	5	88.1	PTPN12	ENSP00000248594	 PTPN12:p , protein tyrosine phosphatase, non-receptor type 12 [Source:HGNC Symbol;Acc: HGNC:9645 ]	7	77166592	77269388	1	q11.23
318	-32.1	6.16	2.8	4	5	5	194.0	XRN1	ENSP00000264951	 XRN1:p , 5&#39;-3&#39; exoribonuclease 1 [Source:HGNC Symbol;Acc: HGNC:30654 ]	3	142025449	142166904	-1	q23
319	-32.0	6.18	5.2	11	5	6	105.9	PRPF40A	ENSP00000386458	 PRPF40A:p , pre-mRNA processing factor 40 homolog A [Source:HGNC Symbol;Acc: HGNC:16463 ]	2	153508107	153574511	-1	q23.3
320	-31.9	6.39	34	100+	4	5	16.3	RPS14	ENSP00000385958	 RPS14:p , ribosomal protein S14 [Source:HGNC Symbol;Acc: HGNC:10387 ]	5	149822753	149829319	-1	q33.1
321	-31.8	5.82	3.9	6	4	4	134.2	VCPIP1	ENSP00000309031	 VCPIP1:p , valosin containing protein interacting protein 1 [Source:HGNC Symbol;Acc: HGNC:30897 ]	8	67540722	67579452	-1	q13.1
322	-31.6	6.90	11	13	5	8	59.1	YARS	ENSP00000362576	 YARS:p , tyrosyl-tRNA synthetase [Source:HGNC Symbol;Acc: HGNC:12840 ]	1	33240840	33283754	-1	p35.1
323	-31.6	5.75	12	18	4	4	44.9	SERBP1	ENSP00000360034	 SERBP1:p , SERPINE1 mRNA binding protein 1 [Source:HGNC Symbol;Acc: HGNC:17860 ]	1	67873493	67896098	-1	p31.3
324	-31.5	6.17	25	69	3	3	21.5	MXRA7	ENSP00000348050	 MXRA7:p , matrix-remodelling associated 7 [Source:HGNC Symbol;Acc: HGNC:7541 ]	17	74668633	74707098	-1	q25.1
325	-31.4	6.37	27	61	3	4	16.2	sp|LALBA_BOVIN|	sp|LALBA_BOVIN|	Alpha-lactalbumin; Lactose synthase B protein; Bos d 4; Flags: Precursor; 	nc				
326	-31.4	6.26	6.1	22	3	5	71.6	SREK1	ENSP00000334538	 SREK1:p , splicing regulatory glutamic acid and lysine rich protein 1 [Source:HGNC Symbol;Acc: HGNC:17882 ]	5	65435799	65479443	1	q12.3
327	-31.4	6.29	19	31	4	6	23.7	PPIB	ENSP00000300026	 PPIB:p , peptidylprolyl isomerase B [Source:HGNC Symbol;Acc: HGNC:9255 ]	15	64448011	64455404	-1	q22.31
328	-31.3	6.06	12	17	4	5	55.0	CD3EAP	ENSP00000310966	 CD3EAP:p , CD3e molecule associated protein [Source:HGNC Symbol;Acc: HGNC:24219 ]	19	45909467	45914024	1	q13.32
329	-31.3	6.15	12	18	4	4	42.6	DEK	ENSP00000380414	 DEK:p , DEK proto-oncogene [Source:HGNC Symbol;Acc: HGNC:2768 ]	6	18224099	18265054	-1	p22.3
330	-31.0	6.41	18	29	4	6	21.4	ENSP00000482577	ENSP00000482577	ribosomal protein L17 [Source:HGNC Symbol;Acc: HGNC:10307 ]	nc				
331	-30.9	6.08	37	59	3	4	16.3	ARPC5	ENSP00000352918	 ARPC5:p , actin related protein 2/3 complex, subunit 5, 16kDa [Source:HGNC Symbol;Acc: HGNC:708 ]	1	183592401	183604892	-1	q25.3
332	-30.7	5.93	22	37	4	4	27.3	CDV3	ENSP00000264993	 CDV3:p , CDV3 homolog (mouse) [Source:HGNC Symbol;Acc: HGNC:26928 ]	3	133292574	133309105	1	q22.1
333	-30.6	6.28	18	23	4	6	22.1	PRDX1	ENSP00000361152	 PRDX1:p , peroxiredoxin 1 [Source:HGNC Symbol;Acc: HGNC:9352 ]	1	45976708	45988719	-1	p34.1
334	-30.6	6.23	9.3	15	4	4	54.1	DYNC1LI2	ENSP00000258198	 DYNC1LI2:p , dynein, cytoplasmic 1, light intermediate chain 2 [Source:HGNC Symbol;Acc: HGNC:2966 ]	16	66754796	66785701	-1	q22.1
335	-30.5	6.18	13	17	4	5	34.3	ARPC2	ENSP00000327137	 ARPC2:p , actin related protein 2/3 complex, subunit 2, 34kDa [Source:HGNC Symbol;Acc: HGNC:705 ]	2	219081817	219119079	1	q35
336	-30.3	6.11	2.2	4	4	4	208.6	HCFC1	ENSP00000309555	 HCFC1:p , host cell factor C1 [Source:HGNC Symbol;Acc: HGNC:4839 ]	X	153213004	153237258	-1	q28
337	-30.3	6.91	8.9	16	4	4	53.2	PPAN	ENSP00000253107	 PPAN:p , peter pan homolog [Source:HGNC Symbol;Acc: HGNC:9227 ]	19	10216965	10225414	1	p13.2
338	-30.1	6.12	9.5	18	3	3	43.6	LYAR	ENSP00000345917	 LYAR:p , Ly1 antibody reactive [Source:HGNC Symbol;Acc: HGNC:26021 ]	4	4269428	4291896	-1	p16.3
339	-29.8	6.28	3.8	9	1	1	41.4	DBN1	ENSP00000423208	 DBN1:p , drebrin 1 [ Source: HGNC 2695 ]	5	176883609	176901402	-1	q35.3
340	-29.7	6.08	1.5	2	2	2	185.6	TNS1	ENSP00000171887	 TNS1:p , tensin 1 [ Source: HGNC 11973 ]	2	218664512	218867718	-1	q35
341	-29.6	6.17	35	60	4	5	11.4	ENSP00000462667	ENSP00000462667	histone cluster 2 H4 family member a [Source:HGNC Symbol;Acc: HGNC:4794 ]	HG1287_PATCH	150519072	150519467	1	q21.2
342	-29.6	5.90	11	17	4	4	40.3	RBM4	ENSP00000309166	 RBM4:p , RNA binding motif protein 4 [Source:HGNC Symbol;Acc: HGNC:9901 ]	11	66384097	66434153	1	q13.2
343	-29.2	6.09	12	14	4	4	35.1	GNB2L1	ENSP00000426909	 GNB2L1:p , receptor for activated C kinase 1 [Source:HGNC Symbol;Acc: HGNC:4399 ]	5	180663909	180675096	-1	q35.3
344	-29.2	6.01	3.4	4	4	4	102.4	COPB2	ENSP00000329419	 COPB2:p , coatomer protein complex, subunit beta 2 (beta prime) [Source:HGNC Symbol;Acc: HGNC:2232 ]	3	139074442	139108574	-1	q23
345	-29.2	6.05	5.6	9	4	5	101.5	BBX	ENSP00000408358	 BBX:p , BBX, HMG-box containing [Source:HGNC Symbol;Acc: HGNC:14422 ]	3	107241783	107530171	1	q13.12
346	-29.1	6.10	5.1	7	4	5	80.6	GSN	ENSP00000362929	 GSN:p , gelsolin [Source:HGNC Symbol;Acc: HGNC:4620 ]	9	123970078	124095121	1	q33.2
347	-29.0	6.55	18	23	4	9	20.2	EIF5A	ENSP00000336702	 EIF5A:p , eukaryotic translation initiation factor 5A [ Source: HGNC 3300 ]	17	7210318	7215774	1	p13.1
348	-28.9	6.25	15	20	4	4	33.0	TPM2	ENSP00000367542	 TPM2:p , tropomyosin 2 (beta) [Source:HGNC Symbol;Acc:HGNC:12011]	9	35681989	35691017	-1	p13.3
349	-28.0	5.89	7.4	8	3	3	49.9	RNH1	ENSP00000433999	 RNH1:p , ribonuclease/angiogenin inhibitor 1 [Source:HGNC Symbol;Acc: HGNC:10074 ]	11	494512	507300	-1	p15.5
350	-28.0	5.85	19	28	3	3	17.1	HSPB6	ENSP00000468057	 HSPB6:p , heat shock protein family B (small) member 6 [Source:HGNC Symbol;Acc: HGNC:26511 ]	19	36245469	36248980	-1	q13.12
351	-28.0	6.05	6.3	8	4	4	66.2	WDR1	ENSP00000427687	 WDR1:p , WD repeat domain 1 [Source:HGNC Symbol;Acc: HGNC:12754 ]	4	10075963	10118573	-1	p16.1
352	-27.9	5.88	4.6	7	3	3	51.6	C16orf88	ENSP00000219837	 C16orf88:p , lysine rich nucleolar protein 1 [Source:HGNC Symbol;Acc: HGNC:34404 ]	16	19714902	19729557	-1	p12.3
353	-27.2	6.06	15	21	4	4	29.3	CAPZB	ENSP00000364286	 CAPZB:p , capping actin protein of muscle Z-line subunit beta [Source:HGNC Symbol;Acc: HGNC:1491 ]	1	19665267	19812066	-1	p36.13
354	-26.8	5.84	4.4	6	3	3	81.7	JUP	ENSP00000377507	 JUP:p , junction plakoglobin [Source:HGNC Symbol;Acc: HGNC:6207 ]	17	39775692	39943183	-1	q21.2
355	-26.2	6.14	26	38	4	4	16.8	CALM2	ENSP00000272298	 CALM2:p , calmodulin 2 (phosphorylase kinase, delta) [Source:HGNC Symbol;Acc: HGNC:1445 ]	2	47272677	47403740	-1	p21
356	-26.2	5.86	1.5	2	3	3	238.1	NUMA1	ENSP00000377298	 NUMA1:p , nuclear mitotic apparatus protein 1 [Source:HGNC Symbol;Acc: HGNC:8059 ]	11	71713910	71791739	-1	q13.4
357	-26.1	6.15	1.9	3	4	4	225.4	CKAP5	ENSP00000432768	 CKAP5:p , cytoskeleton associated protein 5 [Source:HGNC Symbol;Acc: HGNC:28959 ]	11	46764598	46867847	-1	p11.2
358	-26.1	7.02	30	53	4	6	13.0	RPS26	ENSP00000348849	 RPS26:p , ribosomal protein S26 [Source:HGNC Symbol;Acc: HGNC:10414 ]	12	56435637	56438116	1	q13.2
359	-25.9	6.23	5.9	21	1	1	17.5	MXRA7	ENSP00000391466	 MXRA7:p , matrix-remodelling associated 7 [ Source: HGNC 7541 ]	17	74668633	74707098	-1	q25.1
360	-25.9	5.95	6.9	9	4	4	61.6	DDX56	ENSP00000258772	 DDX56:p , DEAD-box helicase 56 [Source:HGNC Symbol;Acc: HGNC:18193 ]	7	44605016	44614650	-1	p13
361	-25.5	5.80	3.3	7	4	4	101.0	SULF1	ENSP00000403040	 SULF1:p , sulfatase 1 [Source:HGNC Symbol;Acc:HGNC:20391]	8	70378859	70573150	1	q13.2
362	-25.3	5.59	1.1	2	2	2	265.2	NOTCH2	ENSP00000256646	 NOTCH2:p , notch 2 [Source:HGNC Symbol;Acc:HGNC:7882]	1	120454176	120612240	-1	p11.2
363	-25.1	6.14	7.5	10	4	4	55.7	SRP54	ENSP00000451818	 SRP54:p , signal recognition particle 54 [Source:HGNC Symbol;Acc: HGNC:11301 ]	14	35451163	35498773	1	q13.2
364	-25.1	6.19	4.9	8	4	4	75.4	DDX18	ENSP00000263239	 DDX18:p , DEAD-box helicase 18 [Source:HGNC Symbol;Acc: HGNC:2741 ]	2	118572226	118589955	1	q14.1
365	-25.0	6.04	10	13	3	4	37.5	CHORDC1	ENSP00000319255	 CHORDC1:p , cysteine and histidine rich domain containing 1 [Source:HGNC Symbol;Acc: HGNC:14525 ]	11	89934328	89956532	-1	q14.3
366	-24.9	5.78	2.8	4	3	3	147.1	FAM21A	ENSP00000282633	 FAM21A:p , WASH complex subunit 2A [Source:HGNC Symbol;Acc: HGNC:23416 ]	10	51827648	51893269	1	q11.23
367	-24.7	6.07	6.9	9	2	2	36.6	LDHB	ENSP00000379386	 LDHB:p , lactate dehydrogenase B [Source:HGNC Symbol;Acc: HGNC:6541 ]	12	21788276	21910791	-1	p12.1
368	-24.7	6.44	5.4	6	4	4	129.2	COL1A2	ENSP00000297268	 COL1A2:p , collagen type I alpha 2 chain [Source:HGNC Symbol;Acc: HGNC:2198 ]	7	94023873	94060544	1	q21.3
369	-24.6	6.14	8.8	11	3	4	32.6	NPM1	ENSP00000428755	 NPM1:p , nucleophosmin 1 [Source:HGNC Symbol;Acc: HGNC:7910 ]	5	170814120	170838141	1	q35.1
370	-24.5	6.05	7.3	12	3	3	44.8	SEPT7	ENSP00000413507	 SEPT7:p , septin 7 [ Source: HGNC 1717 ]	7	35840542	35944917	1	p14.2
371	-24.4	5.80	6.2	12	4	4	80.7	AKAP17A	ENSP00000324827	 AKAP17A:p , A-kinase anchoring protein 17A [Source:HGNC Symbol;Acc: HGNC:18783 ]	X	1710486	1721407	1	p22.33
372	-24.4	5.99	6.0	9	3	3	70.4	RAB11FIP5	ENSP00000258098	 RAB11FIP5:p , RAB11 family interacting protein 5 [Source:HGNC Symbol;Acc: HGNC:24845 ]	2	73300510	73383849	-1	p13.2
373	-24.1	6.41	23	48	3	8	15.4	RPS24	ENSP00000361435	 RPS24:p , ribosomal protein S24 [Source:HGNC Symbol;Acc: HGNC:10411 ]	10	79793518	79816570	1	q22.3
374	-24.0	5.94	3.1	4	3	3	96.5	FTSJ3	ENSP00000396673	 FTSJ3:p , FtsJ RNA methyltransferase homolog 3 [Source:HGNC Symbol;Acc: HGNC:17136 ]	17	61896793	61907372	-1	q23.3
375	-23.9	5.97	8.2	12	3	4	41.5	SH3GL1	ENSP00000269886	 SH3GL1:p , SH3 domain containing GRB2 like 1, endophilin A2 [Source:HGNC Symbol;Acc: HGNC:10830 ]	19	4360367	4400544	-1	p13.3
376	-23.9	5.99	3.8	5	3	3	93.8	DSC1	ENSP00000257197	 DSC1:p , desmocollin 1 [Source:HGNC Symbol;Acc: HGNC:3035 ]	18	28709199	28742819	-1	q12.1
377	-23.7	6.30	3.1	5	4	4	144.3	TCOF1	ENSP00000409944	 TCOF1:p , treacle ribosome biogenesis factor 1 [Source:HGNC Symbol;Acc: HGNC:11654 ]	5	149737202	149779871	1	q32
378	-23.4	5.92	0.9	1	1	1	82.5	DDX50	ENSP00000362687	 DDX50:p , DExD-box helicase 50 [Source:HGNC Symbol;Acc: HGNC:17906 ]	10	70661034	70706603	1	q22.1
379	-23.3	5.87	9.5	16	3	3	34.8	EBNA1BP2	ENSP00000236051	 EBNA1BP2:p , EBNA1 binding protein 2 [Source:HGNC Symbol;Acc: HGNC:15531 ]	1	43629846	43736607	-1	p34.2
380	-23.3	6.18	4.4	10	3	4	88.6	PPIG	ENSP00000260970	 PPIG:p , peptidylprolyl isomerase G [Source:HGNC Symbol;Acc: HGNC:14650 ]	2	170440850	170497916	1	q31.1
381	-23.2	5.98	7.8	12	3	3	58.7	SARS	ENSP00000234677	 SARS:p , seryl-tRNA synthetase [Source:HGNC Symbol;Acc: HGNC:10537 ]	1	109756540	109780791	1	p13.3
382	-23.1	6.13	2.9	5	3	3	116.0	TAOK1	ENSP00000261716	 TAOK1:p , TAO kinase 1 [Source:HGNC Symbol;Acc: HGNC:29259 ]	17	27717482	27878922	1	q11.2
383	-22.8	5.92	17	24	3	3	32.2	TXNL1	ENSP00000217515	 TXNL1:p , thioredoxin like 1 [Source:HGNC Symbol;Acc: HGNC:12436 ]	18	54264439	54318831	-1	q21.31
384	-22.8	5.86	7.1	8	3	4	50.4	ARHGAP1	ENSP00000310491	 ARHGAP1:p , Rho GTPase activating protein 1 [Source:HGNC Symbol;Acc: HGNC:673 ]	11	46698630	46722165	-1	p11.2
385	-22.7	5.79	12	19	3	3	34.7	NAPG	ENSP00000324628	 NAPG:p , N-ethylmaleimide-sensitive factor attachment protein, gamma [ Source: HGNC 7642 ]	18	10525902	10552758	1	p11.22
386	-22.2	5.69	6.8	13	2	2	46.6	PARVA	ENSP00000334008	 PARVA:p , parvin, alpha [Source:HGNC Symbol;Acc:HGNC:14652]	11	12398732	12552348	1	p15.3
387	-22.1	6.15	20	43	3	4	16.6	RPL27A	ENSP00000346015	 RPL27A:p , ribosomal protein L27a [Source:HGNC Symbol;Acc: HGNC:10329 ]	11	8703958	8736306	1	p15.4
388	-21.6	5.92	6.9	11	3	3	56.8	NMT1	ENSP00000468424	 NMT1:p , N-myristoyltransferase 1 [Source:HGNC Symbol;Acc: HGNC:7857 ]	17	43128978	43186384	1	q21.31
389	-21.6	6.78	18	59	3	6	14.5	RPL35	ENSP00000259469	 RPL35:p , ribosomal protein L35 [Source:HGNC Symbol;Acc: HGNC:10344 ]	9	127620159	127624260	-1	q33.3
390	-21.4	5.58	21	31	2	2	18.4	SQSTM1	ENSP00000427308	 SQSTM1:p , sequestosome 1 [ Source: HGNC 11280 ]	5	179233388	179265078	1	q35.3
391	-21.4	5.81	3.1	4	2	2	94.3	HSPA4	ENSP00000302961	 HSPA4:p , heat shock 70kDa protein 4 [Source:HGNC Symbol;Acc: HGNC:5237 ]	5	132387654	132442141	1	q31.1
392	-21.4	5.77	10	14	1	1	15.0	EEF1D	ENSP00000431933	 EEF1D:p , 	8	144661867	144681711	-1	q24.3
393	-21.4	6.06	5.3	10	3	3	80.6	NEXN	ENSP00000333938	 NEXN:p , nexilin (F actin binding protein) [ Source: HGNC 29557 ]	1	78354198	78409580	1	p31.1
394	-21.4	5.96	1.3	2	3	3	307.4	AKAP13	ENSP00000378026	 AKAP13:p , A-kinase anchoring protein 13 [Source:HGNC Symbol;Acc: HGNC:371 ]	15	85923802	86292586	1	q25.3
395	-21.3	5.77	1.7	3	3	3	203.2	RAI1	ENSP00000323074	 RAI1:p , retinoic acid induced 1 [Source:HGNC Symbol;Acc: HGNC:9834 ]	17	17584787	17714767	1	p11.2
396	-21.3	5.89	4.4	6	2	3	58.7	PTGES3L-AARSD1	ENSP00000353355	 PTGES3L-AARSD1:p , alanyl-tRNA synthetase domain containing 1 [ Source: HGNC 28417 ]	17	41102543	41132545	-1	q21.31
397	-21.2	5.51	14	17	2	2	21.0	PEBP1	ENSP00000261313	 PEBP1:p , phosphatidylethanolamine binding protein 1 [Source:HGNC Symbol;Acc: HGNC:8630 ]	12	118573663	118583389	1	q24.23
398	-21.2	5.61	4.5	7	2	2	50.5	ENSP00000323063	ENSP00000323063	Putative eukaryotic translation initiation factor 2 subunit 3-like protein 	12	10658201	10675734	1	p13.2
399	-21.2	6.01	11	19	3	4	40.0	H2AFY2	ENSP00000362352	 H2AFY2:p , H2A histone family member Y2 [Source:HGNC Symbol;Acc: HGNC:14453 ]	10	71812552	71872036	1	q22.1
400	-21.1	6.06	7.0	12	3	3	56.5	MAVS	ENSP00000401980	 MAVS:p , mitochondrial antiviral signaling protein [Source:HGNC Symbol;Acc: HGNC:29233 ]	20	3827487	3849280	1	p13
401	-20.7	5.92	2.9	4	3	3	120.8	ACLY	ENSP00000253792	 ACLY:p , ATP citrate lyase [Source:HGNC Symbol;Acc: HGNC:115 ]	17	40023161	40086795	-1	q21.2
402	-20.6	6.08	15	21	3	3	20.7	RPL18A	ENSP00000222247	 RPL18A:p , ribosomal protein L18a [Source:HGNC Symbol;Acc: HGNC:10311 ]	19	17970685	17974962	1	p13.11
403	-20.5	6.18	12	22	3	3	30.0	ENSP00000483484	ENSP00000483484	NSA2, ribosome biogenesis homolog [Source:HGNC Symbol;Acc: HGNC:30728 ]	nc				
404	-20.5	5.58	1.5	2	3	3	216.7	SHROOM3	ENSP00000296043	 SHROOM3:p , shroom family member 3 [Source:HGNC Symbol;Acc: HGNC:30422 ]	4	77356253	77704406	1	q21.1
405	-20.4	5.76	4.2	7	3	3	115.4	SSH1	ENSP00000315713	 SSH1:p , slingshot 1. [ Source: RefSeq (NM_018984) ]&nbsp;	12	109176466	109251366	-1	q24.11
406	-20.4	6.19	11	17	2	2	24.0	HMGB2	ENSP00000296503	 HMGB2:p , high mobility group box 2 [Source:HGNC Symbol;Acc: HGNC:5000 ]	4	174252846	174256276	-1	q34.1
407	-20.3	6.02	8.0	16	3	5	41.4	SURF6	ENSP00000361092	 SURF6:p , surfeit 6 [Source:HGNC Symbol;Acc: HGNC:11478 ]	9	136197552	136203235	-1	q34.2
408	-20.1	5.94	4.5	7	3	3	73.5	KIAA0020	ENSP00000380982	 KIAA0020:p , KIAA0020 [ Source: HGNC 29676 ]	9	2720469	2844241	-1	p24.2
409	-20.1	5.89	5.3	6	1	1	24.7	EEF1B2	ENSP00000236957	 EEF1B2:p , eukaryotic translation elongation factor 1 beta 2 [Source:HGNC Symbol;Acc: HGNC:3208 ]	2	207024309	207027652	1	q33.3
410	-19.9	5.95	10	13	2	2	27.5	ALYREF	ENSP00000421592	 ALYREF:p , THO complex 4 [ Source: HGNC 19071 ]	17	79845713	79849462	-1	q25.3
411	-19.9	5.73	5.5	17	3	3	63.8	ENSP00000473496	ENSP00000473496	YTH N(6)-methyladenosine RNA binding protein 3 [Source:HGNC Symbol;Acc: HGNC:26465 ]	8	64081112	64125346	1	q12.3
412	-19.8	7.31	12	33	3	7	14.4	FAU	ENSP00000435370	 FAU:p , FAU, ubiquitin like and ribosomal protein S30 fusion [Source:HGNC Symbol;Acc: HGNC:3597 ]	11	64888100	64889945	-1	q13.1
413	-19.8	5.96	10	14	3	3	25.6	GSTA1	ENSP00000335620	 GSTA1:p , glutathione S-transferase alpha 1 [Source:HGNC Symbol;Acc: HGNC:4626 ]	6	52656462	52668708	-1	p12.2
414	-19.8	6.24	15	17	1	1	15.5	CAST	ENSP00000422612	 CAST:p , calpastatin [Source:HGNC Symbol;Acc:HGNC:1515]	5	95865525	96115299	1	q15
415	-19.7	5.79	1.7	3	3	3	207.9	BAZ2A	ENSP00000368754	 BAZ2A:p , bromodomain adjacent to zinc finger domain 2A [Source:HGNC Symbol;Acc: HGNC:962 ]	12	56989380	57030600	-1	q13.3
416	-19.7	6.09	12	33	2	3	23.5	RPL19	ENSP00000225430	 RPL19:p , ribosomal protein L19 [Source:HGNC Symbol;Acc: HGNC:10312 ]	17	37356536	37360980	1	q12
417	-19.5	5.93	3.5	5	3	3	102.9	LIMCH1	ENSP00000425222	 LIMCH1:p , 	4	41361624	41702061	1	p13
418	-19.4	5.87	13	18	3	3	28.8	PGAM1	ENSP00000359991	 PGAM1:p , phosphoglycerate mutase 1 (brain) [Source:HGNC Symbol;Acc: HGNC:8888 ]	10	99185917	99193198	1	q24.1
419	-19.2	5.93	4.1	5	3	3	138.8	COL1A1	ENSP00000225964	 COL1A1:p , collagen type I alpha 1 chain [Source:HGNC Symbol;Acc: HGNC:2197 ]	17	48260650	48278993	-1	q21.33
420	-19.1	6.05	19	21	3	4	20.1	HN1L	ENSP00000248098	 HN1L:p , Jupiter microtubule associated homolog 2 [Source:HGNC Symbol;Acc: HGNC:14137 ]	16	1728257	1752281	1	p13.3
421	-18.9	5.87	1.6	2	3	3	200.7	SVIL	ENSP00000364549	 SVIL:p , supervillin [Source:HGNC Symbol;Acc: HGNC:11480 ]	10	29746267	30025710	-1	p11.23
422	-18.9	5.83	29	33	3	3	10.8	S100A8	ENSP00000357721	 S100A8:p , S100 calcium binding protein A8 [Source:HGNC Symbol;Acc: HGNC:10498 ]	1	153362508	153363664	-1	q21.3
423	-18.8	6.08	11	17	3	4	24.6	RPL10	ENSP00000358832	 RPL10:p , ribosomal protein L10 [Source:HGNC Symbol;Acc: HGNC:10298 ]	X	153618315	153637504	1	q28
424	-18.7	5.83	19	26	3	3	14.7	LGALS1	ENSP00000215909	 LGALS1:p , galectin 1 [Source:HGNC Symbol;Acc: HGNC:6561 ]	22	38071615	38075813	1	q13.1
425	-18.6	5.93	2.5	4	3	3	120.7	PHF2	ENSP00000352185	 PHF2:p , PHD finger protein 2 [Source:HGNC Symbol;Acc: HGNC:8920 ]	9	96338689	96441869	1	q22.31
426	-18.6	6.14	5.0	9	3	4	77.7	STRN3	ENSP00000347909	 STRN3:p , striatin, calmodulin binding protein 3 [Source:HGNC Symbol;Acc: HGNC:15720 ]	14	31363005	31495607	-1	q12
427	-18.4	5.84	14	17	1	1	5.6	EIF4G1	ENSP00000400351	 EIF4G1:p , 	3	184032283	184053146	1	q27.1
428	-18.4	5.85	2.2	3	3	3	167.3	GOLGA3	ENSP00000410378	 GOLGA3:p , golgin A3 [Source:HGNC Symbol;Acc: HGNC:4426 ]	12	133345495	133405444	-1	q24.33
429	-18.4	5.92	7.9	10	3	3	31.2	FHL3	ENSP00000362107	 FHL3:p , four and a half LIM domains 3 [ Source: HGNC 3704 ]	1	38462442	38471278	-1	p34.3
430	-18.2	6.17	16	23	3	3	22.2	BTF3	ENSP00000369965	 BTF3:p , basic transcription factor 3 [Source:HGNC Symbol;Acc: HGNC:1125 ]	5	72794233	72801460	1	q13.2
431	-18.2	5.99	8.5	11	2	2	39.2	PDLIM3	ENSP00000284770	 PDLIM3:p , PDZ and LIM domain 3 [Source:HGNC Symbol;Acc: HGNC:20767 ]	4	186422851	186456766	-1	q35.1
432	-18.1	5.90	4.2	6	3	3	118.0	MPRIP	ENSP00000379156	 MPRIP:p , myosin phosphatase Rho interacting protein [Source:HGNC Symbol;Acc: HGNC:30321 ]	17	16945859	17120993	1	p11.2
433	-18.0	6.08	8.4	12	3	4	37.0	PPP1CC	ENSP00000335084	 PPP1CC:p , protein phosphatase 1 catalytic subunit gamma [Source:HGNC Symbol;Acc: HGNC:9283 ]	12	111157485	111180744	-1	q24.11
434	-18.0	5.81	8.4	11	3	3	44.6	ARFGAP1	ENSP00000359306	 ARFGAP1:p , ADP ribosylation factor GTPase activating protein 1 [Source:HGNC Symbol;Acc: HGNC:15852 ]	20	61904137	61921142	1	q13.33
435	-17.9	6.13	5.6	7	3	4	61.7	SPATS2L	ENSP00000386336	 SPATS2L:p , spermatogenesis associated serine rich 2 like [Source:HGNC Symbol;Acc: HGNC:24574 ]	2	201170604	201343253	1	q33.1
436	-17.8	5.78	7.5	12	3	3	42.3	PPME1	ENSP00000329867	 PPME1:p , protein phosphatase methylesterase 1 [ Source: HGNC 30178 ]	11	73882144	73965748	1	q13.4
437	-17.6	5.82	3.6	7	3	3	89.8	DDX27	ENSP00000360828	 DDX27:p , DEAD-box helicase 27 [Source:HGNC Symbol;Acc: HGNC:15837 ]	20	47835884	47860614	1	q13.13
438	-17.4	5.81	10	16	2	2	23.6	RPL13A	ENSP00000375730	 RPL13A:p , ribosomal protein L13a [Source:HGNC Symbol;Acc: HGNC:10304 ]	19	49990811	49995565	1	q13.33
439	-17.4	5.90	6.6	11	3	4	40.8	ENSP00000473267	ENSP00000473267	SH3-domain GRB2-like endophilin B1 [Source:HGNC Symbol;Acc: HGNC:10833 ]	1	87170259	87213867	1	p22.3
440	-17.2	5.69	3.6	5	3	3	88.0	STAT3	ENSP00000264657	 STAT3:p , signal transducer and activator of transcription 3 [Source:HGNC Symbol;Acc: HGNC:11364 ]	17	40465342	40540586	-1	q21.2
441	-17.2	5.41	3.2	8	2	2	86.1	MAGED1	ENSP00000364927	 MAGED1:p , MAGE family member D1 [Source:HGNC Symbol;Acc: HGNC:6813 ]	X	51546103	51645453	1	p11.22
442	-17.2	5.85	3.0	4	3	3	95.2	BCAR1	ENSP00000377074	 BCAR1:p , breast cancer anti-estrogen resistance 1 [Source:HGNC Symbol;Acc: HGNC:971 ]	16	75262928	75301951	-1	q23.1
443	-17.0	5.76	6.9	16	2	2	56.0	SLC38A2	ENSP00000256689	 SLC38A2:p , solute carrier family 38, member 2 [ Source: HGNC 13448 ]	12	46751972	46766650	-1	q13.11
444	-17.0	5.96	5.9	8	3	3	60.5	CCT3	ENSP00000295688	 CCT3:p , chaperonin containing TCP1, subunit 3 (gamma) [Source:HGNC Symbol;Acc: HGNC:1616 ]	1	156278759	156337664	-1	q22
445	-16.9	5.90	4.9	7	3	3	59.9	ENSP00000474437	ENSP00000474437	heterogeneous nuclear ribonucleoprotein R [Source:HGNC Symbol;Acc: HGNC:5047 ]	1	23630264	23670829	-1	p36.12
446	-16.6	5.94	1.4	2	1	1	69.7	FXR1	ENSP00000350170	 FXR1:p , FMR1 autosomal homolog 1 [Source:HGNC Symbol;Acc: HGNC:4023 ]	3	180585929	180694950	1	q26.33
447	-16.6	5.95	13	17	2	3	18.5	DSTN	ENSP00000246069	 DSTN:p , destrin, actin depolymerizing factor [Source:HGNC Symbol;Acc: HGNC:15750 ]	20	17550508	17588887	1	p12.1
448	-16.5	5.96	13	16	2	3	16.5	LYZ	ENSP00000261267	 LYZ:p , lysozyme [Source:HGNC Symbol;Acc: HGNC:6740 ]	12	69742121	69748014	1	q15
449	-16.3	5.97	12	18	2	3	20.7	ENSP00000478319	ENSP00000478319	gremlin 1, DAN family BMP antagonist [Source:HGNC Symbol;Acc:HGNC:2001]	nc				
450	-16.2	5.93	4.2	5	3	3	69.3	PLS3	ENSP00000398945	 PLS3:p , plastin 3 [Source:HGNC Symbol;Acc:HGNC:9091]	X	114795501	114885181	1	q23
451	-16.1	6.16	1.8	3	3	3	112.1	STK10	ENSP00000176763	 STK10:p , serine/threonine kinase 10 [Source:HGNC Symbol;Acc: HGNC:11388 ]	5	171469077	171615390	-1	q35.1
452	-16.0	6.15	3.9	6	3	3	81.1	SP110	ENSP00000258381	 SP110:p , SP110 nuclear body protein [Source:HGNC Symbol;Acc: HGNC:5401 ]	2	231032009	231090444	-1	q37.1
453	-16.0	6.64	7.3	14	3	3	33.2	ARGLU1	ENSP00000383059	 ARGLU1:p , arginine and glutamate rich 1 [Source:HGNC Symbol;Acc: HGNC:25482 ]	13	107194021	107220512	-1	q33.3
454	-16.0	5.75	4.0	7	3	3	104.8	PACS1	ENSP00000316454	 PACS1:p , phosphofurin acidic cluster sorting protein 1 [Source:HGNC Symbol;Acc: HGNC:30032 ]	11	65837834	66012218	1	q13.1
455	-15.9	6.09	10	25	2	5	15.2	LLPH	ENSP00000266604	 LLPH:p , LLP homolog, long-term synaptic facilitation factor [Source:HGNC Symbol;Acc: HGNC:28229 ]	12	66516842	66524548	-1	q14.3
456	-15.7	5.66	2.0	3	2	2	101.7	SMTN	ENSP00000351593	 SMTN:p , smoothelin [ Source: HGNC 11126 ]	22	31460091	31500610	1	q12.2
457	-15.6	6.09	11	14	3	4	24.4	TAGLN2	ENSP00000357076	 TAGLN2:p , transgelin 2 [Source:HGNC Symbol;Acc: HGNC:11554 ]	1	159887897	159895522	-1	q23.2
458	-15.5	5.69	7.9	10	2	2	40.8	LMCD1	ENSP00000157600	 LMCD1:p , LIM and cysteine-rich domains 1 [ Source: HGNC 6633 ]	3	8543393	8609805	1	p26.1
459	-15.4	5.83	2.7	4	3	3	123.8	COBLL1	ENSP00000364607	 COBLL1:p , cordon-bleu WH2 repeat protein-like 1 [Source:HGNC Symbol;Acc: HGNC:23571 ]	2	165510134	165700189	-1	q24.3
460	-15.4	5.93	20	46	3	3	13.3	RPL34	ENSP00000378162	 RPL34:p , ribosomal protein L34 [Source:HGNC Symbol;Acc: HGNC:10340 ]	4	109541722	109551568	1	q25
461	-15.3	5.60	13	16	2	2	30.0	MAPRE1	ENSP00000364721	 MAPRE1:p , microtubule-associated protein, RP/EB family, member 1 [Source:HGNC Symbol;Acc: HGNC:6890 ]	20	31407699	31438211	1	q11.21
462	-15.0	5.97	2.5	4	3	3	122.9	NEMF	ENSP00000298310	 NEMF:p , nuclear export mediator factor [Source:HGNC Symbol;Acc: HGNC:10663 ]	14	50249997	50319921	-1	q21.3
463	-15.0	6.05	5.4	6	3	3	60.3	TCP1	ENSP00000317334	 TCP1:p , t-complex 1 [Source:HGNC Symbol;Acc: HGNC:11655 ]	6	160199530	160210781	-1	q25.3
464	-15.0	5.54	1.5	3	2	2	247.9	FLG2	ENSP00000373370	 FLG2:p , filaggrin family member 2 [Source:HGNC Symbol;Acc: HGNC:33276 ]	1	152321213	152332482	-1	q21.3
465	-14.9	5.88	5.5	8	2	2	47.1	NKAP	ENSP00000360464	 NKAP:p , NFKB activating protein [Source:HGNC Symbol;Acc: HGNC:29873 ]	X	119059014	119077735	-1	q24
466	-14.8	5.76	4.6	7	2	2	54.1	G3BP2	ENSP00000379069	 G3BP2:p , G3BP stress granule assembly factor 2 [Source:HGNC Symbol;Acc: HGNC:30291 ]	4	76567966	76649709	-1	q21.1
467	-14.7	6.20	3.0	5	2	2	76.1	SFPQ	ENSP00000349748	 SFPQ:p , splicing factor proline and glutamine rich [Source:HGNC Symbol;Acc: HGNC:10774 ]	1	35641979	35658749	-1	p34.3
468	-14.5	5.60	5.4	7	2	2	39.5	TWF2	ENSP00000303908	 TWF2:p , twinfilin actin-binding protein 2 [Source:HGNC Symbol;Acc: HGNC:9621 ]	3	52262626	52273177	-1	p21.2
469	-14.4	5.45	2.9	4	2	2	84.8	PPP1R12C	ENSP00000263433	 PPP1R12C:p , protein phosphatase 1, regulatory (inhibitor) subunit 12C [ Source: HGNC 14947 ]	19	55602281	55628927	-1	q13.42
470	-14.3	5.88	12	19	2	3	20.9	CSRP2	ENSP00000310901	 CSRP2:p , cysteine and glycine-rich protein 2 [ Source: HGNC 2470 ]	12	77252495	77272840	-1	q21.2
471	-14.2	5.65	5.6	8	2	2	40.3	CDC42EP1	ENSP00000249014	 CDC42EP1:p , CDC42 effector protein (Rho GTPase binding) 1 [ Source: HGNC 17014 ]	22	37956454	37965412	1	q13.1
472	-14.2	5.80	1.7	3	2	2	138.3	SSFA2	ENSP00000388731	 SSFA2:p , sperm specific antigen 2 [ Source: HGNC 11319 ]	2	182756560	182795465	1	q31.3
473	-14.2	5.63	4.6	5	2	2	49.8	TGFB1I1	ENSP00000378332	 TGFB1I1:p , transforming growth factor beta 1 induced transcript 1 [ Source: HGNC 11767 ]	16	31482906	31489281	1	p11.2
474	-14.1	5.66	2.0	3	2	2	140.4	VARS	ENSP00000364815	 VARS:p , valyl-tRNA synthetase [Source:HGNC Symbol;Acc: HGNC:12651 ]	6	31745295	31763730	-1	p21.33
475	-14.0	6.52	21	37	2	6	11.7	HMGA1	ENSP00000308227	 HMGA1:p , high mobility group AT-hook 1 [Source:HGNC Symbol;Acc: HGNC:5010 ]	6	34204650	34214008	1	p21.31
476	-14.0	5.93	5.0	9	2	2	67.0	LMOD1	ENSP00000356257	 LMOD1:p , leiomodin 1 (smooth muscle) [ Source: HGNC 6647 ]	1	201865580	201915715	-1	q32.1
477	-13.9	5.93	5.5	7	2	2	50.1	EEF1G	ENSP00000331901	 EEF1G:p , eukaryotic translation elongation factor 1 gamma [Source:HGNC Symbol;Acc: HGNC:3213 ]	11	62327073	62342401	-1	q12.3
478	-13.6	5.68	1.5	2	2	2	122.8	USP36	ENSP00000467280	 USP36:p , ubiquitin specific peptidase 36 [Source:HGNC Symbol;Acc: HGNC:20062 ]	17	76783463	76837523	-1	q25.3
479	-13.6	5.90	12	20	2	2	20.6	PDAP1	ENSP00000222968	 PDAP1:p , PDGFA associated protein 1 [Source:HGNC Symbol;Acc: HGNC:14634 ]	7	98989671	99006452	-1	q22.1
480	-13.6	5.51	4.3	6	2	2	39.6	PSMD8	ENSP00000215071	 PSMD8:p , proteasome (prosome, macropain) 26S subunit, non-ATPase, 8 [ Source: HGNC 9566 ]	19	38865176	38874464	1	q13.2
481	-13.4	5.63	1.1	2	2	2	182.7	THOC2	ENSP00000347959	 THOC2:p , THO complex 2 [Source:HGNC Symbol;Acc: HGNC:19073 ]	X	122734412	122866906	-1	q25
482	-13.4	5.86	6.7	14	2	2	43.4	PTRF	ENSP00000349541	 PTRF:p , caveolae associated protein 1 [Source:HGNC Symbol;Acc: HGNC:9688 ]	17	40554470	40575535	-1	q21.2
483	-13.3	5.82	3.8	5	1	1	64.9	MAGED2	ENSP00000364209	 MAGED2:p , MAGE family member D2 [Source:HGNC Symbol;Acc: HGNC:16353 ]	X	54834032	54842445	1	p11.21
484	-13.3	5.93	11	16	2	3	28.1	PRSS1	ENSP00000417854	 PRSS1:p , protease, serine 1 [Source:HGNC Symbol;Acc: HGNC:9475 ]	7	142457319	142460923	1	q34
485	-13.2	5.66	2.3	3	2	2	94.6	CARS	ENSP00000369897	 CARS:p , cysteinyl-tRNA synthetase [Source:HGNC Symbol;Acc: HGNC:1493 ]	11	3022152	3078843	-1	p15.4
486	-13.2	5.65	4.0	7	2	2	46.6	PXN	ENSP00000395536	 PXN:p , paxillin [ Source: HGNC 9718 ]	12	120648250	120703574	-1	q24.31
487	-13.2	6.19	13	34	2	3	11.0	HN1	ENSP00000464266	 HN1:p , hematological and neurological expressed 1 [ Source: HGNC 14569 ]	17	73131343	73164376	-1	q25.1
488	-13.1	5.69	11	18	2	2	19.2	LCN1	ENSP00000263598	 LCN1:p , lipocalin 1 [Source:HGNC Symbol;Acc: HGNC:6525 ]	9	138413284	138418378	1	q34.3
489	-13.1	6.59	0.7	1	1	1	223.6	MYH6	ENSP00000348634	 MYH6:p , myosin, heavy chain 6, cardiac muscle, alpha [Source:HGNC Symbol;Acc: HGNC:7576 ]	14	23851199	23877486	-1	q11.2
490	-13.0	5.91	3.2	4	2	2	89.3	VCP	ENSP00000351777	 VCP:p , valosin containing protein [Source:HGNC Symbol;Acc: HGNC:12666 ]	9	35056061	35073246	-1	p13.3
491	-13.0	6.59	0.5	1	1	1	222.9	MYH2	ENSP00000245503	 MYH2:p , myosin heavy chain 2 [Source:HGNC Symbol;Acc: HGNC:7572 ]	17	10424465	10453274	-1	p13.1
492	-12.9	5.58	1.7	3	2	2	138.9	SLK	ENSP00000336824	 SLK:p , STE20-like kinase [Source:HGNC Symbol;Acc: HGNC:11088 ]	10	105726959	105788991	1	q24.33
493	-12.9	5.86	42	51	2	2	5.7	RPL22	ENSP00000465763	 RPL22:p , ribosomal protein L22 [Source:HGNC Symbol;Acc: HGNC:10315 ]	1	6241329	6269449	-1	p36.31
494	-12.9	5.66	9.5	16	2	2	27.6	ZCCHC17	ENSP00000343557	 ZCCHC17:p , zinc finger CCHC-type containing 17 [Source:HGNC Symbol;Acc: HGNC:30246 ]	1	31769842	31837783	1	p35.2
495	-12.9	5.65	3.2	4	2	2	70.9	TRIM25	ENSP00000323889	 TRIM25:p , tripartite motif containing 25 [Source:HGNC Symbol;Acc: HGNC:12932 ]	17	54965270	54991399	-1	q22
496	-12.8	5.63	1.0	1	2	2	197.4	SIPA1L1	ENSP00000370630	 SIPA1L1:p , signal-induced proliferation-associated 1 like 1 [Source:HGNC Symbol;Acc: HGNC:20284 ]	14	71787166	72207946	1	q24.2
497	-12.8	6.14	11	13	2	3	20.9	UBE2M	ENSP00000253023	 UBE2M:p , ubiquitin conjugating enzyme E2 M [Source:HGNC Symbol;Acc: HGNC:12491 ]	19	59067079	59070327	-1	q13.43
498	-12.5	5.87	12	22	2	2	20.2	RPL11	ENSP00000363676	 RPL11:p , ribosomal protein L11 [Source:HGNC Symbol;Acc: HGNC:10301 ]	1	24018269	24022915	1	p36.11
499	-12.1	5.88	5.0	7	2	2	46.4	SERPINH1	ENSP00000434657	 SERPINH1:p , serpin family H member 1 [Source:HGNC Symbol;Acc: HGNC:1546 ]	11	75273101	75283828	1	q13.5
500	-12.1	5.51	1.9	3	2	2	117.4	ARHGAP29	ENSP00000449764	 ARHGAP29:p , 	1	94614544	94740624	-1	p21.3
501	-12.1	5.69	6.3	8	2	2	35.6	EIF3G	ENSP00000253108	 EIF3G:p , eukaryotic translation initiation factor 3 subunit G [Source:HGNC Symbol;Acc: HGNC:3274 ]	19	10225693	10230596	-1	p13.2
502	-12.1	5.58	1.7	3	2	2	132.8	FNDC3B	ENSP00000411242	 FNDC3B:p , fibronectin type III domain containing 3B [Source:HGNC Symbol;Acc: HGNC:24670 ]	3	171757418	172119455	1	q26.31
503	-11.9	5.77	4.4	5	2	2	49.8	TUFM	ENSP00000322439	 TUFM:p , Tu translation elongation factor, mitochondrial [Source:HGNC Symbol;Acc: HGNC:12420 ]	16	28853732	28857729	-1	p11.2
504	-11.9	6.24	1.1	2	2	2	170.5	EPRS	ENSP00000355890	 EPRS:p , glutamyl-prolyl-tRNA synthetase [Source:HGNC Symbol;Acc: HGNC:3418 ]	1	220141943	220220000	-1	q41
505	-11.8	5.98	4.6	6	2	3	42.0	GPATCH4	ENSP00000357215	 GPATCH4:p , G-patch domain containing 4 [Source:HGNC Symbol;Acc: HGNC:25982 ]	1	156564279	156571288	-1	q23.1
506	-11.8	5.89	10	17	2	2	21.3	sp|CASK_BOVIN|	sp|CASK_BOVIN|	Kappa-casein; Contains: Casoxin-C; Contains: Casoxin-6; Contains: Casoxin-A; Contains: Casoxin-B; Contains: Casoplatelin ...	nc				
507	-11.6	5.54	2.2	3	2	2	106.8	CENPC1	ENSP00000273853	 CENPC1:p , centromere protein C [Source:HGNC Symbol;Acc: HGNC:1854 ]	4	68337521	68411324	-1	q13.2
508	-11.5	5.95	25	33	2	2	12.8	RPL30	ENSP00000428085	 RPL30:p , ribosomal protein L30 [Source:HGNC Symbol;Acc: HGNC:10333 ]	8	99037079	99058697	-1	q22.2
509	-11.5	5.58	8.5	11	2	2	35.8	CCDC50	ENSP00000376249	 CCDC50:p , coiled-coil domain containing 50 [Source:HGNC Symbol;Acc: HGNC:18111 ]	3	191046866	191116459	1	q28
510	-11.5	5.71	6.2	16	2	2	38.4	HNRNPD	ENSP00000313199	 HNRNPD:p , heterogeneous nuclear ribonucleoprotein D [Source:HGNC Symbol;Acc: HGNC:5036 ]	4	83273651	83295656	-1	q21.22
511	-11.4	7.20	3.0	4	1	1	49.8	GFAP	ENSP00000253408	 GFAP:p , glial fibrillary acidic protein [Source:HGNC Symbol;Acc:HGNC:4235]	17	42982376	42994305	-1	q21.31
512	-11.4	7.36	0.7	1	2	6	352.6	REV3L	ENSP00000357792	 REV3L:p , REV3 like, DNA directed polymerase zeta catalytic subunit [Source:HGNC Symbol;Acc: HGNC:9968 ]	6	111620234	111804918	-1	q21
513	-11.4	5.65	11	18	2	2	16.0	RPS20	ENSP00000429374	 RPS20:p , ribosomal protein S20 [Source:HGNC Symbol;Acc: HGNC:10405 ]	8	56979854	56987069	-1	q12.1
514	-11.4	6.14	10	15	2	2	24.9	CHMP4B	ENSP00000217402	 CHMP4B:p , charged multivesicular body protein 4B [Source:HGNC Symbol;Acc: HGNC:16171 ]	20	32399110	32442172	1	q11.22
515	-11.4	5.67	7.1	14	2	2	37.4	TWISTNB	ENSP00000222567	 TWISTNB:p , TWIST neighbor [Source:HGNC Symbol;Acc: HGNC:18027 ]	7	19735085	19748710	-1	p21.1
516	-11.4	5.40	5.5	9	2	2	45.1	TSPYL5	ENSP00000322802	 TSPYL5:p , TSPY-like 5 [ Source: HGNC 29367 ]	8	98285717	98290176	-1	q22.1
517	-11.4	5.84	8.5	14	2	2	20.8	TRAPPC5	ENSP00000470262	 TRAPPC5:p , 	19	7745729	7747744	1	p13.2
518	-11.3	5.72	14	25	2	2	19.6	TPT1	ENSP00000431872	 TPT1:p , tumor protein, translationally-controlled 1 [ Source: HGNC 12022 ]	13	45911008	45915505	-1	q14.13
519	-11.3	5.67	1.7	3	2	2	104.8	SFSWAP	ENSP00000261674	 SFSWAP:p , splicing factor SWAP [Source:HGNC Symbol;Acc: HGNC:10790 ]	12	132195626	132284282	1	q24.33
520	-11.3	6.71	14	28	1	4	10.7	HMGA1	ENSP00000288245	 HMGA1:p , high mobility group AT-hook 1 [Source:HGNC Symbol;Acc: HGNC:5010 ]	6	34204650	34214008	1	p21.31
521	-11.2	5.55	1.5	2	2	2	145.7	SF3B1	ENSP00000335321	 SF3B1:p , splicing factor 3b subunit 1 [Source:HGNC Symbol;Acc: HGNC:10768 ]	2	198256698	198299815	-1	q33.1
522	-11.2	5.79	12	19	2	2	19.8	MYL12B	ENSP00000237500	 MYL12B:p , myosin light chain 12B [Source:HGNC Symbol;Acc: HGNC:29827 ]	18	3261907	3278282	1	p11.31
523	-11.1	5.44	12	14	2	2	16.0	PDLIM7	ENSP00000431236	 PDLIM7:p , PDZ and LIM domain 7 [Source:HGNC Symbol;Acc: HGNC:22958 ]	5	176910395	176924607	-1	q35.3
524	-11.1	5.84	7.6	11	2	3	25.9	ZNF22	ENSP00000298299	 ZNF22:p , Zinc finger protein 22 (Zinc finger protein KOX15). [ Source: SWISSPROT (P17026) ]&nbsp;	10	45495923	45500774	1	q11.21
525	-11.0	5.57	2.7	4	2	2	73.1	SH3KBP1	ENSP00000380921	 SH3KBP1:p , SH3-domain kinase binding protein 1 [Source:HGNC Symbol;Acc: HGNC:13867 ]	X	19552093	19905719	-1	p22.12
526	-10.9	5.91	3.4	5	1	1	22.6	ENSP00000299633	ENSP00000299633	HDGF like 3 [Source:HGNC Symbol;Acc: HGNC:24937 ]	15	83784320	83876770	-1	q25.2
527	-10.8	5.52	3.2	4	2	2	82.6	LRRFIP1	ENSP00000289175	 LRRFIP1:p , LRR binding FLII interacting protein 1 [Source:HGNC Symbol;Acc: HGNC:6702 ]	2	238536219	238722325	1	q37.3
528	-10.8	5.66	10	13	2	2	18.0	C1orf123	ENSP00000294360	 C1orf123:p , chromosome 1 open reading frame 123 [Source:HGNC Symbol;Acc: HGNC:26059 ]	1	53679771	53686289	-1	p32.3
529	-10.8	5.39	1.9	3	2	2	139.2	COPA	ENSP00000357048	 COPA:p , coatomer protein complex subunit alpha [Source:HGNC Symbol;Acc: HGNC:2230 ]	1	160259063	160313190	-1	q23.2
530	-10.8	5.67	4.5	6	2	2	57.6	DKC1	ENSP00000358563	 DKC1:p , dyskerin pseudouridine synthase 1 [Source:HGNC Symbol;Acc: HGNC:2890 ]	X	153991031	154005964	1	q28
531	-10.7	5.80	13	24	1	2	10.8	U2SURP	ENSP00000417831	 U2SURP:p , no protein text annotation available	3	142720010	142779567	1	q23
532	-10.7	5.17	5.1	6	1	1	39.9	EIF3H	ENSP00000429931	 EIF3H:p , eukaryotic translation initiation factor 3, subunit H [ Source: HGNC 3273 ]	8	117654369	117779164	-1	q24.11
533	-10.6	5.04	3.3	4	1	1	51.8	CDR2	ENSP00000268383	 CDR2:p , Cerebellar degeneration-related protein 2 (Paraneoplastic cerebellar degeneration-associated antigen) (Major Y ...	16	22357257	22448486	-1	p12.2
534	-10.6	5.70	12	16	2	2	22.6	WIBG	ENSP00000386156	 WIBG:p , within bgcn homolog (Drosophila) [Source:HGNC Symbol;Acc: HGNC:30258 ]	12	56295197	56326402	-1	q13.2
535	-10.5	5.78	14	26	2	2	14.5	RPL31	ENSP00000264258	 RPL31:p , ribosomal protein L31 [Source:HGNC Symbol;Acc: HGNC:10334 ]	2	101618177	101640494	1	q11.2
536	-10.5	5.94	6.2	9	2	4	33.2	CCDC137	ENSP00000329360	 CCDC137:p , coiled-coil domain containing 137 [Source:HGNC Symbol;Acc: HGNC:33451 ]	17	79633394	79640934	1	q25.3
537	-10.5	5.70	1.0	3	2	2	225.4	WNK1	ENSP00000441972	 WNK1:p , WNK lysine deficient protein kinase 1 [Source:HGNC Symbol;Acc: HGNC:14540 ]	12	861759	1020618	1	p13.33
538	-10.5	5.60	2.0	3	2	2	123.0	MAGI1	ENSP00000418177	 MAGI1:p , 	3	65339200	66024509	-1	p14.1
539	-10.4	5.84	10	17	2	2	24.2	RPL13	ENSP00000307889	 RPL13:p , ribosomal protein L13 [Source:HGNC Symbol;Acc: HGNC:10303 ]	16	89627065	89630950	1	q24.3
540	-10.4	5.63	3.4	6	2	2	79.0	SRPK2	ENSP00000377262	 SRPK2:p , SRSF protein kinase 2 [Source:HGNC Symbol;Acc: HGNC:11306 ]	7	104751151	105039755	-1	q22.3
541	-10.4	6.07	3.2	4	1	1	32.8	TPM1	ENSP00000288398	 TPM1:p , tropomyosin 1 (alpha) [Source:HGNC Symbol;Acc:HGNC:12010]	15	63334831	63364114	1	q22.2
542	-10.4	5.54	2.2	3	2	2	106.1	NCOA7	ENSP00000357341	 NCOA7:p , nuclear receptor coactivator 7 [ Source: HGNC 21081 ]	6	126102307	126252266	1	q22.32
543	-10.3	5.61	2.9	4	2	2	101.5	SH3PXD2B	ENSP00000309714	 SH3PXD2B:p , SH3 and PX domains 2B [ Source: HGNC 29242 ]	5	171752185	171881527	-1	q35.1
544	-10.2	5.91	4.2	7	1	1	49.4	SEPT11	ENSP00000264893	 SEPT11:p , septin 11 [Source:HGNC Symbol;Acc:HGNC:25589]	4	77870856	77961537	1	q21.1
545	-10.2	5.65	1.8	12	2	2	109.6	TSC22D1	ENSP00000397435	 TSC22D1:p , TSC22 domain family, member 1 [Source:HGNC Symbol;Acc:HGNC:16826]	13	45007655	45151283	-1	q14.11
546	-10.1	5.77	1.7	2	1	1	65.5	GNL3L	ENSP00000338573	 GNL3L:p , G protein nucleolar 3 like [Source:HGNC Symbol;Acc: HGNC:25553 ]	X	54556644	54587504	1	p11.22
547	-10.1	5.66	4.6	6	2	2	48.1	CALR	ENSP00000320866	 CALR:p , calreticulin [Source:HGNC Symbol;Acc: HGNC:1455 ]	19	13049392	13055303	1	p13.2
548	-10.0	6.21	11	25	2	3	14.0	HIST2H2AC	ENSP00000332194	 HIST2H2AC:p , histone cluster 2 H2A family member c [Source:HGNC Symbol;Acc: HGNC:4738 ]	1	149858525	149858961	1	q21.2
549	-9.9	5.50	3.2	4	1	1	37.4	DOK1	ENSP00000387016	 DOK1:p , docking protein 1, 62kDa (downstream of tyrosine kinase 1) [ Source: HGNC 2990 ]	2	74776153	74784681	1	p13.1
550	-9.9	5.74	3.4	4	2	2	60.8	EHD3	ENSP00000327116	 EHD3:p , EH-domain containing protein 3. [ Source: SWISSPROT (Q9NZN3) ]&nbsp;	2	31456880	31492313	1	p23.1
551	-9.7	5.70	0.5	1	2	2	431.8	MLL	ENSP00000436786	 MLL:p , lysine methyltransferase 2A [Source:HGNC Symbol;Acc: HGNC:7132 ]	11	118307205	118397539	1	q23.3
552	-9.7	6.41	1.4	2	2	6	226.0	DOCK4	ENSP00000410746	 DOCK4:p , dedicator of cytokinesis 4 [Source:HGNC Symbol;Acc:HGNC:19192]	7	111366166	111846466	-1	q31.1
553	-9.7	5.60	11	24	2	2	16.5	EIF1AX	ENSP00000368927	 EIF1AX:p , eukaryotic translation initiation factor 1A X-linked [Source:HGNC Symbol;Acc: HGNC:3250 ]	X	20142636	20159962	-1	p22.12
554	-9.7	6.00	2.4	5	2	2	78.0	DVL3	ENSP00000316054	 DVL3:p , dishevelled, dsh homolog 3 (Drosophila) [ Source: HGNC 3087 ]	3	183873176	183891398	1	q27.1
555	-9.7	5.95	11	14	2	2	18.8	SNX3	ENSP00000230085	 SNX3:p , sorting nexin 3 [Source:HGNC Symbol;Acc: HGNC:11174 ]	6	108532426	108582464	-1	q21
556	-9.6	5.60	5.8	8	2	2	34.6	PSMD14	ENSP00000386541	 PSMD14:p , proteasome 26S subunit, non-ATPase 14 [Source:HGNC Symbol;Acc: HGNC:16889 ]	2	162164549	162268228	1	q24.2
557	-9.5	5.98	0.0	0	2	2	3711.3	TTN	ENSP00000343764	 TTN:p , titin [Source:HGNC Symbol;Acc: HGNC:12403 ]	2	179390716	179695529	-1	q31.2
558	-9.5	5.90	8.8	14	2	2	23.0	ENSP00000484580	ENSP00000484580	protein phosphatase 1, regulatory (inhibitor) subunit 2 [Source:HGNC Symbol;Acc: HGNC:9288 ]	nc				
559	-9.5	5.59	4.3	6	2	2	56.6	PHGDH	ENSP00000358417	 PHGDH:p , phosphoglycerate dehydrogenase [Source:HGNC Symbol;Acc: HGNC:8923 ]	1	120202421	120286838	1	p12
560	-9.4	5.55	5.0	7	2	2	50.2	RUVBL1	ENSP00000318297	 RUVBL1:p , RuvB like AAA ATPase 1 [Source:HGNC Symbol;Acc: HGNC:10474 ]	3	127783621	127872757	-1	q21.3
561	-9.3	5.60	2.3	3	2	2	101.9	SND1	ENSP00000346762	 SND1:p , staphylococcal nuclease and tudor domain containing 1 [Source:HGNC Symbol;Acc: HGNC:30646 ]	7	127292234	127732661	1	q32.1
562	-9.2	5.85	2.8	5	2	3	75.3	ENSP00000480646	ENSP00000480646	no protein information available	nc				
563	-9.2	5.49	2.5	4	2	2	88.7	MAP7D1	ENSP00000320228	 MAP7D1:p , MAP7 domain containing 1 [ Source: HGNC 25514 ]	1	36621180	36646450	1	p34.3
564	-9.1	5.69	4.1	6	2	2	51.0	HNRNPK	ENSP00000365458	 HNRNPK:p , heterogeneous nuclear ribonucleoprotein K [Source:HGNC Symbol;Acc: HGNC:5044 ]	9	86582998	86595569	-1	q21.32
565	-9.1	5.72	1.5	2	2	2	152.2	WHSC1	ENSP00000423972	 WHSC1:p , nuclear receptor binding SET domain protein 2 [Source:HGNC Symbol;Acc: HGNC:12766 ]	4	1873151	1983934	1	p16.3
566	-9.0	5.65	9.2	24	2	2	19.8	STMN1	ENSP00000410452	 STMN1:p , stathmin 1 [ Source: HGNC 6510 ]	1	26210672	26233482	-1	p36.11
567	-9.0	5.62	0.4	1	1	1	246.5	FN1	ENSP00000394423	 FN1:p , fibronectin 1 [Source:HGNC Symbol;Acc: HGNC:3778 ]	2	216225163	216300895	-1	q35
568	-9.0	5.46	11	12	1	1	13.2	S100A9	ENSP00000357727	 S100A9:p , S100 calcium binding protein A9 [Source:HGNC Symbol;Acc: HGNC:10499 ]	1	153330330	153333503	1	q21.3
569	-8.8	5.58	5.8	8	2	2	32.0	ENSP00000479203	ENSP00000479203	no protein information available	nc				
570	-8.8	6.40	0.9	1	2	4	268.7	CNTRL	ENSP00000362962	 CNTRL:p , centriolin [ Source: HGNC 1858 ]	9	123837141	123939888	1	q33.2
571	-8.6	5.58	1.3	2	1	1	120.6	EPB41L3	ENSP00000343158	 EPB41L3:p , erythrocyte membrane protein band 4.1 like 3 [Source:HGNC Symbol;Acc: HGNC:3380 ]	18	5392383	5630699	-1	p11.31
572	-8.5	5.20	9.9	13	1	1	15.6	EDF1	ENSP00000360712	 EDF1:p , endothelial differentiation related factor 1 [Source:HGNC Symbol;Acc: HGNC:3164 ]	9	139756571	139760738	-1	q34.3
573	-8.5	6.04	0.5	1	1	1	194.9	RALGAPA2	ENSP00000400085	 RALGAPA2:p , Ral GTPase activating protein, alpha subunit 2 (catalytic) [Source:HGNC Symbol;Acc: HGNC:16207 ]	20	20370196	20693266	-1	p11.23
574	-8.4	6.07	19	33	2	2	10.7	HMGN1	ENSP00000370125	 HMGN1:p , high mobility group nucleosome binding domain 1 [Source:HGNC Symbol;Acc: HGNC:4984 ]	21	40714241	40721573	-1	q22.2
575	-8.4	5.70	2.3	3	2	2	95.5	DDX23	ENSP00000310723	 DDX23:p , DEAD-box helicase 23 [Source:HGNC Symbol;Acc: HGNC:17347 ]	12	49223840	49246625	-1	q13.12
576	-8.3	6.09	2.7	3	1	1	25.0	ENSP00000480097	ENSP00000480097	no protein information available	nc				
577	-8.3	5.71	1.7	5	1	1	62.3	YTHDF2	ENSP00000362918	 YTHDF2:p , YTH N6-methyladenosine RNA binding protein 2 [Source:HGNC Symbol;Acc: HGNC:31675 ]	1	29063133	29096287	1	p35.3
578	-8.3	5.86	6.5	9	2	2	41.4	BRIX1	ENSP00000338862	 BRIX1:p , BRX1, biogenesis of ribosomes [Source:HGNC Symbol;Acc: HGNC:24170 ]	5	34915481	34926101	1	p13.2
579	-8.3	5.31	16	18	1	1	11.7	C12orf23	ENSP00000449785	 C12orf23:p , 	12	107349497	107372556	1	q23.3
580	-8.0	5.85	5.2	7	2	2	35.4	PDLIM4	ENSP00000253754	 PDLIM4:p , PDZ and LIM domain 4 [ Source: HGNC 16501 ]	5	131593364	131609147	1	q31.1
581	-8.0	5.47	2.5	5	2	2	66.5	ENAH	ENSP00000355809	 ENAH:p , enabled homolog (Drosophila) [ Source: HGNC 18271 ]	1	225677502	225840844	-1	q42.12
582	-7.9	5.20	1.8	3	1	1	86.0	VPS51	ENSP00000279281	 VPS51:p , VPS51, GARP complex subunit [Source:HGNC Symbol;Acc: HGNC:1172 ]	11	64856796	64879332	1	q13.1
583	-7.9	5.67	4.7	6	2	2	36.2	ZNF330	ENSP00000262990	 ZNF330:p , zinc finger protein 330 [Source:HGNC Symbol;Acc: HGNC:15462 ]	4	142142041	142155851	1	q31.21
584	-7.6	5.85	1.3	2	1	1	69.1	DDX5	ENSP00000225792	 DDX5:p , DEAD-box helicase 5 [Source:HGNC Symbol;Acc: HGNC:2746 ]	17	62495734	62504317	-1	q23.3
585	-7.5	5.54	6.4	8	1	2	30.2	CRIP2	ENSP00000426119	 CRIP2:p , cysteine-rich protein 2 [Source:HGNC Symbol;Acc: HGNC:2361 ]	14	105939299	105946499	1	q32.33
586	-7.5	5.52	3.1	5	2	2	63.9	EIF3D	ENSP00000216190	 EIF3D:p , eukaryotic translation initiation factor 3 subunit D [Source:HGNC Symbol;Acc: HGNC:3278 ]	22	36906897	36925483	-1	q12.3
587	-7.3	5.21	3.0	4	1	1	44.8	DNAJA1	ENSP00000369127	 DNAJA1:p , DnaJ heat shock protein family (Hsp40) member A1 [Source:HGNC Symbol;Acc: HGNC:5229 ]	9	33025209	33039905	1	p21.1
588	-7.3	5.25	1.3	3	1	1	119.7	SEC24A	ENSP00000381823	 SEC24A:p , SEC24 family, member A (S. cerevisiae) [ Source: HGNC 10703 ]	5	133984479	134063513	1	q31.1
589	-7.2	5.36	0.7	1	1	1	165.4	SYNJ2	ENSP00000347792	 SYNJ2:p , synaptojanin 2 [ Source: HGNC 11504 ]	6	158402888	158520208	1	q25.3
590	-6.9	5.36	1.2	3	1	1	111.0	GNAS	ENSP00000360141	 GNAS:p , GNAS complex locus [Source:HGNC Symbol;Acc: HGNC:4392 ]	20	57414773	57486247	1	q13.32
591	-6.6	5.05	9.7	13	1	1	16.1	SRP19	ENSP00000424870	 SRP19:p , signal recognition particle 19kDa [ Source: HGNC 11300 ]	5	112196885	112228776	1	q22.2
592	-6.3	5.87	30	37	1	2	5.0	TMSB10	ENSP00000233143	 TMSB10:p , thymosin beta 10 [Source:HGNC Symbol;Acc: HGNC:11879 ]	2	85132749	85133795	1	p11.2
593	-6.3	5.42	0.6	1	1	1	305.2	CHD6	ENSP00000362330	 CHD6:p , chromodomain helicase DNA binding protein 6 [Source:HGNC Symbol;Acc: HGNC:19057 ]	20	40030741	40247133	-1	q12
594	-6.2	5.28	4.5	8	1	1	37.5	EIF3F	ENSP00000431800	 EIF3F:p , eukaryotic translation initiation factor 3, subunit F [Source:HGNC Symbol;Acc: HGNC:3275 ]	11	7991798	8023409	1	p15.4
595	-6.2	5.34	1.9	3	1	1	61.0	HSPD1	ENSP00000373620	 HSPD1:p , heat shock protein family D (Hsp60) member 1 [Source:HGNC Symbol;Acc: HGNC:5261 ]	2	198351305	198381461	-1	q33.1
596	-6.2	6.85	7.3	11	1	8	11.8	HMGA2	ENSP00000384026	 HMGA2:p , high mobility group AT-hook 2 [ Source: HGNC 5009 ]	12	66217911	66360075	1	q14.3
597	-6.1	5.42	4.3	6	1	1	26.4	ENSP00000479445	ENSP00000479445	no protein information available	nc				
598	-6.0	5.46	11	14	1	1	10.6	COPZ1	ENSP00000449414	 COPZ1:p , coatomer protein complex, subunit zeta 1 [ Source: HGNC 2243 ]	12	54694986	54745633	1	q13.13
599	-5.9	5.08	2.9	4	1	1	60.5	SBSN	ENSP00000430242	 SBSN:p , suprabasin [Source:HGNC Symbol;Acc: HGNC:24950 ]	19	36014269	36019253	-1	q13.12
600	-5.9	5.16	1.2	2	1	1	109.6	ATP2A2	ENSP00000311186	 ATP2A2:p , ATPase, Ca++ transporting, cardiac muscle, slow twitch 2 [Source:HGNC Symbol;Acc: HGNC:812 ]	12	110718561	110788898	1	q24.11
601	-5.8	5.36	6.9	12	1	1	23.2	ARHGDIA	ENSP00000269321	 ARHGDIA:p , Rho GDP dissociation inhibitor (GDI) alpha [Source:HGNC Symbol;Acc: HGNC:678 ]	17	79825597	79829282	-1	q25.3
602	-5.6	5.20	1.3	3	1	1	113.8	ATXN2	ENSP00000373805	 ATXN2:p , ataxin 2 [Source:HGNC Symbol;Acc: HGNC:10555 ]	12	111890018	112037480	-1	q24.12
603	-5.5	5.81	5.1	11	1	1	23.4	RPL14	ENSP00000345156	 RPL14:p , ribosomal protein L14 [Source:HGNC Symbol;Acc: HGNC:10305 ]	3	40498783	40503861	1	p22.1
604	-5.5	5.20	2.3	3	1	1	59.7	CAT	ENSP00000241052	 CAT:p , catalase [Source:HGNC Symbol;Acc: HGNC:1516 ]	11	34460472	34493609	1	p13
605	-5.3	5.42	0.8	1	1	1	150.0	GIGYF2	ENSP00000362664	 GIGYF2:p , GRB10 interacting GYF protein 2 [Source:HGNC Symbol;Acc: HGNC:11960 ]	2	233562009	233725285	1	q37.1
606	-5.2	5.57	4.4	7	1	1	34.3	RPL5	ENSP00000359345	 RPL5:p , ribosomal protein L5 [Source:HGNC Symbol;Acc: HGNC:10360 ]	1	93297582	93307481	1	p22.1
607	-5.0	5.73	0.4	1	1	2	282.4	ATRX	ENSP00000362441	 ATRX:p , ATRX, chromatin remodeler [Source:HGNC Symbol;Acc: HGNC:886 ]	X	76760356	77041702	-1	q21.1
608	-4.9	5.29	1.1	1	1	1	100.9	PPP6R2	ENSP00000352051	 PPP6R2:p , protein phosphatase 6, regulatory subunit 2 [Source:HGNC Symbol;Acc: HGNC:19253 ]	22	50781733	50883514	1	q13.33
609	-4.9	5.41	3.4	8	1	1	37.3	RBMX2	ENSP00000339090	 RBMX2:p , RNA binding motif protein X-linked 2 [Source:HGNC Symbol;Acc: HGNC:24282 ]	X	129535943	129547317	1	q26.1
610	-4.9	6.12	9.6	12	1	1	16.6	PIP	ENSP00000291009	 PIP:p , prolactin-induced protein [Source:HGNC Symbol;Acc: HGNC:8993 ]	7	142829170	142836839	1	q34
611	-4.8	5.33	3.9	7	1	1	37.4	ZRANB2	ENSP00000359958	 ZRANB2:p , zinc finger, RAN-binding domain containing 2 [ Source: HGNC 13058 ]	1	71528974	71546980	-1	p31.1
612	-4.7	5.27	9.0	28	1	1	18.8	SNRNP27	ENSP00000244227	 SNRNP27:p , small nuclear ribonucleoprotein U4/U6.U5 subunit 27 [Source:HGNC Symbol;Acc: HGNC:30240 ]	2	70120692	70132707	1	p13.3
613	-4.6	5.49	1.0	1	1	1	134.2	KIAA0196	ENSP00000318016	 KIAA0196:p , KIAA0196 [ Source: HGNC 28984 ]	8	126036502	126104082	-1	q24.13
614	-4.6	5.35	5.4	8	1	1	25.8	CCDC124	ENSP00000408730	 CCDC124:p , coiled-coil domain containing 124 [Source:HGNC Symbol;Acc: HGNC:25171 ]	19	18043825	18054800	1	p13.11
615	-4.5	5.42	0.1	0	1	1	434.9	FLG	ENSP00000357789	 FLG:p , filaggrin [Source:HGNC Symbol;Acc: HGNC:3748 ]	1	152274651	152297679	-1	q21.3
616	-4.5	5.21	1.9	3	1	1	68.0	SLC3A2	ENSP00000367122	 SLC3A2:p , solute carrier family 3 member 2 [Source:HGNC Symbol;Acc: HGNC:11026 ]	11	62623518	62656352	1	q12.3
617	-4.5	5.80	6.1	10	1	2	24.5	sp|CAS1_BOVIN|	sp|CAS1_BOVIN|	Alpha-S1-casein; Bos d 8; Contains: Antioxidant peptide; Flags: Precursor; 	nc				
618	-4.4	5.61	7.3	11	1	1	15.7	RPL28	ENSP00000342787	 RPL28:p , ribosomal protein L28 [Source:HGNC Symbol;Acc: HGNC:10330 ]	19	55896713	55914612	1	q13.42
619	-4.4	5.61	3.7	5	1	2	27.7	CASP14	ENSP00000393417	 CASP14:p , caspase 14, apoptosis-related cysteine peptidase [Source:HGNC Symbol;Acc: HGNC:1502 ]	19	15160195	15169104	1	p13.12
620	-4.4	5.88	23	31	1	1	5.0	TMSB4X	ENSP00000414376	 TMSB4X:p , thymosin beta 4, X-linked [Source:HGNC Symbol;Acc: HGNC:11881 ]	X	12993227	12995346	1	p22.2
621	-4.2	5.34	2.4	4	1	1	42.8	NAP1L4	ENSP00000369915	 NAP1L4:p , nucleosome assembly protein 1 like 4 [Source:HGNC Symbol;Acc: HGNC:7640 ]	11	2965667	3013607	-1	p15.4
622	-4.2	5.73	2.3	3	1	1	38.1	CTGF	ENSP00000356954	 CTGF:p , connective tissue growth factor [Source:HGNC Symbol;Acc:HGNC:2500]	6	132269316	132272513	-1	q23.2
623	-4.2	5.21	2.2	3	1	1	52.8	PTPN11	ENSP00000376376	 PTPN11:p , protein tyrosine phosphatase, non-receptor type 11 [ Source: HGNC 9644 ]	12	112856155	112947717	1	q24.13
624	-4.1	5.21	0.8	1	1	1	166.6	CAMSAP2	ENSP00000351684	 CAMSAP2:p , calmodulin regulated spectrin associated protein family member 2 [Source:HGNC Symbol;Acc: HGNC:29188 ]	1	200708686	200829832	1	q32.1
625	-4.1	5.08	0.8	2	1	1	109.3	TNRC6B	ENSP00000384795	 TNRC6B:p , trinucleotide repeat containing 6B [Source:HGNC Symbol;Acc: HGNC:29190 ]	22	40440821	40731811	1	q13.1
626	-4.1	5.54	4.3	7	1	1	39.7	ADH5	ENSP00000296412	 ADH5:p , alcohol dehydrogenase 5 (class III), chi polypeptide [Source:HGNC Symbol;Acc: HGNC:253 ]	4	99992132	100009952	-1	q23
627	-4.1	5.70	6.9	14	1	1	15.0	PEA15	ENSP00000353660	 PEA15:p , phosphoprotein enriched in astrocytes 15 [Source:HGNC Symbol;Acc: HGNC:8822 ]	1	160175127	160185166	1	q23.2
628	-3.9	5.35	3.1	5	1	1	30.7	FGF2	ENSP00000264498	 FGF2:p , fibroblast growth factor 2 (basic) [ Source: HGNC 3676 ]	4	123747863	123819391	1	q27
629	-3.9	5.47	2.0	3	1	1	69.8	SRPR	ENSP00000328023	 SRPR:p , SRP receptor subunit alpha [Source:HGNC Symbol;Acc: HGNC:11307 ]	11	126132814	126139039	-1	q24.2
630	-3.9	5.65	0.4	1	1	1	319.2	MKI67	ENSP00000357642	 MKI67:p , marker of proliferation Ki-67 [Source:HGNC Symbol;Acc:HGNC:7107]	10	129894923	129924649	-1	q26.2
631	-3.8	5.45	1.8	3	1	1	66.1	IGF2BP2	ENSP00000371634	 IGF2BP2:p , insulin like growth factor 2 mRNA binding protein 2 [Source:HGNC Symbol;Acc: HGNC:28867 ]	3	185361527	185542844	-1	q27.2
632	-3.8	5.32	4.0	5	1	1	28.8	CLIC4	ENSP00000363500	 CLIC4:p , chloride intracellular channel 4 [Source:HGNC Symbol;Acc: HGNC:13518 ]	1	25071848	25170815	1	p36.11
633	-3.7	5.24	1.4	2	1	1	87.6	EPB41L1	ENSP00000202028	 EPB41L1:p , erythrocyte membrane protein band 4.1-like 1 [Source:HGNC Symbol;Acc: HGNC:3378 ]	20	34679426	34820721	1	q11.23
634	-3.7	5.48	2.7	4	1	1	37.6	COPS5	ENSP00000350512	 COPS5:p , COP9 constitutive photomorphogenic homolog subunit 5 (Arabidopsis) [ Source: HGNC 2240 ]	8	67955314	67996018	-1	q13.1
635	-3.7	5.43	6.6	11	1	1	13.2	PPIA	ENSP00000405975	 PPIA:p , peptidylprolyl isomerase A (cyclophilin A) [ Source: HGNC 9253 ]	7	44836279	44864163	1	p13
636	-3.6	4.96	0.9	1	1	1	149.5	ENSP00000481109	ENSP00000481109	no protein information available	nc				
637	-3.6	5.20	3.9	5	1	1	50.7	RRP8	ENSP00000254605	 RRP8:p , ribosomal RNA processing 8 [Source:HGNC Symbol;Acc: HGNC:29030 ]	11	6616305	6624850	-1	p15.4
638	-3.6	5.40	3.4	8	1	1	44.5	RBMS1	ENSP00000294904	 RBMS1:p , RNA binding motif, single stranded interacting protein 1 [ Source: HGNC 9907 ]	2	161128662	161350305	-1	q24.2
639	-3.5	6.65	2.5	3	1	1	57.1	PDZK1	ENSP00000342143	 PDZK1:p , PDZ domain-containing protein 1 (CFTR-associated protein of 70 kDa)(Na/Pi cotransporter C-terminal-associated ...	1	145726918	145764074	1	q21.1
640	-3.5	5.32	0.9	1	1	1	117.8	UBA1	ENSP00000366568	 UBA1:p , ubiquitin like modifier activating enzyme 1 [Source:HGNC Symbol;Acc: HGNC:12469 ]	X	47050260	47074527	1	p11.23
641	-3.4	5.57	8.9	17	1	2	15.8	RPL32	ENSP00000416429	 RPL32:p , ribosomal protein L32 [Source:HGNC Symbol;Acc: HGNC:10336 ]	3	12875984	12883087	-1	p25.2
642	-3.4	5.36	2.8	4	1	1	48.5	RBM34	ENSP00000386226	 RBM34:p , RNA binding motif protein 34 [Source:HGNC Symbol;Acc: HGNC:28965 ]	1	235294498	235324772	-1	q42.3
643	-3.4	5.32	1.3	4	1	1	71.7	SF1	ENSP00000366604	 SF1:p , splicing factor 1 [Source:HGNC Symbol;Acc: HGNC:12950 ]	11	64532078	64546258	-1	q13.1
644	-3.4	4.86	1.0	1	1	1	113.0	GOLGA2	ENSP00000416097	 GOLGA2:p , golgin A2 [Source:HGNC Symbol;Acc: HGNC:4425 ]	9	131018108	131038274	-1	q34.11
645	-3.4	5.20	2.6	4	1	1	57.2	PPIL4	ENSP00000253329	 PPIL4:p , peptidylprolyl isomerase like 4 [Source:HGNC Symbol;Acc: HGNC:15702 ]	6	149825869	149867174	-1	q25.1
646	-3.4	5.23	2.8	4	1	1	39.6	TMOD3	ENSP00000308753	 TMOD3:p , tropomodulin 3 (ubiquitous) [Source:HGNC Symbol;Acc: HGNC:11873 ]	15	52121825	52239492	1	q21.2
647	-3.4	5.73	1.6	2	1	1	55.7	NOTUM	ENSP00000387310	 NOTUM:p , 	17	79910388	79919716	-1	q25.3
648	-3.4	5.12	3.0	4	1	1	29.6	RPS4X	ENSP00000362744	 RPS4X:p , ribosomal protein S4 X-linked [Source:HGNC Symbol;Acc: HGNC:10424 ]	X	71475529	71497150	-1	q13.1
649	-3.4	5.33	1.2	2	1	1	83.1	GARS	ENSP00000373918	 GARS:p , glycyl-tRNA synthetase [Source:HGNC Symbol;Acc: HGNC:4162 ]	7	30634297	30673649	1	p14.3
650	-3.4	5.96	3.6	5	1	2	33.8	ABHD11	ENSP00000416970	 ABHD11:p , abhydrolase domain containing 11 [Source:HGNC Symbol;Acc: HGNC:16407 ]	7	73150424	73153197	-1	q11.23
651	-3.3	5.63	14	18	1	2	9.5	RPS27	ENSP00000357555	 RPS27:p , ribosomal protein S27 [Source:HGNC Symbol;Acc: HGNC:10416 ]	1	153963235	153964626	1	q21.3
652	-3.3	5.12	2.3	5	1	1	57.7	UPF3B	ENSP00000276201	 UPF3B:p , UPF3B, regulator of nonsense mediated mRNA decay [Source:HGNC Symbol;Acc: HGNC:20439 ]	X	118967985	118986961	-1	q24
653	-3.3	5.24	1.0	2	1	1	102.6	SAFB	ENSP00000292123	 SAFB:p , scaffold attachment factor B [Source:HGNC Symbol;Acc: HGNC:10520 ]	19	5623046	5668489	1	p13.3
654	-3.2	5.32	8.2	12	1	1	16.8	DNAJB6	ENSP00000410643	 DNAJB6:p , DnaJ (Hsp40) homolog, subfamily B, member 6 [Source:HGNC Symbol;Acc: HGNC:14888 ]	7	157128075	157210133	1	q36.3
655	-3.2	5.47	0.4	1	1	1	340.4	PRUNE2	ENSP00000365908	 PRUNE2:p , prune homolog 2 (Drosophila) [Source:HGNC Symbol;Acc: HGNC:25209 ]	9	79226292	79521003	-1	q21.2
656	-3.2	5.37	7.0	12	1	1	17.3	BTF3L4	ENSP00000360664	 BTF3L4:p , basic transcription factor 3 like 4 [Source:HGNC Symbol;Acc: HGNC:30547 ]	1	52521797	52556388	1	p32.3
657	-3.1	4.77	2.9	6	1	1	39.8	VASP	ENSP00000245932	 VASP:p , vasodilator-stimulated phosphoprotein [Source:HGNC Symbol;Acc: HGNC:12652 ]	19	46009837	46030241	1	q13.32
658	-3.1	5.62	7.6	10	1	1	11.7	S100A11	ENSP00000271638	 S100A11:p , S100 calcium binding protein A11 [Source:HGNC Symbol;Acc: HGNC:10488 ]	1	152004982	152020383	-1	q21.3
659	-3.1	5.57	7.2	13	1	1	15.6	PNRC2	ENSP00000334840	 PNRC2:p , 	1	24285599	24289952	1	p36.11
660	-3.1	5.28	0.4	1	1	1	330.4	CRYBG3	ENSP00000374273	 CRYBG3:p , beta-gamma crystallin domain containing 3 [Source:HGNC Symbol;Acc: HGNC:34427 ]	3	97595819	97663810	1	q11.2
661	-3.1	5.40	7.1	9	1	1	16.6	PFDN2	ENSP00000356989	 PFDN2:p , prefoldin subunit 2 [Source:HGNC Symbol;Acc: HGNC:8867 ]	1	161070346	161087901	-1	q23.3
662	-2.9	5.27	3.1	4	1	1	42.1	RBMXL1	ENSP00000318415	 RBMXL1:p , RNA binding motif protein, X-linked like 1 [Source:HGNC Symbol;Acc: HGNC:25073 ]	1	89445139	89458643	-1	p22.2
663	-2.9	5.42	3.1	5	1	1	48.6	ZC3H15	ENSP00000338788	 ZC3H15:p , zinc finger CCCH-type containing 15 [Source:HGNC Symbol;Acc: HGNC:29528 ]	2	187350883	187374090	1	q32.1
664	-2.9	4.97	1.2	2	1	1	151.6	EDC4	ENSP00000351811	 EDC4:p , enhancer of mRNA decapping 4 [Source:HGNC Symbol;Acc: HGNC:17157 ]	16	67906926	67918406	1	q22.1
665	-2.9	5.28	2.7	4	1	1	44.9	RBM17	ENSP00000369218	 RBM17:p , RNA binding motif protein 17 [ Source: HGNC 16944 ]	10	6130950	6159420	1	p15.1
666	-2.8	5.30	3.1	4	1	1	32.9	CAPZA1	ENSP00000263168	 CAPZA1:p , capping protein (actin filament) muscle Z-line, alpha 1 [Source:HGNC Symbol;Acc: HGNC:1488 ]	1	113161795	113214241	1	p13.2
667	-2.8	5.23	1.4	4	1	1	78.3	CAPRIN1	ENSP00000340329	 CAPRIN1:p , cell cycle associated protein 1 [Source:HGNC Symbol;Acc: HGNC:6743 ]	11	34073230	34122703	1	p13
668	-2.8	5.97	12	14	1	1	10.6	SUMO4	ENSP00000318635	 SUMO4:p , small ubiquitin-like modifier 4 [Source:HGNC Symbol;Acc: HGNC:21181 ]	6	149721495	149722177	1	q25.1
669	-2.8	5.54	3.8	6	1	1	40.6	FBLIM1	ENSP00000364926	 FBLIM1:p , filamin binding LIM protein 1 [ Source: HGNC 24686 ]	1	16083102	16113089	1	p36.21
670	-2.8	5.20	1.0	2	1	1	82.7	CTCF	ENSP00000264010	 CTCF:p , CCCTC-binding factor [Source:HGNC Symbol;Acc: HGNC:13723 ]	16	67596310	67673086	1	q22.1
671	-2.8	5.49	1.5	3	1	1	51.3	PVRL2	ENSP00000252485	 PVRL2:p , poliovirus receptor-related 2 (herpesvirus entry mediator B) [ Source: HGNC 9707 ]	19	45349432	45392485	1	q13.32
672	-2.8	5.19	2.3	3	1	1	29.9	RPS3A	ENSP00000346050	 RPS3A:p , ribosomal protein S3A [Source:HGNC Symbol;Acc: HGNC:10421 ]	4	152020725	152025804	1	q31.3
673	-2.7	5.26	1.0	2	1	1	99.8	USO1	ENSP00000264904	 USO1:p , USO1 vesicle docking protein homolog (yeast) [ Source: HGNC 30904 ]	4	76649777	76735382	1	q21.1
674	-2.7	5.61	3.9	4	1	1	20.5	CAV1	ENSP00000339191	 CAV1:p , caveolin 1, caveolae protein, 22kDa [ Source: HGNC 1527 ]	7	116164839	116201233	1	q31.2
675	-2.7	5.24	4.5	6	1	1	25.2	CCDC43	ENSP00000323782	 CCDC43:p , coiled-coil domain containing 43 [Source:HGNC Symbol;Acc: HGNC:26472 ]	17	42750437	42767147	-1	q21.31
676	-2.7	5.19	0.9	1	1	1	104.0	KIF17	ENSP00000364184	 KIF17:p , 	1	20990507	21044510	-1	p36.12
677	-2.7	5.44	1.9	4	1	1	47.6	RBBP4	ENSP00000398242	 RBBP4:p , retinoblastoma binding protein 4 [Source:HGNC Symbol;Acc: HGNC:9887 ]	1	33116743	33146258	1	p35.1
678	-2.7	5.49	4.1	5	1	1	33.7	CCND1	ENSP00000227507	 CCND1:p , G1/S-specific cyclin-D1 (PRAD1 oncogene)(BCL-1 oncogene) [ Source: UniProt P24385 ] 	11	69455855	69469242	1	q13.3
679	-2.7	5.81	1.4	2	1	1	65.8	ZNF66P	ENSP00000461425	 ZNF66P:p , 	19	20959110	20991922	1	p12
680	-2.7	5.56	8.6	20	1	1	12.2	RPL36	ENSP00000462609	 RPL36:p , ribosomal protein L36 [Source:HGNC Symbol;Acc: HGNC:13631 ]	19	5674958	5691887	1	p13.3
681	-2.6	5.91	0.9	1	1	1	78.0	SETMAR	ENSP00000373354	 SETMAR:p , SET domain and mariner transposase fusion gene [ Source: HGNC 10762 ]	3	4344988	4359251	1	p26.1
682	-2.6	7.41	1.3	2	1	5	76.0	SYTL4	ENSP00000362080	 SYTL4:p , synaptotagmin-like 4 [Source:HGNC Symbol;Acc:HGNC:15588]	X	99929488	99987110	-1	q22.1
683	-2.6	5.89	4.8	7	1	1	22.5	CDC42EP2	ENSP00000279249	 CDC42EP2:p , CDC42 effector protein (Rho GTPase binding) 2 [ Source: HGNC 16263 ]	11	65082289	65089900	1	q13.1
684	-2.5	5.32	2.1	3	1	1	39.6	HNRNPA3	ENSP00000376309	 HNRNPA3:p , heterogeneous nuclear ribonucleoprotein A3 [Source:HGNC Symbol;Acc: HGNC:24941 ]	2	178077291	178088686	1	q31.2
685	-2.5	5.37	1.9	3	1	1	47.2	ARCN1	ENSP00000376599	 ARCN1:p , archain 1 [ Source: HGNC 649 ]	11	118443105	118473748	1	q23.3
686	-2.5	5.73	0.6	1	1	1	106.0	RECQL5	ENSP00000394820	 RECQL5:p , RecQ like helicase 5 [Source:HGNC Symbol;Acc: HGNC:9950 ]	17	73622925	73663269	-1	q25.1
687	-2.5	5.31	0.5	1	1	1	251.3	ASCC3	ENSP00000358159	 ASCC3:p , activating signal cointegrator 1 complex subunit 3 [Source:HGNC Symbol;Acc: HGNC:18697 ]	6	100956070	101329248	-1	q16.3
688	-2.5	5.21	4.0	6	1	1	26.1	CHCHD3	ENSP00000262570	 CHCHD3:p , coiled-coil-helix-coiled-coil-helix domain containing 3 [ Source: HGNC 21906 ]	7	132469629	132766848	-1	q33
689	-2.4	5.24	0.4	1	1	1	229.0	MYO9B	ENSP00000471457	 MYO9B:p , myosin IXB [Source:HGNC Symbol;Acc: HGNC:7609 ]	19	17186591	17325346	1	p13.11
690	-2.4	5.49	5.8	10	1	1	22.7	gi|15606858|	gi|15606858|	no protein information available	nc				
691	-2.4	5.24	0.9	2	1	1	100.1	RBM25	ENSP00000261973	 RBM25:p , RNA binding motif protein 25 [Source:HGNC Symbol;Acc: HGNC:23244 ]	14	73525144	73588122	1	q24.2
692	-2.4	5.24	1.0	2	1	1	144.7	FLII	ENSP00000324573	 FLII:p , FLII, actin remodeling protein [Source:HGNC Symbol;Acc: HGNC:3750 ]	17	18148150	18162230	-1	p11.2
693	-2.4	5.42	2.5	5	1	1	45.5	PSPC1	ENSP00000436038	 PSPC1:p , paraspeckle component 1 [Source:HGNC Symbol;Acc: HGNC:20320 ]	13	20248896	20357142	-1	q12.11
694	-2.4	5.19	1.5	5	1	1	53.4	FUS	ENSP00000254108	 FUS:p , FUS RNA binding protein [Source:HGNC Symbol;Acc: HGNC:4010 ]	16	31191431	31203127	1	p11.2
695	-2.4	5.59	0.6	1	1	1	108.6	THRAP3	ENSP00000346634	 THRAP3:p , thyroid hormone receptor associated protein 3 [Source:HGNC Symbol;Acc: HGNC:22964 ]	1	36690017	36770958	1	p34.3
696	-2.4	5.35	0.7	1	1	1	137.0	CGN	ENSP00000271636	 CGN:p , cingulin [Source:HGNC Symbol;Acc: HGNC:17429 ]	1	151482986	151511168	1	q21.3
697	-2.4	5.29	3.0	4	1	1	24.7	LYPLA2	ENSP00000363638	 LYPLA2:p , lysophospholipase II [Source:HGNC Symbol;Acc: HGNC:6738 ]	1	24117460	24122029	1	p36.11
698	-2.4	6.06	0.4	1	1	1	261.0	GOLGA4	ENSP00000354486	 GOLGA4:p , golgin A4 [Source:HGNC Symbol;Acc:HGNC:4427]	3	37284668	37408242	1	p22.2
699	-2.4	5.48	0.2	0	1	1	332.6	ASH1L	ENSP00000357330	Probable histone-lysine N-methyltransferase ASH1L ( EC 2.1.1.43 )(Absent small and homeotic disks protein 1 homolog)(ASH ...	1	155305059	155532598	-1	q22
700	-2.4	5.47	1.5	2	1	1	58.0	CCT6A	ENSP00000275603	 CCT6A:p , chaperonin containing TCP1 subunit 6A [Source:HGNC Symbol;Acc: HGNC:1620 ]	7	56119323	56131682	1	p11.2
701	-2.4	5.74	1.2	3	1	2	55.1	SERPING1	ENSP00000278407	 SERPING1:p , serpin peptidase inhibitor, clade G (C1 inhibitor), member 1 [Source:HGNC Symbol;Acc: HGNC:1228 ]	11	57364860	57382326	1	q12.1
702	-2.4	5.50	2.3	3	1	1	46.0	EGLN1	ENSP00000355601	 EGLN1:p , egl-9 family hypoxia inducible factor 1 [Source:HGNC Symbol;Acc: HGNC:1232 ]	1	231499497	231560790	-1	q42.2
703	-2.4	5.19	1.0	2	1	1	122.8	TMF1	ENSP00000381567	 TMF1:p , TATA element modulatory factor 1 [ Source: HGNC 11870 ]	3	69068978	69101484	-1	p14.1
704	-2.3	6.76	4.2	7	1	4	30.5	PQBP1	ENSP00000391759	 PQBP1:p , polyglutamine binding protein 1 [Source:HGNC Symbol;Acc: HGNC:9330 ]	X	48755195	48760420	1	p11.23
705	-2.3	5.46	7.9	10	1	1	14.4	SUB1	ENSP00000422078	 SUB1:p , SUB1 homolog, transcriptional regulator [Source:HGNC Symbol;Acc: HGNC:19985 ]	5	32531739	32604185	1	p13.3
706	-2.3	5.73	23	32	1	1	7.4	LAYN	ENSP00000436711	 LAYN:p , 	11	111411005	111432264	1	q23.1
707	-2.3	6.68	3.8	6	1	2	32.7	DNAI1	ENSP00000395396	 DNAI1:p , 	9	34457412	34520982	1	p13.3
708	-2.3	5.54	0.2	0	1	1	315.2	PKD1L1	ENSP00000289672	 PKD1L1:p , Polycystic kidney disease 1-like 1 protein (Polycystin 1L1). [ Source: SWISSPROT (Q8TDX9) ]&nbsp;	7	47814250	47988088	-1	p12.3
709	-2.3	5.36	1.7	3	1	1	53.3	WFIKKN2	ENSP00000405889	 WFIKKN2:p , WAP, follistatin/kazal, immunoglobulin, kunitz and netrin domain containing 2 [ Source: HGNC 30916 ]	17	48912011	48919709	1	q21.33
710	-2.3	6.45	0.6	1	1	1	105.6	LRP8	ENSP00000303634	 LRP8:p , low density lipoprotein receptor-related protein 8, apolipoprotein e receptor [ Source: HGNC 6700 ]	1	53711217	53793742	-1	p32.3
711	-2.3	5.15	9.5	15	1	1	22.2	REEP1	ENSP00000165698	 REEP1:p , receptor accessory protein 1 [Source:HGNC Symbol;Acc:HGNC:25786]	2	86441116	86565206	-1	p11.2
712	-2.2	5.16	2.6	5	1	1	50.6	TMPO	ENSP00000450627	 TMPO:p , thymopoietin [Source:HGNC Symbol;Acc: HGNC:11875 ]	12	98909290	98944157	1	q23.1
713	-2.2	5.31	1.5	2	1	1	75.8	ANXA6	ENSP00000346550	 ANXA6:p , annexin A6 [Source:HGNC Symbol;Acc: HGNC:544 ]	5	150480273	150537443	-1	q33.1
714	-2.2	5.79	1.3	2	1	1	88.3	gi|15606531|	gi|15606531|	no protein information available	nc				
715	-2.2	5.49	0.3	0	1	1	208.4	NCKAP5	ENSP00000387128	 NCKAP5:p , NCK-associated protein 5 [ Source: HGNC 29847 ]	2	133429374	134326034	-1	q21.2
716	-2.2	5.26	2.5	4	1	1	37.5	CSNK1A1	ENSP00000261798	 CSNK1A1:p , casein kinase 1, alpha 1 [ Source: HGNC 2451 ]	5	148871760	148931007	-1	q32
717	-2.2	5.35	1.0	1	1	1	79.9	CAPN2	ENSP00000295006	 CAPN2:p , calpain 2, (m/II) large subunit [Source:HGNC Symbol;Acc: HGNC:1479 ]	1	223889295	223963720	1	q41
718	-2.2	5.45	0.3	0	1	1	268.4	NBAS	ENSP00000281513	 NBAS:p , neuroblastoma amplified sequence [Source:HGNC Symbol;Acc: HGNC:15625 ]	2	15307032	15701454	-1	p24.3
719	-2.1	5.30	1.9	2	1	1	66.1	ENC1	ENSP00000306356	 ENC1:p , Ectoderm-neural cortex-1 protein (ENC-1) (P53-induced protein 10) (Nuclear matrix protein NRP/B). [ Source: SW ...	5	73923234	73937249	-1	q13.3
720	-2.1	5.69	9.0	11	1	1	21.0	GGCT	ENSP00000275428	 GGCT:p , gamma-glutamylcyclotransferase [Source:HGNC Symbol;Acc: HGNC:21705 ]	7	30536237	30591095	-1	p14.3
721	-2.1	5.75	0.8	1	1	2	180.7	QRICH2	ENSP00000262765	 QRICH2:p , glutamine rich 2 [Source:HGNC Symbol;Acc: HGNC:25326 ]	17	74270130	74303761	-1	q25.1
722	-2.1	5.49	5.2	9	1	1	22.5	H1FX	ENSP00000329662	 H1FX:p , H1 histone family member X [Source:HGNC Symbol;Acc: HGNC:4722 ]	3	129033615	129035120	-1	q21.3
723	-2.1	5.28	4.0	11	1	1	22.6	ICOS	ENSP00000319476	 ICOS:p , Inducible T-cell costimulator Precursor (Activation-inducible lymphocyte immunomediatory molecule)(CD278 antig ...	2	204801471	204826300	1	q33.2
724	-2.1	5.22	11	12	1	1	8.2	SPRR2G	ENSP00000357737	 SPRR2G:p , small proline-rich protein 2G [Source:HGNC Symbol;Acc: HGNC:11267 ]	1	153122058	153123345	-1	q21.3
725	-2.1	5.42	2.6	5	1	1	43.3	LPXN	ENSP00000378512	 LPXN:p , leupaxin [Source:HGNC Symbol;Acc: HGNC:14061 ]	11	58294344	58345693	-1	q12.1
726	-2.1	5.33	5.0	9	1	1	17.9	TCEB2	ENSP00000262306	 TCEB2:p , transcription elongation factor B (SIII), polypeptide 2 (18kDa, elongin B) [Source:HGNC Symbol;Acc: HGNC:1161 ...	16	2821415	2827298	-1	p13.3
727	-2.1	5.18	1.8	2	1	1	62.8	DNM3	ENSP00000356707	 DNM3:p , dynamin 3 [ Source: HGNC 29125 ]	1	171810621	172387606	1	q24.3
728	-2.0	5.31	14	17	1	1	9.4	TXN	ENSP00000363639	 TXN:p , thioredoxin [Source:HGNC Symbol;Acc: HGNC:12435 ]	9	113006091	113018920	-1	q31.3
729	-2.0	5.11	0.4	1	1	1	346.7	TRIO	ENSP00000339299	 TRIO:p , trio Rho guanine nucleotide exchange factor [Source:HGNC Symbol;Acc: HGNC:12303 ]	5	14143811	14532235	1	p15.2
730	-2.0	5.38	3.2	4	1	1	33.6	CIAPIN1	ENSP00000377914	 CIAPIN1:p , cytokine induced apoptosis inhibitor 1 [Source:HGNC Symbol;Acc:HGNC:28050]	16	57462081	57481440	-1	q21
731	-2.0	5.30	0.6	1	1	1	110.4	HECTD1	ENSP00000451260	 HECTD1:p , HECT domain containing E3 ubiquitin protein ligase 1 [Source:HGNC Symbol;Acc:HGNC:20157]	14	31569318	31677010	-1	q12
732	-2.0	5.61	4.3	6	1	1	29.0	EMD	ENSP00000358857	 EMD:p , emerin [Source:HGNC Symbol;Acc: HGNC:3331 ]	X	153607557	153609883	1	q28
733	-2.0	5.21	0.8	1	1	1	124.0	SORBS2	ENSP00000284776	 SORBS2:p , sorbin and SH3 domain containing 2 [Source:HGNC Symbol;Acc: HGNC:24098 ]	4	186506598	186877806	-1	q35.1
734	-2.0	5.75	1.1	2	1	1	92.8	MCPH1	ENSP00000342924	 MCPH1:p , Microcephalin. [ Source: UniProt Q8NEM0 ] &nbsp;	8	6264113	6501144	1	p23.1
735	-2.0	5.37	1.4	2	1	1	56.0	SPATA6	ENSP00000360913	 SPATA6:p , 	1	48761044	48937845	-1	p33
736	-2.0	4.99	5.0	7	1	1	15.0	PFN1	ENSP00000225655	 PFN1:p , profilin 1 [Source:HGNC Symbol;Acc: HGNC:8881 ]	17	4848947	4852356	-1	p13.2
737	-2.0	5.22	0.8	1	1	1	140.9	DHX9	ENSP00000356520	 DHX9:p , DExH-box helicase 9 [Source:HGNC Symbol;Acc: HGNC:2750 ]	1	182808504	182856886	1	q25.3
738	-1.9	5.47	1.4	2	1	1	113.6	ABTB2	ENSP00000410157	 ABTB2:p , 	11	34172535	34379555	-1	p13
739	-1.9	5.27	3.8	5	1	1	33.6	TEX26	ENSP00000369840	 TEX26:p , 	13	31506840	31549639	1	q12.3
740	-1.9	5.24	5.9	7	1	1	30.0	C12orf5	ENSP00000179259	 C12orf5:p , TP53 induced glycolysis regulatory phosphatase [Source:HGNC Symbol;Acc: HGNC:1185 ]	12	4430371	4462338	1	p13.32
741	-1.9	5.75	2.0	3	1	1	49.1	KLHDC10	ENSP00000334140	 KLHDC10:p , kelch domain containing 10 [Source:HGNC Symbol;Acc:HGNC:22194]	7	129710350	129773596	1	q32.2
742	-1.9	4.80	8.8	15	1	1	9.1	HSP90AA1	ENSP00000452241	 HSP90AA1:p , 	14	102547075	102606036	-1	q32.31
743	-1.9	6.26	1.9	3	1	1	101.8	MCM2	ENSP00000265056	 MCM2:p , minichromosome maintenance complex component 2 [Source:HGNC Symbol;Acc:HGNC:6944]	3	127317066	127341276	1	q21.3
744	-1.9	5.39	1.7	3	1	2	107.5	DLGAP4	ENSP00000363023	 DLGAP4:p , discs, large (Drosophila) homolog-associated protein 4 [ Source: HGNC 24476 ]	20	34894258	35157040	1	q11.23
745	-1.9	5.32	1.0	2	1	1	98.1	SF3B2	ENSP00000432655	 SF3B2:p , splicing factor 3b, subunit 2, 145kDa [Source:HGNC Symbol;Acc: HGNC:10769 ]	11	65818200	65836779	1	q13.1
746	-1.9	5.34	0.8	1	1	1	257.2	ENSP00000483469	ENSP00000483469	G protein-coupled receptor 179 [Source:HGNC Symbol;Acc: HGNC:31371 ]	nc				
747	-1.9	5.76	2.1	3	1	1	70.8	RNF207	ENSP00000367173	 RNF207:p , ring finger protein 207 [ Source: HGNC 32947 ]	1	6265535	6281359	1	p36.31
748	-1.9	5.22	0.3	0	1	1	290.7	IGSF10	ENSP00000282466	 IGSF10:p , immunoglobulin superfamily, member 10 [Source:HGNC Symbol;Acc: HGNC:26384 ]	3	151143172	151176497	-1	q25.1
749	-1.9	5.30	7.2	9	1	1	14.3	PDCD5	ENSP00000466214	 PDCD5:p , 	19	33071974	33078358	1	q13.11
750	-1.9	6.38	0.4	1	1	1	144.8	COL5A2	ENSP00000364000	 COL5A2:p , collagen type V alpha 2 chain [Source:HGNC Symbol;Acc: HGNC:2210 ]	2	189896622	190044605	-1	q32.2
751	-1.9	5.14	1.3	3	1	1	93.6	STT3B	ENSP00000295770	 STT3B:p , STT3B, catalytic subunit of the oligosaccharyltransferase complex [Source:HGNC Symbol;Acc: HGNC:30611 ]	3	31574130	31679112	1	p23
752	-1.9	5.37	0.5	1	1	1	236.9	ALPK2	ENSP00000354991	 ALPK2:p , alpha-kinase 2 [Source:HGNC Symbol;Acc: HGNC:20565 ]	18	56148479	56296189	-1	q21.32
753	-1.8	5.46	18	25	1	1	6.5	COPZ2	ENSP00000463687	 COPZ2:p , 	17	46103533	46115392	-1	q21.32
754	-1.8	5.41	1.6	3	1	1	55.6	ABI2	ENSP00000295851	 ABI2:p , abl-interactor 2 [ Source: HGNC 24011 ]	2	204192942	204301606	1	q33.2
755	-1.8	5.08	13	17	1	1	15.4	FIZ1	ENSP00000468342	 FIZ1:p , 	19	56102746	56113336	-1	q13.42
756	-1.8	5.34	3.4	5	1	1	23.0	AHSA1	ENSP00000451569	 AHSA1:p , AHA1, activator of heat shock 90kDa protein ATPase homolog 1 (yeast) [Source:HGNC Symbol;Acc: HGNC:1189 ]	14	77924213	77935817	1	q24.3
757	-1.8	5.48	5.6	8	1	1	23.8	TCP10L	ENSP00000300258	 TCP10L:p , t-complex 10 (mouse)-like [ Source: HGNC 11657 ]	21	33948862	33957843	-1	q22.11
758	-1.8	5.37	1.2	2	1	1	175.2	DUOX2	ENSP00000373691	 DUOX2:p , dual oxidase 2 [ Source: HGNC 13273 ]	15	45384848	45406542	-1	q21.1
759	-1.8	5.30	1.5	3	1	1	64.4	PRPF38B	ENSP00000359042	 PRPF38B:p , pre-mRNA processing factor 38B [Source:HGNC Symbol;Acc: HGNC:25512 ]	1	109234945	109244425	1	p13.3
760	-1.8	5.62	2.9	4	1	1	35.4	STX18	ENSP00000426648	 STX18:p , syntaxin 18 [Source:HGNC Symbol;Acc: HGNC:15942 ]	4	4417469	4544073	-1	p16.2
761	-1.8	5.16	2.3	4	1	1	85.5	PFKP	ENSP00000370517	 PFKP:p , phosphofructokinase, platelet [Source:HGNC Symbol;Acc: HGNC:8878 ]	10	3109712	3179904	1	p15.2
762	-1.8	5.52	3.3	4	1	1	37.3	C11orf49	ENSP00000278460	 C11orf49:p , MGC4707 protein isoform 2 [ Source: RefSeq_peptide (NP_001003677) ]&nbsp;	11	46958240	47185936	1	p11.2
763	-1.8	7.11	8.8	23	1	1	12.2	TEX30	ENSP00000365195	 TEX30:p , 	13	103418340	103426161	-1	q33.1
764	-1.8	5.90	3.0	4	1	1	42.1	RSAD2	ENSP00000371471	 RSAD2:p , 	2	7005937	7038370	1	p25.2
765	-1.8	5.46	0.8	2	1	1	88.5	TRIM28	ENSP00000253024	 TRIM28:p , tripartite motif containing 28 [Source:HGNC Symbol;Acc: HGNC:16384 ]	19	59055458	59062089	1	q13.43
766	-1.7	7.02	2.6	4	1	2	48.7	gi|15606285|	gi|15606285|	no protein information available	nc				
767	-1.7	4.88	3.4	5	1	1	33.4	GPN1	ENSP00000424678	 GPN1:p , GPN-loop GTPase 1 [Source:HGNC Symbol;Acc: HGNC:17030 ]	2	27851114	27874375	1	p23.3
768	-1.7	5.32	0.5	1	1	1	170.4	ARHGAP35	ENSP00000385720	 ARHGAP35:p , glucocorticoid receptor DNA binding factor 1 [ Source: HGNC 4591 ]	19	47421933	47508334	1	q13.32
769	-1.7	5.28	26	30	1	1	3.7	ENSP00000481989	ENSP00000481989	no protein information available	nc				
770	-1.7	5.38	0.9	3	1	1	125.1	MAML2	ENSP00000434552	 MAML2:p , 	11	95709762	96076382	-1	q21
771	-1.7	5.37	3.2	6	1	1	33.4	UBFD1	ENSP00000379217	 UBFD1:p , ubiquitin family domain containing 1 [ Source: HGNC 30565 ]	16	23568392	23585710	1	p12.2
772	-1.7	5.28	0.1	0	1	1	593.0	MLL2	ENSP00000301067	 MLL2:p , lysine methyltransferase 2D [Source:HGNC Symbol;Acc: HGNC:7133 ]	12	49412758	49453557	-1	q13.12
773	-1.7	5.34	0.7	1	1	1	202.7	PARP14	ENSP00000418194	 PARP14:p , poly (ADP-ribose) polymerase family, member 14 [ Source: HGNC 29232 ]	3	122399465	122449687	1	q21.1
774	-1.7	6.04	0.8	1	1	2	74.8	ALOX15	ENSP00000458832	 ALOX15:p , arachidonate 15-lipoxygenase [Source:HGNC Symbol;Acc: HGNC:433 ]	17	4534197	4545589	-1	p13.2
775	-1.7	5.28	0.3	0	1	1	330.3	BOD1L1	ENSP00000040738	 BOD1L1:p , biorientation of chromosomes in cell division 1 like 1 [Source:HGNC Symbol;Acc: HGNC:31792 ]	4	13570362	13629347	-1	p15.33
776	-1.7	5.82	2.2	3	1	2	46.4	EIF4A2	ENSP00000326381	 EIF4A2:p , eukaryotic translation initiation factor 4A2 [Source:HGNC Symbol;Acc: HGNC:3284 ]	3	186500994	186507689	1	q27.3
777	-1.7	5.86	7.4	10	1	1	16.5	CPNE6	ENSP00000454075	 CPNE6:p , 	14	24540046	24547309	1	q11.2
778	-1.7	5.03	1.5	2	1	1	68.4	DYNC1I2	ENSP00000339430	 DYNC1I2:p , dynein, cytoplasmic 1, intermediate chain 2 [Source:HGNC Symbol;Acc:HGNC:2964]	2	172543919	172604930	1	q31.1
779	-1.7	5.39	1.7	5	1	1	76.6	SLCO2B1	ENSP00000289575	 SLCO2B1:p , solute carrier organic anion transporter family, member 2B1 [ Source: HGNC 10962 ]	11	74811608	74917594	1	q13.4
780	-1.6	5.36	2.5	3	1	1	44.8	FHL2	ENSP00000386892	 FHL2:p , four and a half LIM domains 2 [ Source: HGNC 3703 ]	2	105974169	106054960	-1	q12.2
781	-1.6	5.23	0.4	1	1	1	217.7	ENSP00000473469	ENSP00000473469	DENN/MADD domain containing 4C [Source:HGNC Symbol;Acc: HGNC:26079 ]	9	19230433	19374139	1	p22.1
782	-1.6	5.33	5.5	12	1	1	18.6	ATPBD4	ENSP00000406976	 ATPBD4:p , ATP binding domain 4 [ Source: HGNC 30543 ]	15	35509546	35838394	-1	q14
783	-1.6	5.36	4.1	6	1	1	26.7	C6orf141	ENSP00000434602	 C6orf141:p , 	6	49518113	49529620	1	p12.3
784	-1.6	5.53	5.3	7	1	1	22.1	ENSP00000485003	ENSP00000485003	no protein information available	nc				
785	-1.6	5.05	4.2	7	1	1	44.4	CDC37	ENSP00000222005	 CDC37:p , cell division cycle 37 [Source:HGNC Symbol;Acc: HGNC:1735 ]	19	10501810	10530797	-1	p13.2
786	-1.6	5.57	2.2	3	1	1	54.5	FSCN1	ENSP00000371798	 FSCN1:p , fascin actin-bundling protein 1 [Source:HGNC Symbol;Acc: HGNC:11148 ]	7	5632439	5646286	1	p22.1
787	-1.6	5.09	7.0	9	1	1	22.8	PSMB2	ENSP00000362334	 PSMB2:p , proteasome subunit beta 2 [Source:HGNC Symbol;Acc: HGNC:9539 ]	1	36067185	36107445	-1	p34.3
788	-1.6	5.38	3.6	7	1	1	21.4	RAC1	ENSP00000258737	 RAC1:p , Rac family small GTPase 1 [Source:HGNC Symbol;Acc: HGNC:9801 ]	7	6414154	6443608	1	p22.1
789	-1.6	7.14	1.1	2	1	2	199.9	FOCAD	ENSP00000369599	 FOCAD:p , KIAA1797 [ Source: HGNC 23377 ]	9	20658308	20995954	1	p21.3
790	-1.6	5.46	3.1	7	1	1	18.6	RPL21	ENSP00000346027	 RPL21:p , ribosomal protein L21 [Source:HGNC Symbol;Acc: HGNC:10313 ]	13	27825446	27830828	1	q12.2
791	-1.6	5.78	2.6	3	1	1	30.4	gi|15607120|	gi|15607120|	no protein information available	nc				
792	-1.6	5.49	1.2	2	1	1	52.4	SLC41A3	ENSP00000353533	 SLC41A3:p , 	3	125725198	125820404	-1	q21.3
793	-1.6	5.66	0.7	1	1	1	149.5	KTN1	ENSP00000391964	 KTN1:p , kinectin 1 (kinesin receptor) [Source:HGNC Symbol;Acc: HGNC:6467 ]	14	56025790	56168244	1	q22.3
794	-1.6	5.99	0.4	1	1	1	327.3	NBEA	ENSP00000369271	 NBEA:p , neurobeachin [ Source: HGNC 7648 ]	13	35516424	36247159	1	q13.3
795	-1.6	5.63	2.2	3	1	1	41.5	SEPT2	ENSP00000375834	 SEPT2:p , septin 2 [Source:HGNC Symbol;Acc: HGNC:7729 ]	2	242254515	242293442	1	q37.3
796	-1.6	5.67	2.8	4	1	1	30.3	PCMT1	ENSP00000356354	 PCMT1:p , protein-L-isoaspartate (D-aspartate) O-methyltransferase [Source:HGNC Symbol;Acc: HGNC:8728 ]	6	150070579	150132556	1	q25.1
797	-1.6	7.39	1.0	1	1	1	101.6	UNC45A	ENSP00000377816	 UNC45A:p , unc-45 myosin chaperone A [Source:HGNC Symbol;Acc: HGNC:30594 ]	15	91473410	91497323	1	q26.1
798	-1.6	6.09	0.5	1	1	1	142.6	TTBK1	ENSP00000259750	 TTBK1:p , tau tubulin kinase 1 [Source:HGNC Symbol;Acc: HGNC:19140 ]	6	43211418	43255997	1	p21.1
799	-1.6	5.29	4.0	7	1	1	22.8	TARDBP	ENSP00000465240	 TARDBP:p , TAR DNA binding protein [Source:HGNC Symbol;Acc: HGNC:11571 ]	1	11072414	11085796	1	p36.22
800	-1.6	5.57	1.6	3	1	1	76.6	C1S	ENSP00000385035	 C1S:p , complement component 1, s subcomponent [Source:HGNC Symbol;Acc: HGNC:1247 ]	12	7096351	7178336	1	p13.31
801	-1.6	6.17	12	16	1	2	8.9	GIN1	ENSP00000422960	 GIN1:p , 	5	102421704	102455855	-1	q21.1
802	-1.6	5.70	18	90	1	1	6.4	RPL39	ENSP00000355315	 RPL39:p , ribosomal protein L39 [Source:HGNC Symbol;Acc: HGNC:10350 ]	X	118920467	118925606	-1	q24
803	-1.6	6.29	1.6	3	1	2	40.6	LRRC58	ENSP00000295628	 LRRC58:p , leucine rich repeat containing 58 [ Source: HGNC 26968 ]	3	120043356	120068186	-1	q13.33
804	-1.6	5.58	1.5	2	1	1	58.0	PAK2	ENSP00000314067	 PAK2:p , p21 protein (Cdc42/Rac)-activated kinase 2 [Source:HGNC Symbol;Acc: HGNC:8591 ]	3	196466728	196559518	1	q29
805	-1.5	5.57	3.5	4	1	1	19.1	APLP1	ENSP00000466116	 APLP1:p , 	19	36358801	36370693	1	q13.12
806	-1.5	5.21	5.7	7	1	1	22.7	BASP1	ENSP00000319281	 BASP1:p , brain abundant, membrane attached signal protein 1 [Source:HGNC Symbol;Acc: HGNC:957 ]	5	17217669	17276943	1	p15.1
807	-1.5	5.67	1.7	3	1	1	85.6	NR3C1	ENSP00000377977	 NR3C1:p , nuclear receptor subfamily 3, group C, member 1 (glucocorticoid receptor) [Source:HGNC Symbol;Acc: HGNC:7978  ...	5	142657496	142815077	-1	q31.3
808	-1.5	5.16	1.0	2	1	1	90.5	ZFX	ENSP00000368475	 ZFX:p , zinc finger protein X-linked [Source:HGNC Symbol;Acc: HGNC:12869 ]	X	24167290	24234372	1	p22.11
809	-1.5	5.32	3.8	5	1	1	20.5	CASP3	ENSP00000377210	 CASP3:p , caspase 3, apoptosis-related cysteine peptidase [ Source: HGNC 1504 ]	4	185548850	185570663	-1	q35.1
810	-1.5	6.96	2.7	4	1	1	43.5	GNA15	ENSP00000262958	 GNA15:p , G protein subunit alpha 15 [Source:HGNC Symbol;Acc: HGNC:4383 ]	19	3136191	3163767	1	p13.3
811	-1.5	5.28	0.3	0	1	1	168.5	GEMIN5	ENSP00000285873	 GEMIN5:p , gem nuclear organelle associated protein 5 [Source:HGNC Symbol;Acc: HGNC:20043 ]	5	154266976	154317769	-1	q33.2
812	-1.5	5.97	1.4	2	1	1	141.5	SMC3	ENSP00000354720	 SMC3:p , structural maintenance of chromosomes 3 [Source:HGNC Symbol;Acc: HGNC:2468 ]	10	112327449	112364394	1	q25.2
813	-1.5	5.74	1.9	3	1	1	60.1	ENSP00000477590	ENSP00000477590	copine 3 [Source:HGNC Symbol;Acc: HGNC:2316 ]	nc				
814	-1.5	5.68	1.1	2	1	1	142.7	BCR	ENSP00000303507	 BCR:p , breakpoint cluster region [Source:HGNC Symbol;Acc: HGNC:1014 ]	22	23521891	23660224	1	q11.23
815	-1.5	5.51	0.8	1	1	1	107.7	GART	ENSP00000371236	 GART:p , phosphoribosylglycinamide formyltransferase, phosphoribosylglycinamide synthetase, phosphoribosylaminoimidazol ...	21	34876238	34915797	-1	q22.11
816	-1.5	5.41	7.4	11	1	1	13.4	C11orf31	ENSP00000434511	 C11orf31:p , 	11	57508825	57510986	1	q12.1
817	-1.5	5.72	11	13	1	2	16.4	CCDC129	ENSP00000387220	 CCDC129:p , 	7	31553704	31698334	1	p14.3
818	-1.5	6.93	1.8	3	1	1	53.7	DNAAF3	ENSP00000394343	 DNAAF3:p , 	19	55670031	55678090	-1	q13.42
819	-1.5	5.28	0.8	1	1	1	120.7	USP53	ENSP00000274030	 USP53:p , Inactive ubiquitin carboxyl-terminal hydrolase 53 (Inactive ubiquitin- specific peptidase 53). Source: Unipro ...	4	120133742	120216672	1	q26
820	-1.5	5.35	1.0	2	1	1	76.6	CAPN13	ENSP00000295055	 CAPN13:p , Calpain-13 ( EC 3.4.22.- ). Source: Uniprot/SWISSPROT Q6MZZ7 	2	30945637	31043408	-1	p23.1
821	-1.5	5.29	1.1	2	1	1	88.4	ITGB1	ENSP00000303351	 ITGB1:p , integrin subunit beta 1 [Source:HGNC Symbol;Acc: HGNC:6153 ]	10	33189247	33294720	-1	p11.22
822	-1.4	5.49	3.8	6	1	1	33.2	PURB	ENSP00000379051	 PURB:p , purine-rich element binding protein B [Source:HGNC Symbol;Acc: HGNC:9702 ]	7	44915896	44924960	-1	p13
823	-1.4	5.52	0.6	1	1	1	194.2	CDC42BPB	ENSP00000355237	 CDC42BPB:p , CDC42 binding protein kinase beta [Source:HGNC Symbol;Acc: HGNC:1738 ]	14	103398716	103523799	-1	q32.32
824	-1.4	5.42	5.0	7	1	1	23.7	CLUAP1	ENSP00000458886	 CLUAP1:p , 	16	3550924	3589048	1	p13.3
825	-1.4	5.19	0.1	0	1	1	520.0	ENSP00000475939	ENSP00000475939	dynein, axonemal, heavy chain 11 [Source:HGNC Symbol;Acc: HGNC:2942 ]	nc				
826	-1.4	5.72	3.1	4	1	1	57.3	CCDC61	ENSP00000471454	 CCDC61:p , 	19	46498339	46524576	1	q13.32
827	-1.4	5.43	2.1	3	1	1	43.7	PRRT4	ENSP00000417878	 PRRT4:p , 	7	127990379	128001739	-1	q32.1
828	-1.4	5.57	0.2	0	1	1	413.0	ZNF469	ENSP00000456500	 ZNF469:p , 	16	88493879	88507165	1	q24.2
829	-1.4	5.34	1.1	2	1	1	161.8	FHAD1	ENSP00000365166	 FHAD1:p , forkhead-associated (FHA) phosphopeptide binding domain 1 [Source:HGNC Symbol;Acc: HGNC:29408 ]	1	15573768	15726858	1	p36.21
830	-1.4	5.97	1.7	2	1	1	39.0	STBD1	ENSP00000237642	 STBD1:p , starch binding domain 1 [ Source: HGNC 24854 ]	4	77172886	77232752	1	q21.1
831	-1.4	5.53	3.6	5	1	1	56.9	HARS2	ENSP00000230771	 HARS2:p , histidyl-tRNA synthetase 2, mitochondrial (putative) [ Source: HGNC 4817 ]	5	140071011	140078889	1	q31.3
832	-1.4	5.50	0.7	1	1	1	170.8	BAZ1B	ENSP00000342434	 BAZ1B:p , bromodomain adjacent to zinc finger domain 1B [Source:HGNC Symbol;Acc: HGNC:961 ]	7	72854728	72936608	-1	q11.23
833	-1.4	5.65	3.0	6	1	1	34.6	SPARC	ENSP00000231061	 SPARC:p , secreted protein, acidic, cysteine-rich (osteonectin) [Source:HGNC Symbol;Acc: HGNC:11219 ]	5	151040657	151066726	-1	q33.1
834	-1.4	6.24	2.7	4	1	1	46.1	SERPINI2	ENSP00000420621	 SERPINI2:p , 	3	167159577	167196792	-1	q26.1
835	-1.4	5.22	2.3	3	1	1	39.6	SULT2B1	ENSP00000312880	 SULT2B1:p , sulfotransferase family, cytosolic, 2B, member 1 [ Source: HGNC 11459 ]	19	49055332	49102682	1	q13.33
836	-1.4	5.44	2.4	3	1	1	38.5	RFC5	ENSP00000408295	 RFC5:p , replication factor C subunit 5 [Source:HGNC Symbol;Acc: HGNC:9973 ]	12	118451393	118470935	1	q24.23
837	-1.4	5.50	5.8	10	1	1	27.7	TMA16	ENSP00000425347	 TMA16:p , translation machinery associated 16 homolog [Source:HGNC Symbol;Acc: HGNC:25638 ]	4	164415594	164441691	1	q32.2
838	-1.4	5.49	3.0	5	1	1	27.2	FAM133B	ENSP00000389783	 FAM133B:p , family with sequence similarity 133, member B [ Source: HGNC 28629 ]	7	92190107	92219708	-1	q21.2
839	-1.4	5.68	1.3	2	1	1	91.0	DNAJC10	ENSP00000264065	 DNAJC10:p , DnaJ heat shock protein family (Hsp40) member C10 [Source:HGNC Symbol;Acc: HGNC:24637 ]	2	183580999	183644334	1	q32.1
840	-1.4	5.17	1.7	2	1	1	55.1	gi|15606455|	gi|15606455|	no protein information available	nc				
841	-1.3	5.65	3.9	6	1	1	29.0	SNAP29	ENSP00000215730	 SNAP29:p , synaptosomal-associated protein, 29kDa [Source:HGNC Symbol;Acc: HGNC:11133 ]	22	21213271	21245502	1	q11.21
842	-1.3	5.37	3.5	6	1	1	29.7	gi|15606632|	gi|15606632|	no protein information available	nc				
843	-1.3	6.07	1.2	2	1	1	146.5	TBC1D4	ENSP00000366863	 TBC1D4:p , TBC1 domain family, member 4 [ Source: HGNC 19165 ]	13	75858808	76056250	-1	q22.2
844	-1.3	5.52	0.3	0	1	1	236.4	TDRD6	ENSP00000346065	 TDRD6:p , Tudor domain containing protein 6 (Colon cancer antigen NY-CO-45) (Fragment). [ Source: SWISSPROT (O60522) ]& ...	6	46655612	46672056	1	p12.3
845	-1.3	5.23	0.4	1	1	1	204.6	PPL	ENSP00000340510	 PPL:p , periplakin [Source:HGNC Symbol;Acc: HGNC:9273 ]	16	4932508	5010742	-1	p13.3
846	-1.3	6.06	0.4	1	1	1	279.8	SPTA1	ENSP00000357129	 SPTA1:p , spectrin alpha, erythrocytic 1 [Source:HGNC Symbol;Acc: HGNC:11272 ]	1	158580278	158656488	-1	q23.1
847	-1.3	6.23	8.7	12	1	1	17.0	FAM188A	ENSP00000367275	 FAM188A:p , family with sequence similarity 188, member A [Source:HGNC Symbol;Acc: HGNC:23578 ]	10	15820169	15902519	-1	p13
848	-1.3	5.87	8.6	15	1	1	22.0	CBFB	ENSP00000415151	 CBFB:p , core-binding factor, beta subunit [ Source: HGNC 1539 ]	16	67063019	67134961	1	q22.1
849	-1.3	5.36	1.5	4	1	1	53.3	OPRM1	ENSP00000353598	 OPRM1:p , 	6	154331631	154568001	1	q25.2
850	-1.3	5.30	0.9	1	1	1	270.0	NCOR1	ENSP00000268712	 NCOR1:p , nuclear receptor corepressor 1 [Source:HGNC Symbol;Acc: HGNC:7672 ]	17	15932471	16121499	-1	p11.2
851	-1.3	5.54	1.1	1	1	1	70.5	ZNF668	ENSP00000403975	 ZNF668:p , 	16	31072164	31085641	-1	p11.2
852	-1.3	5.64	4.2	10	1	1	27.8	CLTA	ENSP00000419158	 CLTA:p , 	9	36190853	36304778	1	p13.3
853	-1.3	6.79	0.2	0	1	1	307.9	ITPR2	ENSP00000370744	 ITPR2:p , inositol 1,4,5-trisphosphate receptor, type 2 [ Source: HGNC 6181 ]	12	26490342	26986131	-1	p11.23
854	-1.3	7.50	0.6	1	1	1	147.7	SPATA31A6	ENSP00000329825	 SPATA31A6:p , Protein FAM75A6 [ Source: UniProt Q5VVP1 ] 	9	43624507	43630730	-1	p11.2
855	-1.3	5.25	0.9	1	1	1	89.9	TCEB3	ENSP00000395574	 TCEB3:p , transcription elongation factor B (SIII), polypeptide 3 (110kDa, elongin A) [ Source: HGNC 11620 ]	1	24069645	24088549	1	p36.11
856	-1.3	5.45	2.0	3	1	1	60.8	C17orf80	ENSP00000255557	 C17orf80:p , 	17	71228372	71245091	1	q25.1
857	-1.3	5.20	1.7	3	1	1	60.6	CRY2	ENSP00000397419	 CRY2:p , 	11	45868669	45904798	1	p11.2
858	-1.3	5.32	2.5	6	1	1	32.3	ENSP00000480140	ENSP00000480140	no protein information available	nc				
859	-1.3	5.87	0.8	1	1	1	186.8	COL27A1	ENSP00000348385	 COL27A1:p , collagen type XXVII alpha 1 chain [Source:HGNC Symbol;Acc: HGNC:22986 ]	9	116917840	117074791	1	q32
860	-1.3	5.46	2.4	3	1	1	44.8	HAUS8	ENSP00000253669	 HAUS8:p , HAUS augmin like complex subunit 8 [Source:HGNC Symbol;Acc: HGNC:30532 ]	19	17160539	17186435	-1	p13.11
861	-1.3	5.28	1.0	1	1	1	104.1	CTNND1	ENSP00000436543	 CTNND1:p , catenin delta 1 [Source:HGNC Symbol;Acc: HGNC:2515 ]	11	57520715	57587018	1	q12.1
862	-1.3	5.48	3.2	6	1	1	142.0	SNED1	ENSP00000384871	 SNED1:p , sushi, nidogen and EGF-like domains 1 [Source:HGNC Symbol;Acc: HGNC:24696 ]	2	241938255	242034983	1	q37.3
863	-1.3	5.82	1.8	2	1	1	73.9	CHADL	ENSP00000392046	 CHADL:p , chondroadherin-like [Source:HGNC Symbol;Acc:HGNC:25165]	22	41625517	41636938	-1	q13.2
864	-1.3	5.33	6.6	9	1	1	20.8	CBX3	ENSP00000336687	 CBX3:p , chromobox 3 [Source:HGNC Symbol;Acc: HGNC:1553 ]	7	26240782	26252976	1	p15.2
865	-1.3	5.30	4.8	6	1	1	16.4	ENSP00000482310	ENSP00000482310	no protein text annotation available	nc				
866	-1.3	5.38	1.1	2	1	1	62.8	gi|15606251|	gi|15606251|	no protein information available	nc				
867	-1.3	5.87	0.2	0	1	2	318.2	UTP20	ENSP00000261637	 UTP20:p , UTP20, small subunit processome component [Source:HGNC Symbol;Acc: HGNC:17897 ]	12	101673887	101780394	1	q23.2
868	-1.3	5.36	3.5	4	1	1	30.2	ATP5B	ENSP00000446677	 ATP5B:p , ATP synthase, H+ transporting, mitochondrial F1 complex, beta polypeptide [Source:HGNC Symbol;Acc:HGNC:830]	12	57031959	57039798	-1	q13.3
869	-1.3	5.42	5.0	6	1	1	14.9	RPL23	ENSP00000377865	 RPL23:p , ribosomal protein L23 [Source:HGNC Symbol;Acc: HGNC:10316 ]	17	37004118	37010096	-1	q12
870	-1.2	5.60	1.2	2	1	1	86.8	DZIP1L	ENSP00000332148	 DZIP1L:p , DAZ interacting zinc finger protein 1 like [Source:HGNC Symbol;Acc: HGNC:26551 ]	3	137780832	137834660	-1	q22.3
871	-1.2	5.50	1.3	3	1	1	76.3	ENSP00000370952	ENSP00000370952	Uncharacterized protein [Source:UniProtKB/TrEMBL;Acc:F5H094]	12	20968608	21243179	1	p12.2
872	-1.2	5.46	8.3	11	1	1	16.2	gi|15606093|	gi|15606093|	no protein information available	nc				
873	-1.2	5.74	1.1	2	1	1	83.0	GOLGA5	ENSP00000163416	 GOLGA5:p , golgin A5 [ Source: HGNC 4428 ]	14	93260576	93306308	1	q32.12
874	-1.2	5.56	4.2	8	1	1	16.2	ENSP00000482442	ENSP00000482442	no protein information available	nc				
875	-1.2	5.59	2.7	5	1	1	28.9	ENSP00000479949	ENSP00000479949	no protein information available	nc				
876	-1.2	5.28	11	13	1	1	11.3	S100A7A	ENSP00000357718	 S100A7A:p , S100 calcium binding protein A7A [ Source: HGNC 21657 ]	1	153388945	153395701	1	q21.3
877	-1.2	5.67	2.9	5	1	1	43.2	GRAMD1C	ENSP00000418302	 GRAMD1C:p , 	3	113547029	113666021	1	q13.31
878	-1.2	5.44	4.0	5	1	1	40.8	ZSCAN16	ENSP00000366527	 ZSCAN16:p , zinc finger and SCAN domain containing 16 [ Source: HGNC 20813 ]	6	28092338	28097860	1	p22.1
879	-1.2	5.21	17	19	1	1	7.2	ZNF273	ENSP00000433382	 ZNF273:p , 	7	64330550	64391344	1	q11.21
880	-1.2	5.17	0.9	2	1	1	62.9	NARS	ENSP00000256854	 NARS:p , asparaginyl-tRNA synthetase [Source:HGNC Symbol;Acc: HGNC:7643 ]	18	55267888	55289445	-1	q21.31
881	-1.2	6.12	7.8	11	1	1	11.2	ENSP00000426781	ENSP00000426781	no protein information available	4	28363901	28404486	-1	p15.1
882	-1.2	5.02	0.5	1	1	1	219.5	THADA	ENSP00000386088	 THADA:p , thyroid adenoma associated [ Source: HGNC 19217 ]	2	43393800	43823185	-1	p21
883	-1.2	7.20	3.5	5	1	1	26.9	TMCO5A	ENSP00000454112	 TMCO5A:p , 	15	38214140	38259925	1	q14
884	-1.2	5.44	53	89	1	1	1.7	OGFOD3	ENSP00000466184	 OGFOD3:p , 	17	80347099	80376513	-1	q25.3
885	-1.2	5.97	0.7	1	1	1	100.6	TBCK	ENSP00000273980	 TBCK:p , No description &nbsp;	4	106965474	107242652	-1	q24
886	-1.2	5.36	1.4	3	1	1	53.8	RABL6	ENSP00000433031	 RABL6:p , RAB, member RAS oncogene family-like 6 [Source:HGNC Symbol;Acc: HGNC:24703 ]	9	139694818	139735639	1	q34.3
887	-1.2	5.82	0.7	1	1	1	86.9	ATXN1	ENSP00000244769	 ATXN1:p , ataxin 1 [ Source: HGNC 10548 ]	6	16299343	16761722	-1	p22.3
888	-1.2	5.18	1.0	1	1	1	98.6	DDX54	ENSP00000323858	 DDX54:p , DEAD-box helicase 54 [Source:HGNC Symbol;Acc: HGNC:20084 ]	12	113594979	113623284	-1	q24.13
889	-1.2	5.25	0.8	1	1	1	117.9	UBA6	ENSP00000313454	 UBA6:p , ubiquitin-like modifier activating enzyme 6 [Source:HGNC Symbol;Acc: HGNC:25581 ]	4	68481479	68566897	-1	q13.2
890	-1.2	6.51	28	50	1	1	4.3	BSCL2	ENSP00000393728	 BSCL2:p , 	11	62457747	62477317	-1	q12.3
891	-1.2	5.52	0.3	0	1	1	336.1	KALRN	ENSP00000346122	 KALRN:p , kalirin RhoGEF kinase [Source:HGNC Symbol;Acc: HGNC:4814 ]	3	123798870	124440036	1	q21.1
892	-1.2	5.22	7.3	8	1	1	12.1	BRD7	ENSP00000461556	 BRD7:p , 	16	50347398	50402845	-1	q12.1
893	-1.2	5.49	0.7	1	1	1	162.3	C1orf167	ENSP00000414909	 C1orf167:p , chromosome 1 open reading frame 167 [Source:HGNC Symbol;Acc: HGNC:25262 ]	1	11821844	11849642	1	p36.22
894	-1.2	5.23	0.4	1	1	1	297.7	ANKRD11	ENSP00000367581	 ANKRD11:p , ankyrin repeat domain 11 [Source:HGNC Symbol;Acc: HGNC:21316 ]	16	89334038	89556969	-1	q24.3
895	-1.2	5.16	0.3	0	1	1	361.5	C5orf42	ENSP00000421690	 C5orf42:p , chromosome 5 open reading frame 42 [Source:HGNC Symbol;Acc: HGNC:25801 ]	5	37106330	37249530	-1	p13.2
896	-1.2	7.09	0.4	1	1	1	206.0	KIF20B	ENSP00000260753	 KIF20B:p , kinesin family member 20B [Source:HGNC Symbol;Acc: HGNC:7212 ]	10	91461367	91534700	1	q23.31
897	-1.2	5.19	1.0	1	1	1	70.2	ANKRD13B	ENSP00000378328	 ANKRD13B:p , ankyrin repeat domain 13B [ Source: HGNC 26363 ]	17	27916787	27941779	1	q11.2
898	-1.2	5.84	0.3	0	1	1	303.9	ITPR3	ENSP00000363435	 ITPR3:p , inositol 1,4,5-trisphosphate receptor, type 3 [Source:HGNC Symbol;Acc: HGNC:6182 ]	6	33588522	33664351	1	p21.31
899	-1.2	5.48	1.7	3	1	1	71.0	ENSP00000477507	ENSP00000477507	no protein information available	nc				
900	-1.2	5.42	4.9	8	1	1	22.8	RAB13	ENSP00000357564	 RAB13:p , RAB13, member RAS oncogene family [Source:HGNC Symbol;Acc: HGNC:9762 ]	1	153954127	153958834	-1	q21.3
901	-1.2	5.26	4.5	6	1	1	22.8	ZFP41	ENSP00000430465	 ZFP41:p , 	8	144328991	144344875	1	q24.3
902	-1.2	5.23	3.2	5	1	1	35.1	MAGEA9	ENSP00000471017	 MAGEA9:p , 	HG1459_PATCH	148663377	148669190	-1	q28
903	-1.2	5.81	0.4	1	1	2	372.6	VCAN	ENSP00000265077	 VCAN:p , versican [Source:HGNC Symbol;Acc: HGNC:2464 ]	5	82767284	82878122	1	q14.2
904	-1.2	6.63	1.6	2	1	1	130.8	TBC1D8	ENSP00000366036	 TBC1D8:p , TBC1 domain family member 8 [Source:HGNC Symbol;Acc: HGNC:17791 ]	2	101624079	101869328	-1	q11.2
905	-1.2	5.52	24	30	1	1	4.9	RIC3	ENSP00000434787	 RIC3:p , 	11	8127597	8190602	-1	p15.4
906	-1.2	5.35	3.0	4	1	1	21.8	CBLN4	ENSP00000064571	 CBLN4:p , cerebellin 4 precursor [ Source: HGNC 16231 ]	20	54572496	54580528	-1	q13.2
907	-1.1	5.77	1.1	2	1	1	59.6	USP17L11	ENSP00000400880	 USP17L11:p , ubiquitin specific peptidase 17-like family member 11 [Source:HGNC Symbol;Acc:HGNC:44439]	4	9217131	9218723	1	p16.1
908	-1.1	5.86	14	52	1	1	13.0	CCR8	ENSP00000390104	 CCR8:p , 	3	39371197	39375171	1	p22.2
909	-1.1	5.81	4.0	5	1	1	61.7	TRIM46	ENSP00000357369	 TRIM46:p , Tripartite motif-containing protein 46 (Tripartite, fibronectin type- III and C-terminal SPRY motif protein) ...	1	155145873	155157447	1	q22
910	-1.1	5.72	3.3	5	1	1	44.7	DMRTC2	ENSP00000469525	 DMRTC2:p , 	19	42348806	42356401	1	q13.2
911	-1.1	5.47	0.9	1	1	1	91.1	CIZ1	ENSP00000398011	 CIZ1:p , 	9	130928343	130966662	-1	q34.11
912	-1.1	6.11	19	40	1	2	6.0	PRR13	ENSP00000450334	 PRR13:p , 	12	53835389	53840429	1	q13.13
913	-1.1	5.86	1.1	3	1	1	48.2	TBX19	ENSP00000356795	 TBX19:p , 	1	168250278	168283664	1	q24.2
914	-1.1	6.46	2.6	5	1	1	53.0	SMTNL1	ENSP00000432651	 SMTNL1:p , 	11	57308979	57318108	1	q12.1
915	-1.1	5.36	3.5	8	1	1	48.3	TNFRSF1B	ENSP00000365435	 TNFRSF1B:p , tumor necrosis factor receptor superfamily, member 1B [ Source: HGNC 11917 ]	1	12227060	12269285	1	p36.22
916	-1.1	5.51	4.4	8	1	1	24.3	RNASE9	ENSP00000340162	 RNASE9:p , Ribonuclease-like protein 9 precursor. Source: Uniprot/SWISSPROT P60153 	14	21024252	21029090	-1	q11.2
917	-1.1	5.24	14	40	1	1	14.1	ENSP00000421542	ENSP00000421542	no protein information available	4	147145709	147150208	1	q31.22
918	-1.1	6.07	0.7	1	1	1	138.7	EHMT2	ENSP00000379078	 EHMT2:p , Histone-lysine N-methyltransferase, H3 lysine-9 specific 3 ( EC 2.1.1.43 )(Histone H3-K9 methyltransferase 3) ...	6	31847536	31865464	-1	p21.33
919	-1.1	5.40	1.9	3	1	1	81.5	TRIM2	ENSP00000415812	 TRIM2:p , 	4	154073494	154260472	1	q31.3
920	-1.1	5.62	3.6	5	1	1	27.0	ODF3L2	ENSP00000372143	 ODF3L2:p , 	19	463346	474983	-1	p13.3
921	-1.1	5.47	2.9	4	1	1	50.7	CASP2	ENSP00000312664	 CASP2:p , caspase 2, apoptosis-related cysteine peptidase [ Source: HGNC 1503 ]	7	142985308	143004789	1	q34
922	-1.1	5.32	2.6	4	1	1	34.0	FCN2	ENSP00000291744	 FCN2:p , ficolin (collagen/fibrinogen domain containing lectin) 2 [Source:HGNC Symbol;Acc: HGNC:3624 ]	9	137772654	137779924	1	q34.3
923	-1.1	5.42	1.8	2	1	1	52.4	CCDC83	ENSP00000280245	 CCDC83:p , 	11	85566144	85631064	1	q14.1
924	-1.1	5.80	2.1	3	1	1	57.8	ALDH6A1	ENSP00000450436	 ALDH6A1:p , aldehyde dehydrogenase 6 family, member A1 [ Source: HGNC 7179 ]	14	74523553	74551196	-1	q24.3
925	-1.1	5.45	12	16	1	2	17.7	NUDCD2	ENSP00000304854	 NUDCD2:p , NudC domain containing 2 [ Source: HGNC 30535 ]	5	162880494	162887146	-1	q34
926	-1.1	5.15	10	11	1	1	13.9	TSNARE1	ENSP00000430789	 TSNARE1:p , t-SNARE domain containing 1 [Source:HGNC Symbol;Acc: HGNC:26437 ]	8	143293441	143484601	-1	q24.3
927	-1.1	5.59	1.4	2	1	1	78.9	MTMR8	ENSP00000363985	 MTMR8:p , Myotubularin-related protein 8 ( EC 3.1.3.- ). Source: Uniprot/SWISSPROT Q96EF0 	X	63444187	63615333	-1	q11.2
928	-1.1	6.24	0.4	1	1	1	311.5	APC	ENSP00000257430	 APC:p , adenomatous polyposis coli [Source:HGNC Symbol;Acc: HGNC:583 ]	5	112043195	112181936	1	q22.2
929	-1.1	5.86	3.4	6	1	1	25.9	ENSP00000455744	ENSP00000455744	Proteasome subunit alpha type-2 [Source:UniProtKB/Swiss-Prot;Acc:P25787]	7	42948872	42971773	-1	p14.1
930	-1.1	5.56	1.4	2	1	1	47.6	SMPD2	ENSP00000258052	 SMPD2:p , sphingomyelin phosphodiesterase 2, neutral membrane (neutral sphingomyelinase) [ Source: HGNC 11121 ]	6	109761966	109765122	1	q21
931	-1.1	5.41	1.9	3	1	1	47.3	ACTR3	ENSP00000263238	 ACTR3:p , ARP3 actin related protein 3 homolog [Source:HGNC Symbol;Acc: HGNC:170 ]	2	114647537	114720173	1	q14.1
932	-1.1	5.30	12	14	1	1	11.9	gi|15605684|	gi|15605684|	no protein information available	nc				
933	-1.1	5.93	3.8	5	1	1	49.9	CCDC62	ENSP00000445045	 CCDC62:p , 	12	123258874	123312075	1	q24.31
934	-1.1	5.53	3.9	6	1	1	30.1	DCUN1D1	ENSP00000292782	 DCUN1D1:p , DCN1, defective in cullin neddylation 1, domain containing 1 [Source:HGNC Symbol;Acc: HGNC:18184 ]	3	182655862	182703741	-1	q27.1
935	-1.1	5.43	3.4	5	1	1	28.3	CAPNS1	ENSP00000246533	 CAPNS1:p , calpain, small subunit 1 [Source:HGNC Symbol;Acc: HGNC:1481 ]	19	36630477	36641255	1	q13.12
936	-1.1	5.42	5.6	7	1	1	18.9	PCNP	ENSP00000265260	 PCNP:p , PEST proteolytic signal containing nuclear protein [Source:HGNC Symbol;Acc: HGNC:30023 ]	3	101292939	101313281	1	q12.3
937	-1.1	5.40	4.7	7	1	1	27.5	CEP57L1	ENSP00000430558	 CEP57L1:p , 	6	109416313	109485135	1	q21
938	-1.1	5.22	2.2	3	1	1	72.9	ACADVL	ENSP00000438689	 ACADVL:p , acyl-CoA dehydrogenase, very long chain [ Source: HGNC 92 ]	17	7120444	7128592	1	p13.1
939	-1.1	5.31	1.3	2	1	1	69.6	NF2	ENSP00000344666	 NF2:p , neurofibromin 2 [Source:HGNC Symbol;Acc: HGNC:7773 ]	22	29999545	30094587	1	q12.2
940	-1.1	5.47	2.0	3	1	1	105.3	EIF3C	ENSP00000457963	 EIF3C:p , eukaryotic translation initiation factor 3, subunit C [Source:HGNC Symbol;Acc: HGNC:3279 ]	16	28699879	28747051	1	p11.2
941	-1.1	5.88	6.5	9	1	1	12.5	ARPC1B	ENSP00000413173	 ARPC1B:p , Actin-related protein 2/3 complex subunit 1B (Arp2/3 complex 41 kDa subunit)(p41-ARC) [ Source: UniProt O151 ...	7	98971872	98992424	1	q22.1
942	-1.1	6.76	1.2	2	1	1	159.3	SNAPC4	ENSP00000298532	 SNAPC4:p , small nuclear RNA activating complex, polypeptide 4, 190kDa [ Source: HGNC 11137 ]	9	139270029	139293249	-1	q34.3
943	-1.0	5.45	5.8	7	1	1	25.2	ENSP00000471857	ENSP00000471857	no protein information available	1	201592013	201592738	1	q32.1
944	-1.0	5.60	4.3	5	1	1	13.5	DPPA5	ENSP00000359396	 DPPA5:p , 	6	74062785	74064018	-1	q13
945	-1.0	5.71	0.6	1	1	1	105.1	FBXO10	ENSP00000403802	 FBXO10:p , F-box protein 10 [Source:HGNC Symbol;Acc:HGNC:13589]	9	37510889	37588871	-1	p13.2
946	-1.0	5.32	0.6	1	1	1	196.6	KIAA1671	ENSP00000385152	 KIAA1671:p , KIAA1671 [Source:HGNC Symbol;Acc: HGNC:29345 ]	22	25348697	25593415	1	q11.23
947	-1.0	6.74	0.5	1	1	1	149.2	BCL9	ENSP00000234739	 BCL9:p , B-cell CLL/lymphoma 9 [ Source: HGNC 1008 ]	1	147013182	147098017	1	q21.2
948	-1.0	5.48	2.7	4	1	1	37.5	TALDO1	ENSP00000321259	 TALDO1:p , transaldolase 1 [Source:HGNC Symbol;Acc: HGNC:11559 ]	11	747329	765024	1	p15.5
949	-1.0	5.54	0.5	1	1	1	133.2	NOS3	ENSP00000297494	 NOS3:p , nitric oxide synthase 3 (endothelial cell) [ Source: HGNC 7876 ]	7	150688083	150711676	1	q36.1
950	-1.0	6.13	1.7	3	1	1	38.2	LRG1	ENSP00000302621	 LRG1:p , leucine-rich alpha-2-glycoprotein 1 [Source:HGNC Symbol;Acc: HGNC:29480 ]	19	4536421	4540486	-1	p13.3
951	-1.0	5.72	0.5	1	1	1	215.8	CCDC88A	ENSP00000338728	 CCDC88A:p , coiled-coil domain containing 88A [Source:HGNC Symbol;Acc: HGNC:25523 ]	2	55514978	55647057	-1	p16.1
952	-1.0	5.74	2.0	3	1	1	73.7	ODF2L	ENSP00000359600	 ODF2L:p , 	1	86814344	86862023	-1	p22.3
953	-1.0	5.39	0.8	1	1	1	168.8	ZFYVE16	ENSP00000337159	 ZFYVE16:p , zinc finger, FYVE domain containing 16 [ Source: HGNC 20756 ]	5	79703832	79775169	1	q14.1
954	-1.0	6.64	0.7	1	1	1	158.1	SSH2	ENSP00000269033	 SSH2:p , slingshot protein phosphatase 2 [Source:HGNC Symbol;Acc: HGNC:30580 ]	17	27952956	28257294	-1	q11.2
955	-1.0	5.39	2.8	5	1	1	26.2	C1orf68	ENSP00000357764	 C1orf68:p , chromosome 1 open reading frame 68 [Source:HGNC Symbol;Acc: HGNC:29468 ]	1	152691082	152692946	1	q21.3
956	-1.0	6.32	1.0	2	1	1	106.7	HDAC7	ENSP00000080059	 HDAC7:p , histone deacetylase 7 [ Source: HGNC 14067 ]	12	48176505	48226915	-1	q13.11
957	-1.0	5.17	0.3	0	1	1	275.1	ENSP00000480806	ENSP00000480806	no protein information available	nc				
958	-1.0	5.42	0.7	1	1	1	295.0	COL7A1	ENSP00000332371	 COL7A1:p , collagen type VII alpha 1 chain [Source:HGNC Symbol;Acc: HGNC:2214 ]	3	48601506	48632700	-1	p21.31
959	-1.0	6.57	0.3	1	1	1	271.4	BPTF	ENSP00000440854	 BPTF:p , bromodomain PHD finger transcription factor [ Source: HGNC 3581 ]	17	65821640	65980494	1	q24.2
