# Supplementary material for: SKI activates the Hippo pathway via LIMD1 to inhibit cardiac fibroblast activation
Source: Basic Res Cardiol. 2021 Apr 13;116(1):25. doi: 10.1007/s00395-021-00865-9 (PMC8043893; doi:10.1007/s00395-021-00865-9)
Supplement: Supplementary file 5 — Electronic supplementary material 5 (XLS 78 kb) [file 395_2021_865_MOESM5_ESM.xls]

rank	log(e)	log(I)	% (measured)	% (corrected)	unique	total	Mr	Identifier	Accession	Description	Chromosome	Start	End	Strand	Band
1	-1375.0	9.37	70	91	114	525	80.0	SKI	ENSP00000367797	 SKI:p , SKI proto-oncogene [Source:HGNC Symbol;Acc: HGNC:10896 ]	1	2160134	2241558	1	p36.33		GO subcellular	none
2	-1507.7	7.95	26	33	132	214	628.7	AHNAK	ENSP00000367263	 AHNAK:p , AHNAK nucleoprotein [Source:HGNC Symbol;Acc: HGNC:347 ]	11	62201016	62323707	-1	q12.3		name	anonymous
3	-1216.8	7.94	43	62	98	185	279.8	FLNA	ENSP00000353467	 FLNA:p , filamin A [Source:HGNC Symbol;Acc: HGNC:3754 ]	X	153576892	153603006	-1	q28		CELL cell type	none
4	-503.6	8.00	58	69	41	120	69.2	sp|ALBU_BOVIN|	sp|ALBU_BOVIN|	Serum albumin; BSA; Bos d 6; Flags: Precursor; 	nc						store trace	yes
5	-231.6	8.71	47	59	23	103	26.6	gi|15606020|	gi|15606020|	biotin [acetyl-CoA-carboxylase] ligase [Aquifex aeolicus VF5]	nc						BRENDA cell culture	none
6	-533.4	8.05	50	83	44	102	66.0	KRT1	ENSP00000252244	 KRT1:p , keratin 1 [Source:HGNC Symbol;Acc: HGNC:6412 ]	12	53068520	53074191	-1	q13.13		BRENDA tissue	none
7	-569.8	7.63	36	44	48	97	152.4	RRBP1	ENSP00000367044	 RRBP1:p , ribosome binding protein 1 [Source:HGNC Symbol;Acc: HGNC:10448 ]	20	17594323	17662940	-1	p12.1
8	-145.2	7.98	52	76	13	89	18.0	RPS27A	ENSP00000383981	 RPS27A:p , ribosomal protein S27a [Source:HGNC Symbol;Acc: HGNC:10417 ]	2	55459039	55462989	1	p16.1
9	-245.9	9.14	32	41	22	87	24.4	sp|TRYP_PIG|	sp|TRYP_PIG|	Trypsin; EC 3.4.21.4; Flags: Precursor; 	nc				
10	-645.4	7.50	28	42	59	82	226.4	MYH9	ENSP00000216181	 MYH9:p , myosin heavy chain 9 [Source:HGNC Symbol;Acc: HGNC:7579 ]	22	36677327	36784063	-1	q12.3
11	-440.4	7.91	51	80	38	82	62.0	KRT9	ENSP00000246662	 KRT9:p , keratin 9 [Source:HGNC Symbol;Acc: HGNC:6447 ]	17	39722096	39728310	-1	q21.2
12	-399.4	7.81	39	70	32	76	58.8	KRT10	ENSP00000269576	 KRT10:p , keratin 10 [Source:HGNC Symbol;Acc: HGNC:6413 ]	17	38974369	38978847	-1	q21.2
13	-304.2	8.49	42	66	27	74	32.7	RPL6	ENSP00000202773	 RPL6:p , ribosomal protein L6 [Source:HGNC Symbol;Acc: HGNC:10362 ]	12	112842994	112856642	-1	q24.13
14	-568.6	7.29	26	40	49	72	270.5	MAP1B	ENSP00000296755	 MAP1B:p , microtubule associated protein 1B [Source:HGNC Symbol;Acc: HGNC:6836 ]	5	71403061	71505395	1	q13.2
15	-364.7	7.44	34	45	29	59	95.9	ABCF1	ENSP00000313603	 ABCF1:p , ATP binding cassette subfamily F member 1 [Source:HGNC Symbol;Acc: HGNC:70 ]	6	30539153	30564956	1	p21.33
16	-421.7	7.83	51	62	34	58	65.4	KRT2	ENSP00000310861	 KRT2:p , keratin 2 [Source:HGNC Symbol;Acc: HGNC:6439 ]	12	53038342	53045948	-1	q13.13
17	-286.1	7.36	26	35	26	56	119.9	MAP4	ENSP00000379083	 MAP4:p , microtubule associated protein 4 [Source:HGNC Symbol;Acc: HGNC:6862 ]	3	47892182	48130769	-1	p21.31
18	-336.2	7.34	40	56	29	55	85.8	PALLD	ENSP00000426947	 PALLD:p , palladin, cytoskeletal associated protein [ Source: HGNC 17068 ]	4	169418217	169849608	1	q32.3
19	-322.0	7.24	18	26	34	53	220.3	CHD4	ENSP00000440392	 CHD4:p , chromodomain helicase DNA binding protein 4 [Source:HGNC Symbol;Acc: HGNC:1919 ]	12	6679249	6716642	-1	p13.31
20	-392.8	7.08	14	19	39	46	358.0	RANBP2	ENSP00000283195	 RANBP2:p , RAN binding protein 2 [Source:HGNC Symbol;Acc: HGNC:9848 ]	2	109335937	109402267	1	q12.3
21	-295.4	7.20	23	37	28	45	138.7	EIF5B	ENSP00000289371	 EIF5B:p , eukaryotic translation initiation factor 5B [Source:HGNC Symbol;Acc: HGNC:30793 ]	2	99953816	100016728	1	q11.2
22	-216.8	7.92	56	100+	19	40	24.2	RPS8	ENSP00000379888	 RPS8:p , ribosomal protein S8 [Source:HGNC Symbol;Acc: HGNC:10441 ]	1	45240923	45244451	1	p34.1
23	-224.1	7.29	22	45	22	39	118.2	U2SURP	ENSP00000418563	 U2SURP:p , U2 snRNP associated SURP domain containing [Source:HGNC Symbol;Acc: HGNC:30855 ]	3	142720010	142779567	1	q23
24	-199.1	7.40	35	73	19	39	63.8	MTDH	ENSP00000338235	 MTDH:p , metadherin [Source:HGNC Symbol;Acc: HGNC:29608 ]	8	98656407	98740998	1	q22.1
25	-219.7	7.14	32	41	22	37	80.0	PCCA	ENSP00000365462	 PCCA:p , propionyl-CoA carboxylase subunit alpha [Source:HGNC Symbol;Acc: HGNC:8653 ]	13	100741269	101182686	1	q32.3
26	-218.4	7.47	49	62	22	35	38.6	ANXA2	ENSP00000379342	 ANXA2:p , annexin A2 [Source:HGNC Symbol;Acc: HGNC:537 ]	15	60639333	60695082	-1	q22.2
27	-187.7	7.40	28	38	18	34	70.0	HSPA1A	ENSP00000364802	 HSPA1A:p , heat shock protein family A (Hsp70) member 1A [Source:HGNC Symbol;Acc: HGNC:5232 ]	6	31783291	31785717	1	p21.33
28	-258.9	7.10	45	79	24	32	61.5	CTTN	ENSP00000301843	 CTTN:p , cortactin [Source:HGNC Symbol;Acc: HGNC:3338 ]	11	70244510	70282690	1	q13.3
29	-286.4	6.85	14	20	28	31	225.4	TRIP12	ENSP00000373696	 TRIP12:p , thyroid hormone receptor interactor 12 [Source:HGNC Symbol;Acc: HGNC:12306 ]	2	230628554	230787955	-1	q36.3
30	-198.8	7.05	31	49	16	31	59.5	NOP58	ENSP00000264279	 NOP58:p , NOP58 ribonucleoprotein [Source:HGNC Symbol;Acc: HGNC:29926 ]	2	203130439	203168389	1	q33.1
31	-151.0	8.18	30	54	14	31	21.9	HIST1H1E	ENSP00000307705	 HIST1H1E:p , histone cluster 1 H1 family member e [Source:HGNC Symbol;Acc: HGNC:4718 ]	6	26156559	26157343	1	p22.2
32	-216.5	7.02	19	27	23	30	129.6	PC	ENSP00000377527	 PC:p , pyruvate carboxylase [Source:HGNC Symbol;Acc: HGNC:8636 ]	11	66615704	66725847	-1	q13.2
33	-192.9	6.97	10	25	21	27	263.7	SON	ENSP00000348984	 SON:p , SON DNA binding protein [Source:HGNC Symbol;Acc: HGNC:11183 ]	21	34914924	34949812	1	q22.11
34	-178.8	7.06	28	38	16	27	66.0	NOP56	ENSP00000370589	 NOP56:p , NOP56 ribonucleoprotein [Source:HGNC Symbol;Acc: HGNC:15911 ]	20	2632791	2639039	1	p13
35	-117.3	7.50	38	83	12	27	17.7	RPL23A	ENSP00000389103	 RPL23A:p , ribosomal protein L23a [Source:HGNC Symbol;Acc: HGNC:10317 ]	17	27046411	27051377	1	q11.2
36	-192.5	6.82	7.9	15	16	26	282.2	HRNR	ENSP00000357791	 HRNR:p , hornerin [Source:HGNC Symbol;Acc: HGNC:20846 ]	1	152184558	152196669	-1	q21.3
37	-182.3	6.91	43	50	18	26	42.0	CYR61	ENSP00000398736	 CYR61:p , cysteine-rich, angiogenic inducer, 61 [Source:HGNC Symbol;Acc:HGNC:2654]	1	86046444	86049645	1	p22.3
38	-147.9	7.05	22	32	17	26	73.9	GTPBP4	ENSP00000354040	 GTPBP4:p , GTP binding protein 4 [Source:HGNC Symbol;Acc: HGNC:21535 ]	10	1034338	1065876	1	p15.3
39	-166.8	6.95	32	50	15	25	62.6	CALD1	ENSP00000398826	 CALD1:p , caldesmon 1 [Source:HGNC Symbol;Acc:HGNC:1441]	7	134429003	134655479	1	q33
40	-160.8	7.26	20	29	13	25	70.9	HSPA8	ENSP00000437125	 HSPA8:p , heat shock protein family A (Hsp70) member 8 [Source:HGNC Symbol;Acc: HGNC:5241 ]	11	122928197	122933938	-1	q24.1
41	-145.5	7.18	53	58	14	25	22.6	TAGLN	ENSP00000376678	 TAGLN:p , transgelin [Source:HGNC Symbol;Acc:HGNC:11553]	11	117070037	117075498	1	q23.3
42	-229.4	7.39	25	41	17	24	62.3	KRT5	ENSP00000252242	 KRT5:p , keratin 5 [Source:HGNC Symbol;Acc: HGNC:6442 ]	12	52908359	52914471	-1	q13.13
43	-196.9	7.25	39	49	18	24	51.5	KRT14	ENSP00000167586	 KRT14:p , keratin 14 [Source:HGNC Symbol;Acc: HGNC:6416 ]	17	39738531	39743173	-1	q21.2
44	-190.5	7.03	40	73	18	24	53.3	MECP2	ENSP00000395535	 MECP2:p , methyl-CpG binding protein 2 [Source:HGNC Symbol;Acc: HGNC:6990 ]	X	153287024	153402578	-1	q28
45	-165.5	6.82	12	19	18	23	195.3	TJP1	ENSP00000281537	 TJP1:p , tight junction protein 1 [Source:HGNC Symbol;Acc: HGNC:11827 ]	15	29991571	30261068	-1	q13.1
46	-161.0	7.02	22	43	18	23	90.7	TOP1	ENSP00000354522	 TOP1:p , DNA topoisomerase I [Source:HGNC Symbol;Acc: HGNC:11986 ]	20	39657458	39753127	1	q12
47	-131.9	6.95	23	39	14	23	66.9	LARP7	ENSP00000344950	 LARP7:p , La ribonucleoprotein domain family member 7 [Source:HGNC Symbol;Acc: HGNC:24912 ]	4	113558120	113578748	1	q25
48	-138.8	6.86	32	43	16	22	53.6	VIM	ENSP00000224237	 VIM:p , vimentin [Source:HGNC Symbol;Acc: HGNC:12692 ]	10	17270258	17279592	1	p13
49	-116.6	6.96	22	31	13	22	60.1	PSIP1	ENSP00000370114	 PSIP1:p , PC4 and SFRS1 interacting protein 1 [Source:HGNC Symbol;Acc: HGNC:9527 ]	9	15464064	15511017	-1	p22.3
50	-71.7	7.91	42	78	7	22	12.5	RPL36AL	ENSP00000346012	 RPL36AL:p , ribosomal protein L36a like [Source:HGNC Symbol;Acc: HGNC:10346 ]	14	50085237	50087403	-1	q21.3
51	-130.9	6.87	25	48	13	21	59.3	RBM39	ENSP00000253363	 RBM39:p , RNA binding motif protein 39 [ Source: HGNC 15923 ]	20	34291531	34330234	-1	q11.22
52	-122.9	7.03	16	26	12	21	89.2	NOP2	ENSP00000444437	 NOP2:p , NOP2 nucleolar protein [Source:HGNC Symbol;Acc: HGNC:7867 ]	12	6666029	6677857	-1	p13.31
53	-103.4	6.84	17	30	11	21	62.0	GNL3	ENSP00000395772	 GNL3:p , G protein nucleolar 3 [Source:HGNC Symbol;Acc: HGNC:29931 ]	3	52715172	52728508	1	p21.1
54	-123.9	6.86	30	60	13	19	54.9	RSL1D1	ENSP00000460871	 RSL1D1:p , ribosomal L1 domain containing 1 [Source:HGNC Symbol;Acc: HGNC:24534 ]	16	11929056	11945442	-1	p13.13
55	-119.5	6.88	28	49	12	19	46.5	LUC7L2	ENSP00000347005	 LUC7L2:p , LUC7 like 2, pre-mRNA splicing factor [Source:HGNC Symbol;Acc: HGNC:21608 ]	7	139025105	139108198	1	q34
56	-60.1	6.84	16	42	6	19	53.4	SRSF11	ENSP00000359989	 SRSF11:p , serine and arginine rich splicing factor 11 [Source:HGNC Symbol;Acc: HGNC:10782 ]	1	70671365	70718735	1	p31.1
57	-140.5	6.71	8.1	10	16	18	269.8	ENSP00000483300	ENSP00000483300	no protein information available	nc				
58	-80.4	7.51	27	48	8	18	15.8	RPS23	ENSP00000296674	 RPS23:p , ribosomal protein S23 [Source:HGNC Symbol;Acc: HGNC:10410 ]	5	81569177	81574396	-1	q14.2
59	-126.9	6.70	19	26	15	17	91.4	DDX24	ENSP00000452145	 DDX24:p , 	14	94517266	94547591	-1	q32.12
60	-17.9	7.29	18	40	3	17	11.1	RPL37	ENSP00000274242	 RPL37:p , ribosomal protein L37 [ Source: HGNC 10347 ]	5	40825364	40835437	-1	p13.1
61	-123.5	6.73	12	18	13	16	136.6	AP3D1	ENSP00000347416	 AP3D1:p , adaptor related protein complex 3 subunit delta 1 [Source:HGNC Symbol;Acc: HGNC:568 ]	19	2100988	2164464	-1	p13.3
62	-112.0	6.74	28	44	13	16	63.9	PDLIM5	ENSP00000321746	 PDLIM5:p , PDZ and LIM domain 5 [Source:HGNC Symbol;Acc: HGNC:17468 ]	4	95373037	95589377	1	q22.3
63	-111.3	6.47	7.0	14	13	16	251.7	SEC16A	ENSP00000325827	 SEC16A:p , SEC16 homolog A, endoplasmic reticulum export factor [Source:HGNC Symbol;Acc: HGNC:29006 ]	9	139334549	139372141	-1	q34.3
64	-103.4	7.66	23	40	7	15	22.6	HIST1H1B	ENSP00000330074	 HIST1H1B:p , histone cluster 1 H1 family member b [Source:HGNC Symbol;Acc: HGNC:4719 ]	6	27834570	27835359	-1	p22.1
65	-46.5	6.71	22	52	5	15	20.9	H1F0	ENSP00000344504	 H1F0:p , H1 histone family member 0 [Source:HGNC Symbol;Acc: HGNC:4714 ]	22	38201114	38203442	1	q13.1
66	-114.1	6.61	17	24	12	13	74.6	SRP72	ENSP00000342181	 SRP72:p , signal recognition particle 72 [Source:HGNC Symbol;Acc: HGNC:11303 ]	4	57333081	57369839	1	q12
67	-108.5	6.71	26	42	13	13	54.2	NONO	ENSP00000276079	 NONO:p , non-POU domain containing octamer binding [Source:HGNC Symbol;Acc: HGNC:7871 ]	X	70503042	70521018	1	q13.1
68	-97.1	6.56	22	25	11	13	57.9	PKM	ENSP00000334983	 PKM:p , pyruvate kinase M1/2 [Source:HGNC Symbol;Acc: HGNC:9021 ]	15	72491370	72524164	-1	q23
69	-85.8	6.57	29	42	10	13	38.0	DNAJB1	ENSP00000254322	 DNAJB1:p , DnaJ heat shock protein family (Hsp40) member B1 [Source:HGNC Symbol;Acc: HGNC:5270 ]	19	14625582	14640582	-1	p13.12
70	-79.0	6.69	23	26	8	13	41.7	ACTB	ENSP00000349960	 ACTB:p , actin beta [Source:HGNC Symbol;Acc: HGNC:132 ]	7	5566782	5603415	-1	p22.1
71	-46.4	7.77	13	48	5	13	17.7	RPL29	ENSP00000294189	 RPL29:p , ribosomal protein L29 [Source:HGNC Symbol;Acc: HGNC:10331 ]	3	52027616	52029958	-1	p21.2
72	-102.8	6.59	5.5	9	10	12	299.4	SRRM2	ENSP00000301740	 SRRM2:p , serine/arginine repetitive matrix 2 [Source:HGNC Symbol;Acc: HGNC:16639 ]	16	2802330	2822539	1	p13.3
73	-90.5	6.52	14	21	10	12	83.2	HSP90AB1	ENSP00000360709	 HSP90AB1:p , heat shock protein 90 alpha family class B member 1 [Source:HGNC Symbol;Acc: HGNC:5258 ]	6	44214824	44221620	1	p21.1
74	-77.1	6.89	55	97	8	12	11.3	DCD	ENSP00000293371	 DCD:p , dermcidin [Source:HGNC Symbol;Acc: HGNC:14669 ]	12	55038375	55042277	-1	q13.2
75	-84.9	6.67	17	61	8	11	71.6	SREK1	ENSP00000334538	 SREK1:p , splicing regulatory glutamic acid and lysine rich protein 1 [Source:HGNC Symbol;Acc: HGNC:17882 ]	5	65435799	65479443	1	q12.3
76	-74.0	6.40	7.1	14	9	11	139.2	SCAF1	ENSP00000353769	 SCAF1:p , SR-related CTD associated factor 1 [Source:HGNC Symbol;Acc: HGNC:30403 ]	19	50145382	50161899	1	q13.33
77	-66.4	6.54	30	43	6	11	32.2	TXNL1	ENSP00000217515	 TXNL1:p , thioredoxin like 1 [Source:HGNC Symbol;Acc: HGNC:12436 ]	18	54264439	54318831	-1	q21.31
78	-6.6	7.01	7.3	11	1	11	11.8	HMGA2	ENSP00000384026	 HMGA2:p , high mobility group AT-hook 2 [ Source: HGNC 5009 ]	12	66217911	66360075	1	q14.3
79	-71.1	6.24	14	22	8	10	84.4	RRP1B	ENSP00000339145	 RRP1B:p , ribosomal RNA processing 1B [Source:HGNC Symbol;Acc: HGNC:23818 ]	21	45079429	45115958	1	q22.3
80	-66.9	6.48	12	17	10	10	67.8	MSN	ENSP00000353408	 MSN:p , moesin [Source:HGNC Symbol;Acc: HGNC:7373 ]	X	64887537	64961791	1	q12
81	-66.7	6.57	14	22	9	10	61.2	HP1BP3	ENSP00000312625	 HP1BP3:p , heterochromatin protein 1 binding protein 3 [Source:HGNC Symbol;Acc: HGNC:24973 ]	1	21069154	21113816	-1	p36.12
82	-65.5	6.31	26	51	7	10	43.6	LYAR	ENSP00000345917	 LYAR:p , Ly1 antibody reactive [Source:HGNC Symbol;Acc: HGNC:26021 ]	4	4269428	4291896	-1	p16.3
83	-61.7	6.76	23	62	7	10	28.7	RPS6	ENSP00000369757	 RPS6:p , ribosomal protein S6 [Source:HGNC Symbol;Acc: HGNC:10429 ]	9	19375713	19380252	-1	p22.1
84	-42.0	6.64	12	26	6	10	51.5	SNRNP70	ENSP00000472998	 SNRNP70:p , small nuclear ribonucleoprotein U1 subunit 70 [Source:HGNC Symbol;Acc: HGNC:11150 ]	19	49588676	49611862	1	q13.33
85	-15.2	6.57	21	37	2	10	11.7	HMGA1	ENSP00000308227	 HMGA1:p , high mobility group AT-hook 1 [Source:HGNC Symbol;Acc: HGNC:5010 ]	6	34204650	34214008	1	p21.31
86	-128.0	6.88	3.8	6	7	9	232.9	CHD3	ENSP00000369716	 CHD3:p , chromodomain helicase DNA binding protein 3 [Source:HGNC Symbol;Acc: HGNC:1918 ]	17	7788124	7816078	1	p13.1
87	-71.1	6.52	17	34	7	9	51.4	LUC7L3	ENSP00000425092	 LUC7L3:p , LUC7 like 3 pre-mRNA splicing factor [Source:HGNC Symbol;Acc: HGNC:24309 ]	17	48796905	48833574	1	q21.33
88	-67.0	6.37	24	32	6	9	40.8	NSFL1C	ENSP00000418529	 NSFL1C:p , NSFL1 cofactor [Source:HGNC Symbol;Acc: HGNC:15912 ]	20	1422807	1448417	-1	p13
89	-65.7	6.32	29	46	8	9	37.5	PCBP1	ENSP00000305556	 PCBP1:p , poly(rC) binding protein 1 [Source:HGNC Symbol;Acc: HGNC:8647 ]	2	70314585	70316332	1	p13.3
90	-50.4	6.35	5.0	10	6	9	116.9	PRPF4B	ENSP00000433547	 PRPF4B:p , pre-mRNA processing factor 4B [Source:HGNC Symbol;Acc: HGNC:17346 ]	6	4021501	4065217	1	p25.2
91	-36.9	7.66	1.1	1	5	9	531.5	PLEC	ENSP00000323856	 PLEC:p , plectin [Source:HGNC Symbol;Acc: HGNC:9069 ]	8	144989321	145050902	-1	q24.3
92	-63.4	6.32	6.1	10	8	8	144.3	TCOF1	ENSP00000409944	 TCOF1:p , treacle ribosome biogenesis factor 1 [Source:HGNC Symbol;Acc: HGNC:11654 ]	5	149737202	149779871	1	q32
93	-59.4	6.39	23	39	7	8	30.0	RPL7A	ENSP00000361076	 RPL7A:p , ribosomal protein L7a [Source:HGNC Symbol;Acc: HGNC:10364 ]	9	136215069	136218281	1	q34.2
94	-44.8	6.77	15	29	7	8	33.2	ARGLU1	ENSP00000383059	 ARGLU1:p , arginine and glutamate rich 1 [Source:HGNC Symbol;Acc: HGNC:25482 ]	13	107194021	107220512	-1	q33.3
95	-44.8	6.57	25	52	5	8	24.9	HMGB1	ENSP00000345347	 HMGB1:p , high mobility group box 1 [Source:HGNC Symbol;Acc: HGNC:4983 ]	13	31032884	31191734	-1	q12.3
96	-44.6	6.54	25	35	5	8	13.9	HIST2H2BF	ENSP00000358164	 HIST2H2BF:p , histone cluster 2 H2B family member f [Source:HGNC Symbol;Acc: HGNC:24700 ]	1	149754245	149783928	-1	q21.2
97	-44.0	6.35	7.5	11	6	8	68.0	WDR46	ENSP00000363746	 WDR46:p , WD repeat domain 46 [Source:HGNC Symbol;Acc: HGNC:13923 ]	6	33246885	33257304	-1	p21.32
98	-43.9	7.23	18	28	5	8	18.9	PTN	ENSP00000341170	 PTN:p , pleiotrophin [ Source: HGNC 9630 ]	7	136912088	137028611	-1	q33
99	-43.1	6.44	20	30	5	8	29.2	FRG1	ENSP00000226798	 FRG1:p , FSHD region gene 1 [Source:HGNC Symbol;Acc: HGNC:3954 ]	4	190861943	190884359	1	q35.2
100	-42.3	6.40	13	24	5	8	53.1	U2AF2	ENSP00000388475	 U2AF2:p , U2 small nuclear RNA auxiliary factor 2 [Source:HGNC Symbol;Acc: HGNC:23156 ]	19	56165512	56186081	1	q13.42
101	-41.0	6.41	23	39	5	8	23.7	PPIB	ENSP00000300026	 PPIB:p , peptidylprolyl isomerase B [Source:HGNC Symbol;Acc: HGNC:9255 ]	15	64448011	64455404	-1	q22.31
102	-40.9	6.27	16	23	6	8	37.4	HNRNPA2B1	ENSP00000346694	 HNRNPA2B1:p , heterogeneous nuclear ribonucleoprotein A2/B1 [Source:HGNC Symbol;Acc: HGNC:5033 ]	7	26229547	26241149	-1	p15.2
103	-249.6	7.19	8.3	11	3	7	73.3	PALLD	ENSP00000424016	 PALLD:p , palladin, cytoskeletal associated protein [ Source: HGNC 17068 ]	4	169418217	169849608	1	q32.3
104	-73.9	6.22	6.6	8	7	7	134.2	KIAA0196	ENSP00000318016	 KIAA0196:p , KIAA0196 [ Source: HGNC 28984 ]	8	126036502	126104082	-1	q24.13
105	-63.4	6.31	8.8	13	7	7	108.1	CCDC80	ENSP00000206423	 CCDC80:p , coiled-coil domain containing 80 [Source:HGNC Symbol;Acc: HGNC:30649 ]	3	112323407	112368377	-1	q13.2
106	-58.4	6.31	14	17	7	7	59.6	CCT8	ENSP00000286788	 CCT8:p , chaperonin containing TCP1 subunit 8 [Source:HGNC Symbol;Acc: HGNC:1623 ]	21	30428126	30446118	-1	q21.3
107	-53.3	6.31	8.6	15	7	7	85.7	RBM28	ENSP00000223073	 RBM28:p , RNA binding motif protein 28 [Source:HGNC Symbol;Acc: HGNC:21863 ]	7	127950437	127983962	-1	q32.1
108	-53.3	6.18	10	20	7	7	80.7	AKAP17A	ENSP00000324827	 AKAP17A:p , A-kinase anchoring protein 17A [Source:HGNC Symbol;Acc: HGNC:18783 ]	X	1710486	1721407	1	p22.33
109	-47.8	6.25	15	22	5	7	44.1	ARL6IP4	ENSP00000414847	 ARL6IP4:p , ADP-ribosylation-like factor 6 interacting protein 4 [ Source: HGNC 18076 ]	12	123464333	123467456	1	q24.31
110	-40.9	6.30	8.6	19	6	7	64.4	PRPF38B	ENSP00000359042	 PRPF38B:p , pre-mRNA processing factor 38B [Source:HGNC Symbol;Acc: HGNC:25512 ]	1	109234945	109244425	1	p13.3
111	-37.0	6.44	7.3	11	6	7	73.2	DDX3X	ENSP00000382840	 DDX3X:p , DEAD-box helicase 3 X-linked [Source:HGNC Symbol;Acc: HGNC:2745 ]	X	41192651	41223725	1	p11.4
112	-29.1	6.46	8.0	15	4	7	50.1	EEF1A1	ENSP00000339063	 EEF1A1:p , eukaryotic translation elongation factor 1 alpha 1 [Source:HGNC Symbol;Acc: HGNC:3189 ]	6	74225473	74233520	-1	q13
113	-25.9	6.38	21	43	4	7	15.4	RPS24	ENSP00000361435	 RPS24:p , ribosomal protein S24 [Source:HGNC Symbol;Acc: HGNC:10411 ]	10	79793518	79816570	1	q22.3
114	-57.2	6.13	11	19	6	6	78.2	PJA2	ENSP00000354775	 PJA2:p , praja ring finger ubiquitin ligase 2 [Source:HGNC Symbol;Acc: HGNC:17481 ]	5	108670410	108745695	-1	q21.3
115	-50.8	6.69	45	76	6	6	15.6	MDK	ENSP00000385451	 MDK:p , midkine [Source:HGNC Symbol;Acc: HGNC:6972 ]	11	46402306	46405375	1	p11.2
116	-49.8	6.10	5.4	7	6	6	141.4	HDLBP	ENSP00000375836	 HDLBP:p , high density lipoprotein binding protein [Source:HGNC Symbol;Acc: HGNC:4857 ]	2	242166679	242256476	-1	q37.3
117	-47.0	6.38	15	24	6	6	47.7	RPL4	ENSP00000311430	 RPL4:p , ribosomal protein L4 [Source:HGNC Symbol;Acc: HGNC:10353 ]	15	66790355	66816870	-1	q22.31
118	-39.1	6.08	6.7	11	5	6	101.5	BBX	ENSP00000408358	 BBX:p , BBX, HMG-box containing [Source:HGNC Symbol;Acc: HGNC:14422 ]	3	107241783	107530171	1	q13.12
119	-39.0	6.16	3.0	4	6	6	206.6	PHIP	ENSP00000275034	 PHIP:p , pleckstrin homology domain interacting protein [Source:HGNC Symbol;Acc: HGNC:15673 ]	6	79650263	79787953	-1	q14.1
120	-38.9	6.15	7.8	11	5	6	90.2	SART1	ENSP00000310448	 SART1:p , spliceosome associated factor 1, recruiter of U4/U6.U5 tri-snRNP [Source:HGNC Symbol;Acc: HGNC:10538 ]	11	65729160	65747299	1	q13.1
121	-38.9	6.22	4.6	7	5	6	117.4	DDX46	ENSP00000416534	 DDX46:p , DEAD-box helicase 46 [Source:HGNC Symbol;Acc: HGNC:18681 ]	5	134094469	134190823	1	q31.1
122	-38.0	6.15	6.7	19	5	6	103.9	UBAP2L	ENSP00000345308	 UBAP2L:p , ubiquitin associated protein 2 like [Source:HGNC Symbol;Acc: HGNC:29877 ]	1	154192655	154243986	1	q21.3
123	-35.7	6.44	18	24	5	6	26.0	sp|CAS2_BOVIN|	sp|CAS2_BOVIN|	Alpha-S2-casein; Contains: Casocidin-1; Casocidin-I; Flags: Precursor; 	nc				
124	-29.1	6.32	18	29	4	6	24.4	RAN	ENSP00000446215	 RAN:p , RAN, member RAS oncogene family [Source:HGNC Symbol;Acc: HGNC:9846 ]	12	131356424	131362223	1	q24.33
125	-23.9	6.55	27	54	4	6	15.8	RPL27	ENSP00000467587	 RPL27:p , ribosomal protein L27 [Source:HGNC Symbol;Acc: HGNC:10328 ]	17	41150290	41154976	1	q21.31
126	-10.4	6.48	1.4	2	2	6	226.0	DOCK4	ENSP00000410746	 DOCK4:p , dedicator of cytokinesis 4 [Source:HGNC Symbol;Acc:HGNC:19192]	7	111366166	111846466	-1	q31.1
127	-125.0	7.49	9.0	14	5	5	60.0	KRT6B	ENSP00000252252	 KRT6B:p , keratin 6B [Source:HGNC Symbol;Acc: HGNC:6444 ]	12	52840435	52845910	-1	q13.13
128	-119.1	7.17	10	13	5	5	51.2	KRT16	ENSP00000301653	 KRT16:p , keratin 16 [Source:HGNC Symbol;Acc: HGNC:6423 ]	17	39766030	39772151	-1	q21.2
129	-107.9	7.91	10	16	2	5	12.2	RPS27A	ENSP00000408482	 RPS27A:p , ribosomal protein S27a [Source:HGNC Symbol;Acc: HGNC:10417 ]	2	55459039	55462989	1	p16.1
130	-40.6	6.32	8.6	11	5	5	80.4	MCCC1	ENSP00000265594	 MCCC1:p , methylcrotonoyl-CoA carboxylase 1 [Source:HGNC Symbol;Acc: HGNC:6936 ]	3	182733006	182833863	-1	q27.1
131	-35.6	6.17	5.7	13	4	5	88.6	PPIG	ENSP00000260970	 PPIG:p , peptidylprolyl isomerase G [Source:HGNC Symbol;Acc: HGNC:14650 ]	2	170440850	170497916	1	q31.1
132	-34.9	6.04	13	20	5	5	42.6	DEK	ENSP00000380414	 DEK:p , DEK proto-oncogene [Source:HGNC Symbol;Acc: HGNC:2768 ]	6	18224099	18265054	-1	p22.3
133	-33.5	6.22	20	29	4	5	22.8	HSPB1	ENSP00000248553	 HSPB1:p , heat shock protein family B (small) member 1 [Source:HGNC Symbol;Acc: HGNC:5246 ]	7	75931861	75933612	1	q11.23
134	-33.4	5.96	21	32	5	5	29.4	C1orf35	ENSP00000272139	 C1orf35:p , chromosome 1 open reading frame 35 [Source:HGNC Symbol;Acc: HGNC:19032 ]	1	228288427	228293112	-1	q42.13
135	-32.5	6.39	18	37	3	5	22.9	NACA	ENSP00000448039	 NACA:p , nascent polypeptide associated complex subunit alpha [Source:HGNC Symbol;Acc: HGNC:7629 ]	12	57106212	57125412	-1	q13.3
136	-31.3	6.06	11	20	5	5	61.2	ZYX	ENSP00000324422	 ZYX:p , zyxin [Source:HGNC Symbol;Acc: HGNC:13200 ]	7	143078173	143088204	1	q34
137	-30.5	6.23	2.0	3	5	5	331.1	MAP1A	ENSP00000371462	 MAP1A:p , microtubule associated protein 1A [Source:HGNC Symbol;Acc: HGNC:6835 ]	15	43803156	43823818	1	q15.3
138	-27.0	5.91	18	25	4	5	34.2	MKI67IP	ENSP00000285814	 MKI67IP:p , nucleolar protein interacting with the FHA domain of MKI67 [Source:HGNC Symbol;Acc: HGNC:17838 ]	2	122484521	122494499	-1	q14.3
139	-23.0	6.09	3.3	7	3	5	105.9	PRPF40A	ENSP00000386458	 PRPF40A:p , pre-mRNA processing factor 40 homolog A [Source:HGNC Symbol;Acc: HGNC:16463 ]	2	153508107	153574511	-1	q23.3
140	-21.4	6.18	10	16	3	5	39.6	H2AFY	ENSP00000423563	 H2AFY:p , H2A histone family member Y [Source:HGNC Symbol;Acc: HGNC:4740 ]	5	134669590	134735604	-1	q31.1
141	-9.4	6.84	14	28	1	5	10.7	HMGA1	ENSP00000288245	 HMGA1:p , high mobility group AT-hook 1 [Source:HGNC Symbol;Acc: HGNC:5010 ]	6	34204650	34214008	1	p21.31
142	-2.5	7.85	3.8	6	1	5	32.7	DNAI1	ENSP00000395396	 DNAI1:p , 	9	34457412	34520982	1	p13.3
143	-120.5	8.09	11	19	3	4	21.4	HIST1H1C	ENSP00000339566	 HIST1H1C:p , histone cluster 1 H1 family member c [Source:HGNC Symbol;Acc: HGNC:4716 ]	6	26055968	26056699	-1	p22.2
144	-43.9	6.28	24	34	3	4	15.9	CALML5	ENSP00000369689	 CALML5:p , calmodulin-like 5 [Source:HGNC Symbol;Acc: HGNC:18180 ]	10	5540658	5541533	-1	p15.1
145	-42.6	6.03	16	23	4	4	36.0	GAPDH	ENSP00000229239	 GAPDH:p , glyceraldehyde-3-phosphate dehydrogenase [Source:HGNC Symbol;Acc: HGNC:4141 ]	12	6643093	6647537	1	p13.31
146	-31.9	6.18	2.4	4	4	4	201.4	RBBP6	ENSP00000317872	 RBBP6:p , RB binding protein 6, ubiquitin ligase [Source:HGNC Symbol;Acc: HGNC:9889 ]	16	24549014	24584184	1	p12.1
147	-30.7	6.01	5.0	10	4	4	89.8	DDX27	ENSP00000360828	 DDX27:p , DEAD-box helicase 27 [Source:HGNC Symbol;Acc: HGNC:15837 ]	20	47835884	47860614	1	q13.13
148	-30.4	5.96	14	29	4	4	33.7	CNN2	ENSP00000263097	 CNN2:p , calponin 2 [Source:HGNC Symbol;Acc: HGNC:2156 ]	19	1026212	1039068	1	p13.3
149	-29.5	6.08	36	47	3	4	11.0	CSTA	ENSP00000264474	 CSTA:p , cystatin A (stefin A) [Source:HGNC Symbol;Acc: HGNC:2481 ]	3	122044091	122060819	1	q21.1
150	-29.5	5.98	22	44	4	4	17.8	RPL24	ENSP00000377640	 RPL24:p , ribosomal protein L24 [Source:HGNC Symbol;Acc: HGNC:10325 ]	3	101399935	101405626	-1	q12.3
151	-28.7	6.15	11	16	3	4	50.1	TUBA1B	ENSP00000336799	 TUBA1B:p , tubulin alpha 1b [Source:HGNC Symbol;Acc: HGNC:18809 ]	12	49521565	49525180	-1	q13.12
152	-28.6	5.84	16	26	4	4	40.3	RBM4	ENSP00000309166	 RBM4:p , RNA binding motif protein 4 [Source:HGNC Symbol;Acc: HGNC:9901 ]	11	66384097	66434153	1	q13.2
153	-27.9	6.05	3.9	7	4	4	120.7	PHF2	ENSP00000352185	 PHF2:p , PHD finger protein 2 [Source:HGNC Symbol;Acc: HGNC:8920 ]	9	96338689	96441869	1	q22.31
154	-27.8	5.86	1.4	2	4	4	331.6	DSP	ENSP00000369129	 DSP:p , desmoplakin [Source:HGNC Symbol;Acc: HGNC:3052 ]	6	7541808	7586950	1	p24.3
155	-26.9	5.88	15	21	4	4	29.7	LASP1	ENSP00000325240	 LASP1:p , LIM and SH3 protein 1 [Source:HGNC Symbol;Acc: HGNC:6513 ]	17	37026112	37078023	1	q12
156	-26.3	5.76	1.2	2	4	4	431.8	MLL	ENSP00000436786	 MLL:p , lysine methyltransferase 2A [Source:HGNC Symbol;Acc: HGNC:7132 ]	11	118307205	118397539	1	q23.3
157	-25.3	6.06	4.9	10	4	4	100.1	RBM25	ENSP00000261973	 RBM25:p , RNA binding motif protein 25 [Source:HGNC Symbol;Acc: HGNC:23244 ]	14	73525144	73588122	1	q24.2
158	-24.5	5.79	3.0	4	4	4	140.2	MYBBP1A	ENSP00000458919	 MYBBP1A:p , 	17	4442192	4458926	-1	p13.2
159	-24.4	6.01	5.1	9	4	4	113.7	DSG1	ENSP00000257192	 DSG1:p , desmoglein 1 [Source:HGNC Symbol;Acc: HGNC:3048 ]	18	28898052	28936992	1	q12.1
160	-24.1	5.99	18	23	4	4	22.1	PRDX1	ENSP00000361152	 PRDX1:p , peroxiredoxin 1 [Source:HGNC Symbol;Acc: HGNC:9352 ]	1	45976708	45988719	-1	p34.1
161	-23.9	6.01	5.9	10	4	4	76.6	NCL	ENSP00000318195	 NCL:p , nucleolin [Source:HGNC Symbol;Acc: HGNC:7667 ]	2	232318242	232348352	-1	q37.1
162	-23.4	6.10	3.7	7	4	4	104.8	SFSWAP	ENSP00000261674	 SFSWAP:p , splicing factor SWAP [Source:HGNC Symbol;Acc: HGNC:10790 ]	12	132195626	132284282	1	q24.33
163	-22.6	5.84	3.1	5	4	4	119.2	TAOK2	ENSP00000279394	 TAOK2:p , TAO kinase 2 [ Source: HGNC 16835 ]	16	29984962	30003582	1	p11.2
164	-22.2	6.02	4.6	7	3	4	51.6	C16orf88	ENSP00000219837	 C16orf88:p , lysine rich nucleolar protein 1 [Source:HGNC Symbol;Acc: HGNC:34404 ]	16	19714902	19729557	-1	p12.3
165	-18.4	6.12	12	19	3	4	24.5	sp|CAS1_BOVIN|	sp|CAS1_BOVIN|	Alpha-S1-casein; Bos d 8; Contains: Antioxidant peptide; Flags: Precursor; 	nc				
166	-17.6	6.06	13	23	3	4	15.2	FABP5	ENSP00000297258	 FABP5:p , fatty acid binding protein 5 [Source:HGNC Symbol;Acc: HGNC:3560 ]	8	82192598	82197012	1	q21.13
167	-16.3	6.20	0.1	0	2	4	3711.3	TTN	ENSP00000343764	 TTN:p , titin [Source:HGNC Symbol;Acc: HGNC:12403 ]	2	179390716	179695529	-1	q31.2
168	-15.5	6.38	8.9	13	3	4	28.0	RPL8	ENSP00000378378	 RPL8:p , ribosomal protein L8 [Source:HGNC Symbol;Acc: HGNC:10368 ]	8	146015150	146017972	-1	q24.3
169	-15.3	6.10	3.8	5	3	4	105.9	XPC	ENSP00000285021	 XPC:p , XPC complex subunit, DNA damage recognition and repair factor [Source:HGNC Symbol;Acc: HGNC:12816 ]	3	14186647	14220283	-1	p25.1
170	-14.6	5.95	10	25	2	4	15.2	LLPH	ENSP00000266604	 LLPH:p , LLP homolog, long-term synaptic facilitation factor [Source:HGNC Symbol;Acc: HGNC:28229 ]	12	66516842	66524548	-1	q14.3
171	-5.8	7.32	6.8	18	1	4	14.4	FAU	ENSP00000435370	 FAU:p , FAU, ubiquitin like and ribosomal protein S30 fusion [Source:HGNC Symbol;Acc: HGNC:3597 ]	11	64888100	64889945	-1	q13.1
172	-86.2	7.20	4.9	6	3	3	69.3	ALB	ENSP00000295897	 ALB:p , albumin [Source:HGNC Symbol;Acc: HGNC:399 ]	4	74262831	74287129	1	q13.3
173	-45.2	6.36	1.2	2	3	3	290.8	FLNC	ENSP00000327145	 FLNC:p , filamin C, gamma [Source:HGNC Symbol;Acc: HGNC:3756 ]	7	128470431	128499328	1	q32.1
174	-30.8	5.84	3.7	6	3	3	117.1	SLTM	ENSP00000369887	 SLTM:p , SAFB like transcription modulator [Source:HGNC Symbol;Acc: HGNC:20709 ]	15	59171244	59225852	-1	q22.1
175	-30.5	5.85	7.3	13	3	3	62.0	DNAJC21	ENSP00000343728	 DNAJC21:p , DnaJ heat shock protein family (Hsp40) member C21 [Source:HGNC Symbol;Acc: HGNC:27030 ]	5	34929698	34959069	1	p13.2
176	-29.6	5.74	10	14	3	3	38.7	ANXA1	ENSP00000257497	 ANXA1:p , annexin A1 [Source:HGNC Symbol;Acc: HGNC:533 ]	9	75766673	75785309	1	q21.13
177	-26.6	5.85	4.0	7	3	3	88.9	HNRNPU	ENSP00000393151	 HNRNPU:p , heterogeneous nuclear ribonucleoprotein U [Source:HGNC Symbol;Acc: HGNC:5048 ]	1	245014468	245027844	-1	q44
178	-26.2	5.92	5.4	7	3	3	73.6	HNRNPM	ENSP00000325732	 HNRNPM:p , heterogeneous nuclear ribonucleoprotein M [Source:HGNC Symbol;Acc: HGNC:5046 ]	19	8509651	8553998	1	p13.2
179	-26.1	5.97	10	15	3	3	34.2	HNRNPA1	ENSP00000448617	 HNRNPA1:p , heterogeneous nuclear ribonucleoprotein A1 [Source:HGNC Symbol;Acc: HGNC:5031 ]	12	54673977	54680872	1	q13.13
180	-25.9	5.87	4.2	7	3	3	83.6	GNL2	ENSP00000362153	 GNL2:p , G protein nucleolar 2 [Source:HGNC Symbol;Acc: HGNC:29925 ]	1	38032417	38061536	-1	p34.3
181	-24.1	5.92	7.2	12	3	3	46.1	RPL3	ENSP00000346001	 RPL3:p , ribosomal protein L3 [Source:HGNC Symbol;Acc: HGNC:10332 ]	22	39708887	39716394	-1	q13.1
182	-22.7	5.69	24	37	3	3	20.6	CSRP1	ENSP00000356275	 CSRP1:p , cysteine and glycine-rich protein 1 [Source:HGNC Symbol;Acc: HGNC:2469 ]	1	201452658	201478584	-1	q32.1
183	-22.3	6.19	21	27	3	3	16.6	PIP	ENSP00000291009	 PIP:p , prolactin-induced protein [Source:HGNC Symbol;Acc: HGNC:8993 ]	7	142829170	142836839	1	q34
184	-21.9	5.73	2.7	4	3	3	128.1	RFC1	ENSP00000261424	 RFC1:p , replication factor C (activator 1) 1, 145kDa [ Source: HGNC 9969 ]	4	39289076	39367995	-1	p14
185	-21.1	5.73	5.0	12	3	3	86.1	MAGED1	ENSP00000364927	 MAGED1:p , MAGE family member D1 [Source:HGNC Symbol;Acc: HGNC:6813 ]	X	51546103	51645453	1	p11.22
186	-20.8	5.68	7.4	10	3	3	48.5	RBM34	ENSP00000386226	 RBM34:p , RNA binding motif protein 34 [Source:HGNC Symbol;Acc: HGNC:28965 ]	1	235294498	235324772	-1	q42.3
187	-20.1	6.19	18	33	3	3	13.0	RPS26	ENSP00000348849	 RPS26:p , ribosomal protein S26 [Source:HGNC Symbol;Acc: HGNC:10414 ]	12	56435637	56438116	1	q13.2
188	-19.6	5.63	2.8	4	3	3	134.2	VCPIP1	ENSP00000309031	 VCPIP1:p , valosin containing protein interacting protein 1 [Source:HGNC Symbol;Acc: HGNC:30897 ]	8	67540722	67579452	-1	q13.1
189	-19.3	5.76	3.1	4	3	3	130.3	FILIP1L	ENSP00000346560	 FILIP1L:p , filamin A interacting protein 1-like [Source:HGNC Symbol;Acc: HGNC:24589 ]	3	99548985	99833357	-1	q12.1
190	-19.2	6.02	12	19	3	3	27.6	ZCCHC17	ENSP00000343557	 ZCCHC17:p , zinc finger CCHC-type containing 17 [Source:HGNC Symbol;Acc: HGNC:30246 ]	1	31769842	31837783	1	p35.2
191	-19.2	5.97	4.5	7	3	3	73.5	KIAA0020	ENSP00000380982	 KIAA0020:p , KIAA0020 [ Source: HGNC 29676 ]	9	2720469	2844241	-1	p24.2
192	-18.9	6.27	2.2	4	2	3	116.0	TAOK1	ENSP00000261716	 TAOK1:p , TAO kinase 1 [Source:HGNC Symbol;Acc: HGNC:29259 ]	17	27717482	27878922	1	q11.2
193	-18.6	5.81	1.4	3	3	3	213.5	NUP214	ENSP00000352400	 NUP214:p , nucleoporin 214 [Source:HGNC Symbol;Acc: HGNC:8064 ]	9	134000948	134110057	1	q34.13
194	-18.3	5.90	3.6	5	3	3	87.3	DDX21	ENSP00000346120	 DDX21:p , DExD-box helicase 21 [Source:HGNC Symbol;Acc: HGNC:2744 ]	10	70715884	70744829	1	q22.1
195	-18.1	6.12	8.8	10	3	3	35.1	GNB2L1	ENSP00000426909	 GNB2L1:p , receptor for activated C kinase 1 [Source:HGNC Symbol;Acc: HGNC:4399 ]	5	180663909	180675096	-1	q35.3
196	-18.1	6.07	2.5	3	3	3	147.1	FAM21A	ENSP00000282633	 FAM21A:p , WASH complex subunit 2A [Source:HGNC Symbol;Acc: HGNC:23416 ]	10	51827648	51893269	1	q11.23
197	-18.0	6.29	3.4	5	3	3	95.3	EEF2	ENSP00000307940	 EEF2:p , eukaryotic translation elongation factor 2 [Source:HGNC Symbol;Acc: HGNC:3214 ]	19	3976054	3985467	-1	p13.3
198	-17.5	5.99	5.2	8	3	3	59.9	ENSP00000474437	ENSP00000474437	heterogeneous nuclear ribonucleoprotein R [Source:HGNC Symbol;Acc: HGNC:5047 ]	1	23630264	23670829	-1	p36.12
199	-17.0	6.06	1.2	2	3	3	246.5	FN1	ENSP00000394423	 FN1:p , fibronectin 1 [Source:HGNC Symbol;Acc: HGNC:3778 ]	2	216225163	216300895	-1	q35
200	-16.9	5.74	1.5	2	3	3	255.8	AHCTF1	ENSP00000355464	 AHCTF1:p , AT-hook containing transcription factor 1 [Source:HGNC Symbol;Acc: HGNC:24618 ]	1	247002400	247095280	-1	q44
201	-16.6	5.86	2.5	4	3	3	107.4	SAFB2	ENSP00000252542	 SAFB2:p , scaffold attachment factor B2 [Source:HGNC Symbol;Acc: HGNC:21605 ]	19	5587010	5624057	-1	p13.3
202	-15.9	6.03	13	27	3	3	25.5	SRSF2	ENSP00000376276	 SRSF2:p , serine/arginine-rich splicing factor 2 [Source:HGNC Symbol;Acc: HGNC:10783 ]	17	74730197	74733456	-1	q25.1
203	-15.9	6.06	9.5	16	2	3	21.3	sp|CASK_BOVIN|	sp|CASK_BOVIN|	Kappa-casein; Contains: Casoxin-C; Contains: Casoxin-6; Contains: Casoxin-A; Contains: Casoxin-B; Contains: Casoplatelin ...	nc				
204	-15.7	5.97	21	24	2	3	11.5	S100A7	ENSP00000357711	 S100A7:p , S100 calcium binding protein A7 [Source:HGNC Symbol;Acc: HGNC:10497 ]	1	153430220	153433177	-1	q21.3
205	-14.1	5.77	11	18	2	3	19.2	LCN1	ENSP00000263598	 LCN1:p , lipocalin 1 [Source:HGNC Symbol;Acc: HGNC:6525 ]	9	138413284	138418378	1	q34.3
206	-12.4	5.82	5.3	8	2	3	47.1	NKAP	ENSP00000360464	 NKAP:p , NFKB activating protein [Source:HGNC Symbol;Acc: HGNC:29873 ]	X	119059014	119077735	-1	q24
207	-12.1	6.37	42	51	2	3	5.7	RPL22	ENSP00000465763	 RPL22:p , ribosomal protein L22 [Source:HGNC Symbol;Acc: HGNC:10315 ]	1	6241329	6269449	-1	p36.31
208	-11.7	6.09	6.5	11	2	3	34.8	EBNA1BP2	ENSP00000236051	 EBNA1BP2:p , EBNA1 binding protein 2 [Source:HGNC Symbol;Acc: HGNC:15531 ]	1	43629846	43736607	-1	p34.2
209	-10.7	5.92	2.6	4	2	3	95.5	DDX23	ENSP00000310723	 DDX23:p , DEAD-box helicase 23 [Source:HGNC Symbol;Acc: HGNC:17347 ]	12	49223840	49246625	-1	q13.12
210	-10.4	6.18	2.9	4	2	3	104.8	ACTN4	ENSP00000252699	 ACTN4:p , actinin alpha 4 [Source:HGNC Symbol;Acc: HGNC:166 ]	19	39138289	39222223	1	q13.2
211	-10.3	5.92	3.0	4	2	3	59.9	PRMT3	ENSP00000331879	 PRMT3:p , protein arginine methyltransferase 3 [Source:HGNC Symbol;Acc: HGNC:30163 ]	11	20409076	20530840	1	p15.1
212	-9.7	5.77	13	17	2	3	18.5	DSTN	ENSP00000246069	 DSTN:p , destrin, actin depolymerizing factor [Source:HGNC Symbol;Acc: HGNC:15750 ]	20	17550508	17588887	1	p12.1
213	-8.8	6.22	5.4	13	2	3	25.1	sp|CASB_BOVIN|	sp|CASB_BOVIN|	Beta-casein; Contains: Casoparan; Contains: Antioxidant peptide; Contains: Casohypotensin; Flags: Precursor; 	nc				
214	-8.6	5.90	14	46	2	3	14.5	RPL35	ENSP00000259469	 RPL35:p , ribosomal protein L35 [Source:HGNC Symbol;Acc: HGNC:10344 ]	9	127620159	127624260	-1	q33.3
215	-1.7	5.92	1.2	3	1	3	55.1	SERPING1	ENSP00000278407	 SERPING1:p , serpin peptidase inhibitor, clade G (C1 inhibitor), member 1 [Source:HGNC Symbol;Acc: HGNC:1228 ]	11	57364860	57382326	1	q12.1
216	-92.2	7.88	7.0	11	1	2	14.7	UBA52	ENSP00000472264	 UBA52:p , 	19	18682540	18688360	1	p13.11
217	-51.7	7.44	0.6	1	1	2	121.3	ENSP00000439189	ENSP00000439189	POTE ankyrin domain family member E [Source:HGNC Symbol;Acc: HGNC:33895 ]	2	131975882	132022965	1	q21.1
218	-47.1	6.33	3.4	5	2	2	84.6	HSP90AA1	ENSP00000216281	 HSP90AA1:p , heat shock protein 90 alpha family class A member 1 [Source:HGNC Symbol;Acc: HGNC:5253 ]	14	102547075	102606036	-1	q32.31
219	-44.9	7.25	1.7	3	1	2	57.8	KRT79	ENSP00000328358	 KRT79:p , keratin 79 [ Source: HGNC 28930 ]	12	53215194	53228079	-1	q13.13
220	-33.2	6.72	3.7	5	2	2	58.9	KRT73	ENSP00000307014	 KRT73:p , keratin 73, type II [Source:HGNC Symbol;Acc: HGNC:28928 ]	12	53001354	53012343	-1	q13.13
221	-18.3	5.52	3.2	5	2	2	87.2	ENSP00000476781	ENSP00000476781	elongin A [Source:HGNC Symbol;Acc: HGNC:11620 ]	nc				
222	-17.9	6.07	11	17	2	2	22.6	ENSP00000299633	ENSP00000299633	HDGF like 3 [Source:HGNC Symbol;Acc: HGNC:24937 ]	15	83784320	83876770	-1	q25.2
223	-17.9	6.36	11	17	2	2	24.0	HMGB2	ENSP00000296503	 HMGB2:p , high mobility group box 2 [Source:HGNC Symbol;Acc: HGNC:5000 ]	4	174252846	174256276	-1	q34.1
224	-17.1	5.70	20	24	2	2	16.0	HBB	ENSP00000333994	 HBB:p , hemoglobin subunit beta [Source:HGNC Symbol;Acc: HGNC:4827 ]	11	5246694	5250625	-1	p15.4
225	-15.4	5.55	6.1	10	2	2	37.4	ZRANB2	ENSP00000359958	 ZRANB2:p , zinc finger, RAN-binding domain containing 2 [ Source: HGNC 13058 ]	1	71528974	71546980	-1	p31.1
226	-14.8	5.53	1.3	2	2	2	155.1	DHX29	ENSP00000251636	 DHX29:p , DExH-box helicase 29 [Source:HGNC Symbol;Acc: HGNC:15815 ]	5	54552073	54603550	-1	q11.2
227	-14.6	5.91	5.0	7	2	2	49.6	TUBB	ENSP00000339001	 TUBB:p , tubulin beta class I [Source:HGNC Symbol;Acc: HGNC:20778 ]	6	30687978	30693203	1	p21.33
228	-14.4	5.53	6.7	7	2	2	47.0	PLIN3	ENSP00000221957	 PLIN3:p , perilipin 3 [Source:HGNC Symbol;Acc: HGNC:16893 ]	19	4838353	4867780	-1	p13.3
229	-14.3	6.15	3.8	7	2	2	53.2	PPAN	ENSP00000253107	 PPAN:p , peter pan homolog [Source:HGNC Symbol;Acc: HGNC:9227 ]	19	10216965	10225414	1	p13.2
230	-14.1	5.60	12	17	2	2	20.7	RPL18A	ENSP00000222247	 RPL18A:p , ribosomal protein L18a [Source:HGNC Symbol;Acc: HGNC:10311 ]	19	17970685	17974962	1	p13.11
231	-12.9	5.55	2.3	3	2	2	133.9	TJP2	ENSP00000366453	 TJP2:p , tight junction protein 2 [Source:HGNC Symbol;Acc: HGNC:11828 ]	9	71736224	71870124	1	q21.11
232	-12.5	5.52	21	37	2	2	10.7	HMGN1	ENSP00000370125	 HMGN1:p , high mobility group nucleosome binding domain 1 [Source:HGNC Symbol;Acc: HGNC:4984 ]	21	40714241	40721573	-1	q22.2
233	-12.4	5.53	19	33	2	2	11.4	ENSP00000462667	ENSP00000462667	histone cluster 2 H4 family member a [Source:HGNC Symbol;Acc: HGNC:4794 ]	HG1287_PATCH	150519072	150519467	1	q21.2
234	-12.4	5.58	5.2	9	2	2	30.7	FGF2	ENSP00000264498	 FGF2:p , fibroblast growth factor 2 (basic) [ Source: HGNC 3676 ]	4	123747863	123819391	1	q27
235	-12.0	5.59	5.7	7	2	2	51.1	LIMA1	ENSP00000448463	 LIMA1:p , LIM domain and actin binding 1 [ Source: HGNC 24636 ]	12	50569571	50677329	-1	q13.12
236	-11.9	5.73	6.1	8	2	2	32.6	NPM1	ENSP00000428755	 NPM1:p , nucleophosmin 1 [Source:HGNC Symbol;Acc: HGNC:7910 ]	5	170814120	170838141	1	q35.1
237	-11.6	5.53	0.8	1	2	2	266.8	CNOT1	ENSP00000320949	 CNOT1:p , CCR4-NOT transcription complex subunit 1 [Source:HGNC Symbol;Acc: HGNC:7877 ]	16	58553855	58663790	-1	q21
238	-11.1	5.58	5.0	8	2	2	52.8	RRP1	ENSP00000417464	 RRP1:p , ribosomal RNA processing 1 [Source:HGNC Symbol;Acc: HGNC:18785 ]	21	45209394	45225174	1	q22.3
239	-11.0	5.80	3.9	6	2	2	65.5	LIMD1	ENSP00000394537	 LIMD1:p , LIM domains containing 1 [ Source: HGNC 6612 ]	3	45596886	45727830	1	p21.31
240	-11.0	5.44	1.0	2	2	2	274.1	ANKRD17	ENSP00000351416	 ANKRD17:p , ankyrin repeat domain 17 [Source:HGNC Symbol;Acc: HGNC:23575 ]	4	73939093	74124515	-1	q13.3
241	-10.8	5.79	13	24	1	2	10.8	U2SURP	ENSP00000417831	 U2SURP:p , no protein text annotation available	3	142720010	142779567	1	q23
242	-10.8	5.54	22	25	2	2	10.8	S100A8	ENSP00000357721	 S100A8:p , S100 calcium binding protein A8 [Source:HGNC Symbol;Acc: HGNC:10498 ]	1	153362508	153363664	-1	q21.3
243	-10.8	5.64	12	26	2	2	21.6	RPL18	ENSP00000447001	 RPL18:p , ribosomal protein L18 [Source:HGNC Symbol;Acc: HGNC:10310 ]	19	49118585	49122793	-1	q13.33
244	-10.6	5.60	6.4	9	2	2	36.3	C1orf198	ENSP00000355623	 C1orf198:p , chromosome 1 open reading frame 198 [Source:HGNC Symbol;Acc: HGNC:25900 ]	1	230972865	231005335	-1	q42.2
245	-10.5	5.79	1.5	2	2	2	152.2	WHSC1	ENSP00000423972	 WHSC1:p , nuclear receptor binding SET domain protein 2 [Source:HGNC Symbol;Acc: HGNC:12766 ]	4	1873151	1983934	1	p16.3
246	-10.4	5.47	5.6	8	2	2	51.0	HNRNPK	ENSP00000365458	 HNRNPK:p , heterogeneous nuclear ribonucleoprotein K [Source:HGNC Symbol;Acc: HGNC:5044 ]	9	86582998	86595569	-1	q21.32
247	-10.3	5.66	4.5	6	2	2	57.6	DKC1	ENSP00000358563	 DKC1:p , dyskerin pseudouridine synthase 1 [Source:HGNC Symbol;Acc: HGNC:2890 ]	X	153991031	154005964	1	q28
248	-10.2	6.17	10	15	2	2	15.5	HIST3H3	ENSP00000355657	 HIST3H3:p , histone cluster 3, H3 [Source:HGNC Symbol;Acc: HGNC:4778 ]	1	228612546	228613026	-1	q42.13
249	-10.2	5.67	3.2	5	2	2	81.1	SP110	ENSP00000258381	 SP110:p , SP110 nuclear body protein [Source:HGNC Symbol;Acc: HGNC:5401 ]	2	231032009	231090444	-1	q37.1
250	-10.1	5.58	8.7	17	2	2	26.9	DNAJB6	ENSP00000397556	 DNAJB6:p , DnaJ (Hsp40) homolog, subfamily B, member 6 [ Source: HGNC 14888 ]	7	157128075	157210133	1	q36.3
251	-9.7	5.57	2.7	4	2	2	81.7	JUP	ENSP00000377507	 JUP:p , junction plakoglobin [Source:HGNC Symbol;Acc: HGNC:6207 ]	17	39775692	39943183	-1	q21.2
252	-9.7	5.51	2.3	3	2	2	110.9	ZKSCAN2	ENSP00000331626	 ZKSCAN2:p , zinc finger with KRAB and SCAN domains 2 [Source:HGNC Symbol;Acc:HGNC:25677]	16	25247322	25269252	-1	p12.1
253	-9.6	5.65	0.4	1	2	2	434.9	FLG	ENSP00000357789	 FLG:p , filaggrin [Source:HGNC Symbol;Acc: HGNC:3748 ]	1	152274651	152297679	-1	q21.3
254	-9.4	5.63	11	19	2	2	21.4	ENSP00000482577	ENSP00000482577	ribosomal protein L17 [Source:HGNC Symbol;Acc: HGNC:10307 ]	nc				
255	-9.3	5.72	3.0	4	2	2	89.3	VCP	ENSP00000351777	 VCP:p , valosin containing protein [Source:HGNC Symbol;Acc: HGNC:12666 ]	9	35056061	35073246	-1	p13.3
256	-9.0	5.83	0.5	1	2	2	358.5	MKI67	ENSP00000357643	 MKI67:p , marker of proliferation Ki-67 [Source:HGNC Symbol;Acc: HGNC:7107 ]	10	129894923	129924649	-1	q26.2
257	-8.9	5.76	2.9	4	2	2	93.4	CTDP1	ENSP00000075430	 CTDP1:p , CTD (carboxy-terminal domain, RNA polymerase II, polypeptide A) phosphatase, subunit 1 isoform FCP1a; CTD of  ...	18	77439801	77514510	1	q23
258	-8.9	5.54	4.8	6	2	2	51.1	RUVBL2	ENSP00000473172	 RUVBL2:p , RuvB like AAA ATPase 2 [Source:HGNC Symbol;Acc: HGNC:10475 ]	19	49496705	49519252	1	q13.33
259	-8.8	5.75	10	25	2	2	17.2	RPL26L1	ENSP00000428177	 RPL26L1:p , ribosomal protein L26-like 1 [Source:HGNC Symbol;Acc: HGNC:17050 ]	5	172385732	172396774	1	q35.1
260	-8.7	5.71	7.6	11	2	2	25.9	ZNF22	ENSP00000298299	 ZNF22:p , Zinc finger protein 22 (Zinc finger protein KOX15). [ Source: SWISSPROT (P17026) ]&nbsp;	10	45495923	45500774	1	q11.21
261	-8.6	5.78	5.4	8	2	2	41.4	BRIX1	ENSP00000338862	 BRIX1:p , BRX1, biogenesis of ribosomes [Source:HGNC Symbol;Acc: HGNC:24170 ]	5	34915481	34926101	1	p13.2
262	-8.5	5.50	2.5	3	2	2	68.0	STIP1	ENSP00000351646	 STIP1:p , stress-induced-phosphoprotein 1 [ Source: HGNC 11387 ]	11	63952744	63972015	1	q13.1
263	-8.5	5.54	3.6	4	2	2	39.4	ALDOA	ENSP00000336927	 ALDOA:p , aldolase A, fructose-bisphosphate [Source:HGNC Symbol;Acc: HGNC:414 ]	16	30064411	30081778	1	p11.2
264	-8.2	5.68	6.3	9	2	2	44.8	HAUS8	ENSP00000253669	 HAUS8:p , HAUS augmin like complex subunit 8 [Source:HGNC Symbol;Acc: HGNC:30532 ]	19	17160539	17186435	-1	p13.11
265	-8.1	6.67	0.9	1	2	2	268.7	CNTRL	ENSP00000362962	 CNTRL:p , centriolin [ Source: HGNC 1858 ]	9	123837141	123939888	1	q33.2
266	-8.0	5.82	5.8	9	2	2	36.0	PDLIM1	ENSP00000360305	 PDLIM1:p , PDZ and LIM domain 1 [Source:HGNC Symbol;Acc: HGNC:2067 ]	10	96997329	97050781	-1	q24.1
267	-7.9	6.08	2.8	3	2	2	69.6	gi|15606146|	gi|15606146|	no protein information available	nc				
268	-7.6	5.98	9.6	11	2	2	21.0	GGCT	ENSP00000275428	 GGCT:p , gamma-glutamylcyclotransferase [Source:HGNC Symbol;Acc: HGNC:21705 ]	7	30536237	30591095	-1	p14.3
269	-5.0	5.43	11	26	1	2	16.2	sp|LALBA_BOVIN|	sp|LALBA_BOVIN|	Alpha-lactalbumin; Lactose synthase B protein; Bos d 4; Flags: Precursor; 	nc				
270	-3.3	5.71	7.9	10	1	2	14.4	SUB1	ENSP00000422078	 SUB1:p , SUB1 homolog, transcriptional regulator [Source:HGNC Symbol;Acc: HGNC:19985 ]	5	32531739	32604185	1	p13.3
271	-3.3	6.44	12	14	1	2	10.6	SUMO4	ENSP00000318635	 SUMO4:p , small ubiquitin-like modifier 4 [Source:HGNC Symbol;Acc: HGNC:21181 ]	6	149721495	149722177	1	q25.1
272	-2.9	5.82	5.4	8	1	2	20.7	ENSP00000478319	ENSP00000478319	gremlin 1, DAN family BMP antagonist [Source:HGNC Symbol;Acc:HGNC:2001]	nc				
273	-2.8	5.75	11	12	1	2	13.2	S100A9	ENSP00000357727	 S100A9:p , S100 calcium binding protein A9 [Source:HGNC Symbol;Acc: HGNC:10499 ]	1	153330330	153333503	1	q21.3
274	-2.7	5.52	3.7	5	1	2	27.7	CASP14	ENSP00000393417	 CASP14:p , caspase 14, apoptosis-related cysteine peptidase [Source:HGNC Symbol;Acc: HGNC:1502 ]	19	15160195	15169104	1	p13.12
275	-2.6	6.06	33	44	1	2	2.2	ENSP00000451870	ENSP00000451870	T cell receptor alpha joining 56 [Source:HGNC Symbol;Acc:HGNC:12088]	14	22948510	22948571	1	q11.2
276	-2.4	5.68	0.8	1	1	2	154.6	RLTPR	ENSP00000334958	 RLTPR:p , RGD motif, leucine rich repeats, tropomodulin domain and proline-rich containing [ Source: HGNC 27089 ]	16	67678822	67691472	1	q22.1
277	-2.2	6.89	0.4	1	1	2	206.0	KIF20B	ENSP00000260753	 KIF20B:p , kinesin family member 20B [Source:HGNC Symbol;Acc: HGNC:7212 ]	10	91461367	91534700	1	q23.31
278	-2.2	5.88	8.4	10	1	2	10.3	ENSP00000484891	ENSP00000484891	serine and arginine rich splicing factor 3 [Source:HGNC Symbol;Acc: HGNC:10785 ]	nc				
279	-1.8	5.91	3.4	5	1	2	28.1	PRSS1	ENSP00000417854	 PRSS1:p , protease, serine 1 [Source:HGNC Symbol;Acc: HGNC:9475 ]	7	142457319	142460923	1	q34
280	-1.7	6.22	1.2	2	1	2	146.5	TBC1D4	ENSP00000366863	 TBC1D4:p , TBC1 domain family, member 4 [ Source: HGNC 19165 ]	13	75858808	76056250	-1	q22.2
281	-1.6	6.03	1.7	3	1	2	107.5	DLGAP4	ENSP00000363023	 DLGAP4:p , discs, large (Drosophila) homolog-associated protein 4 [ Source: HGNC 24476 ]	20	34894258	35157040	1	q11.23
282	-1.6	6.22	13	20	1	2	11.7	STAC3	ENSP00000450740	 STAC3:p , 	12	57637236	57644976	-1	q13.3
283	-1.5	6.06	19	40	1	2	6.0	PRR13	ENSP00000450334	 PRR13:p , 	12	53835389	53840429	1	q13.13
284	-1.5	5.81	3.3	5	1	2	31.1	FAM92A1	ENSP00000391671	 FAM92A1:p , 	8	94710789	94743755	1	q22.1
285	-1.5	6.06	0.5	1	1	2	310.9	PIEZO2	ENSP00000303316	 PIEZO2:p , Uncharacterized protein C18orf58 Source: UniProtKB/Swiss-Prot Q8NAR6 	18	10666480	11148587	-1	p11.21
286	-1.3	6.22	2.7	4	1	2	89.4	COG4	ENSP00000315775	 COG4:p , component of oligomeric golgi complex 4 [ Source: HGNC 18620 ]	16	70514471	70557468	-1	q22.1
287	-1.3	5.67	0.8	1	1	2	180.7	QRICH2	ENSP00000262765	 QRICH2:p , glutamine rich 2 [Source:HGNC Symbol;Acc: HGNC:25326 ]	17	74270130	74303761	-1	q25.1
288	-1.2	8.72	2.2	5	1	2	85.0	RFWD3	ENSP00000354361	 RFWD3:p , ring finger and WD repeat domain 3 [ Source: HGNC 25539 ]	16	74655292	74700779	-1	q23.1
289	-177.1	7.41	1.4	2	1	1	63.9	HIP000257735.1	HIP000257735.1	no protein information available	nc				
290	-144.7	7.03	4.1	6	1	1	38.4	ABCF1	ENSP00000405512	 ABCF1:p , 	6	30539153	30564956	1	p21.33
291	-116.8	7.32	1.6	2	1	1	60.0	KRT6C	ENSP00000252250	 KRT6C:p , keratin 6C, type II [Source:HGNC Symbol;Acc: HGNC:20406 ]	12	52862300	52867569	-1	q13.13
292	-109.7	6.72	0.6	1	1	1	232.4	MYH10	ENSP00000353590	 MYH10:p , myosin heavy chain 10 [Source:HGNC Symbol;Acc: HGNC:7568 ]	17	8377523	8534079	-1	p13.1
293	-109.2	6.92	0.3	0	1	1	222.9	CHD5	ENSP00000262450	 CHD5:p , chromodomain helicase DNA binding protein 5 [Source:HGNC Symbol;Acc: HGNC:16816 ]	1	6161853	6240183	-1	p36.31
294	-97.5	8.09	6.8	12	1	1	22.3	HIST1H1D	ENSP00000244534	 HIST1H1D:p , histone cluster 1 H1 family member d [Source:HGNC Symbol;Acc: HGNC:4717 ]	6	26234440	26235216	-1	p22.2
295	-79.3	6.64	3.8	6	1	1	43.7	LUC7L	ENSP00000293872	 LUC7L:p , LUC7 like [Source:HGNC Symbol;Acc: HGNC:6723 ]	16	238968	279462	-1	p13.3
296	-75.8	7.00	2.5	3	1	1	48.1	KRT17	ENSP00000308452	 KRT17:p , keratin 17 [Source:HGNC Symbol;Acc: HGNC:6427 ]	17	39775689	39781094	-1	q21.2
297	-71.3	8.04	4.9	8	1	1	16.4	RPL36A	ENSP00000404375	 RPL36A:p , ribosomal protein L36a [ Source: HGNC 10359 ]	X	100645812	100651105	1	q22.1
298	-49.2	6.99	2.0	2	1	1	44.1	KRT19	ENSP00000355124	 KRT19:p , keratin 19, type I [Source:HGNC Symbol;Acc: HGNC:6436 ]	17	39679869	39684560	-1	q21.2
299	-42.3	6.41	2.4	3	1	1	42.0	ACTA1	ENSP00000355645	 ACTA1:p , actin, alpha 1, skeletal muscle [Source:HGNC Symbol;Acc: HGNC:129 ]	1	229566992	229569845	-1	q42.13
300	-40.3	7.68	5.1	9	1	1	21.8	HIST1H1A	ENSP00000244573	 HIST1H1A:p , histone cluster 1, H1a [Source:HGNC Symbol;Acc:HGNC:4715]	6	26017260	26018040	-1	p22.2
301	-30.7	5.90	3.9	6	1	1	34.9	PCBP2	ENSP00000352228	 PCBP2:p , poly(rC) binding protein 2 [ Source: HGNC 8648 ]	12	53835525	53874946	1	q13.13
302	-29.0	6.24	0.8	1	1	1	71.0	RDX	ENSP00000437301	 RDX:p , radixin [Source:HGNC Symbol;Acc: HGNC:9944 ]	11	110045605	110167447	-1	q22.3
303	-27.6	6.25	9.4	20	1	1	20.1	ARL6IP4	ENSP00000350532	 ARL6IP4:p , SRp25 nuclear protein isoform 4 Source: RefSeq_peptide NP_001002252 	12	123464333	123467456	1	q24.31
304	-17.4	6.62	2.8	3	1	1	43.7	KRT18	ENSP00000447278	 KRT18:p , keratin 18, type I [Source:HGNC Symbol;Acc: HGNC:6430 ]	12	53342655	53346685	1	q13.13
305	-14.0	5.78	5.6	10	1	1	40.0	H2AFY2	ENSP00000362352	 H2AFY2:p , H2A histone family member Y2 [Source:HGNC Symbol;Acc: HGNC:14453 ]	10	71812552	71872036	1	q22.1
306	-9.8	5.24	9.0	28	1	1	18.8	SNRNP27	ENSP00000244227	 SNRNP27:p , small nuclear ribonucleoprotein U4/U6.U5 subunit 27 [Source:HGNC Symbol;Acc: HGNC:30240 ]	2	70120692	70132707	1	p13.3
307	-9.6	6.09	1.7	3	1	1	73.4	MYH14	ENSP00000406273	 MYH14:p , myosin, heavy chain 14, non-muscle [Source:HGNC Symbol;Acc:HGNC:23212]	19	50691443	50813802	1	q13.33
308	-8.9	5.20	0.6	1	1	1	305.2	CHD6	ENSP00000362330	 CHD6:p , chromodomain helicase DNA binding protein 6 [Source:HGNC Symbol;Acc: HGNC:19057 ]	20	40030741	40247133	-1	q12
309	-7.7	5.35	1.4	2	1	1	96.5	FTSJ3	ENSP00000396673	 FTSJ3:p , FtsJ RNA methyltransferase homolog 3 [Source:HGNC Symbol;Acc: HGNC:17136 ]	17	61896793	61907372	-1	q23.3
310	-7.6	5.22	7.9	10	1	1	16.9	MYL6	ENSP00000446955	 MYL6:p , myosin light chain 6 [Source:HGNC Symbol;Acc: HGNC:7587 ]	12	56551945	56557280	1	q13.2
311	-6.9	5.01	7.9	10	1	1	18.9	PCNP	ENSP00000265260	 PCNP:p , PEST proteolytic signal containing nuclear protein [Source:HGNC Symbol;Acc: HGNC:30023 ]	3	101292939	101313281	1	q12.3
312	-5.7	5.49	3.9	5	1	1	42.9	sp|OVAL_CHICK|	sp|OVAL_CHICK|	Ovalbumin; Allergen Gal d II; Egg albumin; Plakalbumin; Gal d 2; 	nc				
313	-5.6	5.37	4.4	8	1	1	28.4	UTP23	ENSP00000308332	 UTP23:p , UTP23, small subunit processome component [Source:HGNC Symbol;Acc: HGNC:28224 ]	8	117778742	117861702	1	q24.11
314	-5.2	5.11	14	31	1	1	7.8	RPS28	ENSP00000472469	 RPS28:p , ribosomal protein S28 [Source:HGNC Symbol;Acc: HGNC:10418 ]	19	8386042	8388224	1	p13.2
315	-5.0	5.06	8.9	17	1	1	15.8	RPL32	ENSP00000416429	 RPL32:p , ribosomal protein L32 [Source:HGNC Symbol;Acc: HGNC:10336 ]	3	12875984	12883087	-1	p25.2
316	-4.8	5.52	5.1	11	1	1	23.4	RPL14	ENSP00000345156	 RPL14:p , ribosomal protein L14 [Source:HGNC Symbol;Acc: HGNC:10305 ]	3	40498783	40503861	1	p22.1
317	-4.4	5.30	4.6	6	1	1	24.7	RAB3B	ENSP00000360718	 RAB3B:p , RAB3B, member RAS oncogene family [Source:HGNC Symbol;Acc:HGNC:9778]	1	52373628	52456436	-1	p32.3
318	-4.4	5.54	3.4	8	1	1	37.3	RBMX2	ENSP00000339090	 RBMX2:p , RNA binding motif protein X-linked 2 [Source:HGNC Symbol;Acc: HGNC:24282 ]	X	129535943	129547317	1	q26.1
319	-4.3	5.67	2.5	3	1	1	57.1	PDZK1	ENSP00000342143	 PDZK1:p , PDZ domain-containing protein 1 (CFTR-associated protein of 70 kDa)(Na/Pi cotransporter C-terminal-associated ...	1	145726918	145764074	1	q21.1
320	-4.1	5.77	3.1	5	1	1	33.2	CCDC137	ENSP00000329360	 CCDC137:p , coiled-coil domain containing 137 [Source:HGNC Symbol;Acc: HGNC:33451 ]	17	79633394	79640934	1	q25.3
321	-3.9	5.35	2.6	5	1	1	35.2	gi|15606274|	gi|15606274|	no protein information available	nc				
322	-3.9	5.28	2.1	3	1	1	37.2	PPP1CB	ENSP00000296122	 PPP1CB:p , protein phosphatase 1 catalytic subunit beta [Source:HGNC Symbol;Acc: HGNC:9282 ]	2	28974506	29025806	1	p23.2
323	-3.8	5.11	0.4	1	1	1	270.0	NCOR1	ENSP00000268712	 NCOR1:p , nuclear receptor corepressor 1 [Source:HGNC Symbol;Acc: HGNC:7672 ]	17	15932471	16121499	-1	p11.2
324	-3.8	5.30	4.6	9	1	1	27.4	SRSF7	ENSP00000325905	 SRSF7:p , serine and arginine rich splicing factor 7 [Source:HGNC Symbol;Acc: HGNC:10789 ]	2	38970741	38978636	-1	p22.1
325	-3.7	5.52	1.6	3	1	1	75.4	DDX18	ENSP00000263239	 DDX18:p , DEAD-box helicase 18 [Source:HGNC Symbol;Acc: HGNC:2741 ]	2	118572226	118589955	1	q14.1
326	-3.7	5.42	3.9	5	1	1	31.9	FHL1	ENSP00000359724	 FHL1:p , four and a half LIM domains 1 [Source:HGNC Symbol;Acc: HGNC:3702 ]	X	135229559	135293518	1	q26.3
327	-3.7	5.36	7.4	9	1	1	16.5	LYZ	ENSP00000261267	 LYZ:p , lysozyme [Source:HGNC Symbol;Acc: HGNC:6740 ]	12	69742121	69748014	1	q15
328	-3.7	5.22	4.6	8	1	1	34.2	RNPS1	ENSP00000380275	 RNPS1:p , RNA binding protein S1, serine-rich domain [ Source: HGNC 10080 ]	16	2303117	2318413	-1	p13.3
329	-3.6	5.34	6.8	16	1	1	13.3	RPL34	ENSP00000378162	 RPL34:p , ribosomal protein L34 [Source:HGNC Symbol;Acc: HGNC:10340 ]	4	109541722	109551568	1	q25
330	-3.6	5.14	12	23	1	1	9.4	HMGN2	ENSP00000355228	 HMGN2:p , high mobility group nucleosomal binding domain 2 [Source:HGNC Symbol;Acc: HGNC:4986 ]	1	26798941	26802463	1	p36.11
331	-3.4	5.21	3.8	5	1	1	42.0	GPATCH4	ENSP00000357215	 GPATCH4:p , G-patch domain containing 4 [Source:HGNC Symbol;Acc: HGNC:25982 ]	1	156564279	156571288	-1	q23.1
332	-3.3	5.36	1.3	2	1	1	49.8	TUFM	ENSP00000322439	 TUFM:p , Tu translation elongation factor, mitochondrial [Source:HGNC Symbol;Acc: HGNC:12420 ]	16	28853732	28857729	-1	p11.2
333	-3.3	5.45	0.6	1	1	1	96.7	ZSCAN29	ENSP00000380174	 ZSCAN29:p , zinc finger and SCAN domain containing 29 [ Source: HGNC 26673 ]	15	43650370	43663223	-1	q15.3
334	-3.2	5.00	14	16	1	1	11.5	SUMO1	ENSP00000376077	 SUMO1:p , SMT3 suppressor of mif two 3 homolog 1 (S. cerevisiae) [ Source: HGNC 12502 ]	2	203070903	203103331	-1	q33.1
335	-3.2	5.45	0.3	0	1	1	352.6	REV3L	ENSP00000357792	 REV3L:p , REV3 like, DNA directed polymerase zeta catalytic subunit [Source:HGNC Symbol;Acc: HGNC:9968 ]	6	111620234	111804918	-1	q21
336	-3.2	5.23	3.5	6	1	1	41.3	ST13	ENSP00000216218	 ST13:p , ST13, Hsp70 interacting protein [Source:HGNC Symbol;Acc: HGNC:11343 ]	22	41220539	41253026	-1	q13.2
337	-3.2	5.31	3.0	4	1	1	34.2	AZGP1	ENSP00000292401	 AZGP1:p , alpha-2-glycoprotein 1, zinc-binding [Source:HGNC Symbol;Acc: HGNC:910 ]	7	99564343	99573780	-1	q22.1
338	-3.1	5.30	2.1	3	1	1	61.6	BAG3	ENSP00000358081	 BAG3:p , BCL2 associated athanogene 3 [Source:HGNC Symbol;Acc: HGNC:939 ]	10	121410882	121437331	1	q26.11
339	-3.0	5.25	3.1	4	1	1	42.1	RBMXL1	ENSP00000318415	 RBMXL1:p , RNA binding motif protein, X-linked like 1 [Source:HGNC Symbol;Acc: HGNC:25073 ]	1	89445139	89458643	-1	p22.2
340	-3.0	5.32	1.5	2	1	1	79.7	UIMC1	ENSP00000366434	 UIMC1:p , ubiquitin interaction motif containing 1 [Source:HGNC Symbol;Acc: HGNC:30298 ]	5	176332006	176449634	-1	q35.2
341	-2.9	5.50	2.5	8	1	1	53.4	FUS	ENSP00000254108	 FUS:p , FUS RNA binding protein [Source:HGNC Symbol;Acc: HGNC:4010 ]	16	31191431	31203127	1	p11.2
342	-2.9	5.30	3.0	6	1	1	41.4	SURF6	ENSP00000361092	 SURF6:p , surfeit 6 [Source:HGNC Symbol;Acc: HGNC:11478 ]	9	136197552	136203235	-1	q34.2
343	-2.7	5.02	11	12	1	1	8.2	SPRR2G	ENSP00000357737	 SPRR2G:p , small proline-rich protein 2G [Source:HGNC Symbol;Acc: HGNC:11267 ]	1	153122058	153123345	-1	q21.3
344	-2.7	5.21	8.5	12	1	1	10.2	DEFA1B	ENSP00000372136	 DEFA1B:p , defensin alpha 1B [Source:HGNC Symbol;Acc: HGNC:33596 ]	8	6854288	6875778	-1	p23.1
345	-2.7	5.12	0.6	1	1	1	176.5	EIF4G3	ENSP00000264211	 EIF4G3:p , eukaryotic translation initiation factor 4 gamma 3 [Source:HGNC Symbol;Acc: HGNC:3298 ]	1	21132963	21503377	-1	p36.12
346	-2.6	5.43	0.4	1	1	1	216.7	SHROOM3	ENSP00000296043	 SHROOM3:p , shroom family member 3 [Source:HGNC Symbol;Acc: HGNC:30422 ]	4	77356253	77704406	1	q21.1
347	-2.6	5.16	1.3	2	1	1	96.7	BICD2	ENSP00000349351	 BICD2:p , BICD cargo adaptor 2 [Source:HGNC Symbol;Acc: HGNC:17208 ]	9	95473645	95527094	-1	q22.31
348	-2.6	5.30	3.9	7	1	1	32.5	PRSS3	ENSP00000354280	 PRSS3:p , protease, serine 3 [Source:HGNC Symbol;Acc: HGNC:9486 ]	9	33750515	33799230	1	p13.3
349	-2.5	5.16	7.4	16	1	1	16.6	RPL27A	ENSP00000346015	 RPL27A:p , ribosomal protein L27a [Source:HGNC Symbol;Acc: HGNC:10329 ]	11	8703958	8736306	1	p15.4
350	-2.5	5.15	23	36	1	1	7.8	ENSP00000477077	ENSP00000477077	PC4 and SFRS1 interacting protein 1 [Source:HGNC Symbol;Acc: HGNC:9527 ]	nc				
351	-2.5	5.42	1.0	2	1	1	105.3	ADAMTS1	ENSP00000284984	 ADAMTS1:p , ADAM metallopeptidase with thrombospondin type 1 motif 1 [Source:HGNC Symbol;Acc: HGNC:217 ]	21	28208606	28217728	-1	q21.3
352	-2.4	5.21	3.3	4	1	1	36.7	LDHA	ENSP00000395337	 LDHA:p , lactate dehydrogenase A [Source:HGNC Symbol;Acc: HGNC:6535 ]	11	18415935	18429972	1	p15.1
353	-2.4	5.27	0.5	1	1	1	219.5	THADA	ENSP00000386088	 THADA:p , thyroid adenoma associated [ Source: HGNC 19217 ]	2	43393800	43823185	-1	p21
354	-2.4	5.77	2.9	5	1	1	27.7	TMA16	ENSP00000425347	 TMA16:p , translation machinery associated 16 homolog [Source:HGNC Symbol;Acc: HGNC:25638 ]	4	164415594	164441691	1	q32.2
355	-2.4	4.98	0.8	2	1	1	109.3	TNRC6B	ENSP00000384795	 TNRC6B:p , trinucleotide repeat containing 6B [Source:HGNC Symbol;Acc: HGNC:29190 ]	22	40440821	40731811	1	q13.1
356	-2.4	5.23	4.1	5	1	1	47.1	ENO1	ENSP00000234590	 ENO1:p , enolase 1 [Source:HGNC Symbol;Acc: HGNC:3350 ]	1	8921061	8939308	-1	p36.23
357	-2.4	5.77	1.2	2	1	1	76.6	TGM3	ENSP00000370867	 TGM3:p , transglutaminase 3 [Source:HGNC Symbol;Acc: HGNC:11779 ]	20	2276647	2321724	1	p13
358	-2.3	5.72	2.4	4	1	1	55.1	MTUS1	ENSP00000431016	 MTUS1:p , 	8	17501304	17658426	-1	p22
359	-2.3	5.35	4.9	8	1	1	19.9	HGSNAT	ENSP00000430151	 HGSNAT:p , 	8	42995556	43057998	1	p11.21
360	-2.3	5.35	0.6	1	1	1	182.7	THOC2	ENSP00000347959	 THOC2:p , THO complex 2 [Source:HGNC Symbol;Acc: HGNC:19073 ]	X	122734412	122866906	-1	q25
361	-2.3	5.72	1.2	2	1	1	92.9	EVI5	ENSP00000359356	 EVI5:p , ecotropic viral integration site 5 [ Source: HGNC 3501 ]	1	92974253	93257961	-1	p22.1
362	-2.3	5.44	1.2	2	1	1	57.8	NRBP2	ENSP00000414055	 NRBP2:p , nuclear receptor binding protein 2 [ Source: HGNC 19339 ]	8	144915764	144924200	-1	q24.3
363	-2.2	4.94	0.9	1	1	1	107.3	NUMA1	ENSP00000440954	 NUMA1:p , nuclear mitotic apparatus protein 1 [Source:HGNC Symbol;Acc: HGNC:8059 ]	11	71713910	71791739	-1	q13.4
364	-2.2	5.46	4.7	6	1	1	45.5	PRKAR2A	ENSP00000265563	 PRKAR2A:p , protein kinase cAMP-dependent type II regulatory subunit alpha [Source:HGNC Symbol;Acc: HGNC:9391 ]	3	48782030	48885279	-1	p21.31
365	-2.2	5.23	4.9	7	1	1	25.0	PRDX6	ENSP00000342026	 PRDX6:p , peroxiredoxin 6 [Source:HGNC Symbol;Acc: HGNC:16753 ]	1	173446405	173457946	1	q25.1
366	-2.2	5.56	5.0	7	1	1	23.7	CLUAP1	ENSP00000458886	 CLUAP1:p , 	16	3550924	3589048	1	p13.3
367	-2.2	5.22	0.9	1	1	1	99.3	MVP	ENSP00000349977	 MVP:p , major vault protein [Source:HGNC Symbol;Acc: HGNC:7531 ]	16	29831715	29859355	1	p11.2
368	-2.2	5.74	5.5	8	1	1	34.4	gi|15606854|	gi|15606854|	no protein information available	nc				
369	-2.1	5.75	1.9	3	1	1	97.3	PIK3R5	ENSP00000462433	 PIK3R5:p , 	17	8782233	8869029	-1	p13.1
370	-2.1	5.48	2.1	2	1	1	26.7	CKMT1B	ENSP00000413999	 CKMT1B:p , creatine kinase, mitochondrial 1B [ Source: HGNC 1995 ]	15	43885252	43891604	1	q15.3
371	-2.1	5.48	3.0	8	1	1	22.3	TM4SF18	ENSP00000296059	 TM4SF18:p , 	3	149036285	149052201	-1	q25.1
372	-2.1	5.47	1.7	5	1	1	76.6	SLCO2B1	ENSP00000289575	 SLCO2B1:p , solute carrier organic anion transporter family, member 2B1 [ Source: HGNC 10962 ]	11	74811608	74917594	1	q13.4
373	-2.1	5.19	2.3	3	1	1	44.1	ANAPC5	ENSP00000437857	 ANAPC5:p , anaphase promoting complex subunit 5 [ Source: HGNC 15713 ]	12	121746048	121837699	-1	q24.31
374	-2.0	5.27	4.6	6	1	1	42.8	MXD3	ENSP00000389716	 MXD3:p , 	5	176728462	176739758	-1	q35.3
375	-2.0	4.98	2.4	4	1	1	56.8	NMT1	ENSP00000468424	 NMT1:p , N-myristoyltransferase 1 [Source:HGNC Symbol;Acc: HGNC:7857 ]	17	43128978	43186384	1	q21.31
376	-2.0	5.33	1.4	3	1	1	53.8	RABL6	ENSP00000433031	 RABL6:p , RAB, member RAS oncogene family-like 6 [Source:HGNC Symbol;Acc: HGNC:24703 ]	9	139694818	139735639	1	q34.3
377	-2.0	6.07	1.8	3	1	1	47.8	KCNJ14	ENSP00000341479	 KCNJ14:p , potassium inwardly-rectifying channel, subfamily J, member 14 [ Source: HGNC 6260 ]	19	48958766	48969367	1	q13.33
378	-2.0	5.80	8.8	23	1	1	12.2	TEX30	ENSP00000365195	 TEX30:p , 	13	103418340	103426161	-1	q33.1
379	-1.9	4.99	0.6	1	1	1	121.8	REST	ENSP00000311816	 REST:p , RE1-silencing transcription factor [ Source: HGNC 9966 ]	4	57774075	57802010	1	q12
380	-1.9	5.11	0.9	2	1	1	118.6	RBM27	ENSP00000265271	 RBM27:p , RNA binding motif protein 27 [Source:HGNC Symbol;Acc: HGNC:29243 ]	5	145583113	145718814	1	q32
381	-1.9	5.55	1.8	3	1	1	60.5	ATL3	ENSP00000381844	 ATL3:p , atlastin GTPase 3 [ Source: HGNC 24526 ]	11	63391559	63439393	-1	q13.1
382	-1.9	5.19	3.5	4	1	1	34.8	RUVBL1	ENSP00000420738	 RUVBL1:p , RuvB-like 1 (E. coli) [ Source: HGNC 10474 ]	3	127783621	127872757	-1	q21.3
383	-1.9	5.42	4.9	12	1	1	43.5	ADRB3	ENSP00000343782	 ADRB3:p , Beta-3 adrenergic receptor (Beta-3 adrenoreceptor)(Beta-3 adrenoceptor) [ Source: UniProt P13945 ] 	8	37820516	37824483	-1	p11.23
384	-1.9	4.68	5.1	6	1	1	39.9	EIF3H	ENSP00000429931	 EIF3H:p , eukaryotic translation initiation factor 3, subunit H [ Source: HGNC 3273 ]	8	117654369	117779164	-1	q24.11
385	-1.9	5.52	2.9	4	1	1	27.4	gi|15606761|	gi|15606761|	no protein information available	nc				
386	-1.8	5.73	2.3	3	1	1	104.6	GBA2	ENSP00000367343	 GBA2:p , glucosidase, beta (bile acid) 2 [ Source: HGNC 18986 ]	9	35736863	35749983	-1	p13.3
387	-1.8	5.79	4.7	7	1	1	14.2	gi|15606128|	gi|15606128|	no protein information available	nc				
388	-1.8	5.48	2.2	5	1	1	58.8	DAB2	ENSP00000345508	 DAB2:p , Dab, mitogen-responsive phosphoprotein, homolog 2 (Drosophila) [Source:HGNC Symbol;Acc: HGNC:2662 ]	5	39371780	39462402	-1	p13.1
389	-1.8	5.31	1.2	1	1	1	181.0	COL11A1	ENSP00000359114	 COL11A1:p , collagen, type XI, alpha 1 [Source:HGNC Symbol;Acc: HGNC:2186 ]	1	103342023	103574052	-1	p21.1
390	-1.8	5.17	33	87	1	1	6.9	RPL29	ENSP00000418839	 RPL29:p , 	3	52027616	52029958	-1	p21.2
391	-1.8	6.67	1.1	2	1	1	99.1	ASAP3	ENSP00000338769	 ASAP3:p , ArfGAP with SH3 domain, ankyrin repeat and PH domain 3 [ Source: HGNC 14987 ]	1	23755056	23810685	-1	p36.12
392	-1.7	7.64	5.7	7	1	1	33.9	NT5C3	ENSP00000379456	 NT5C3:p , 5&#39;-nucleotidase, cytosolic III [ Source: HGNC 17820 ]	7	33053742	33102409	-1	p14.3
393	-1.7	5.41	3.0	4	1	1	29.9	RPS3A	ENSP00000346050	 RPS3A:p , ribosomal protein S3A [Source:HGNC Symbol;Acc: HGNC:10421 ]	4	152020725	152025804	1	q31.3
394	-1.7	5.37	6.7	8	1	1	17.7	DUT	ENSP00000405160	 DUT:p , deoxyuridine triphosphatase [ Source: HGNC 3078 ]	15	48623208	48635570	1	q21.1
395	-1.7	5.57	0.8	1	1	1	97.2	ZNF512B	ENSP00000358904	 ZNF512B:p , zinc finger protein 512B [Source:HGNC Symbol;Acc: HGNC:29212 ]	20	62588055	62680113	-1	q13.33
396	-1.7	5.46	1.4	2	1	1	65.4	ZNF37A	ENSP00000354377	 ZNF37A:p , 	10	38383264	38412276	1	p11.1
397	-1.7	5.40	1.6	2	1	1	60.3	TCP1	ENSP00000317334	 TCP1:p , t-complex 1 [Source:HGNC Symbol;Acc: HGNC:11655 ]	6	160199530	160210781	-1	q25.3
398	-1.7	5.12	2.6	4	1	1	57.2	PPIL4	ENSP00000253329	 PPIL4:p , peptidylprolyl isomerase like 4 [Source:HGNC Symbol;Acc: HGNC:15702 ]	6	149825869	149867174	-1	q25.1
399	-1.7	5.55	2.2	5	1	1	49.2	TFDP2	ENSP00000420616	 TFDP2:p , transcription factor Dp-2 (E2F dimerization partner 2) [ Source: HGNC 11751 ]	3	141663277	141868386	-1	q23
400	-1.7	5.53	8.6	20	1	1	12.2	RPL36	ENSP00000462609	 RPL36:p , ribosomal protein L36 [Source:HGNC Symbol;Acc: HGNC:13631 ]	19	5674958	5691887	1	p13.3
401	-1.6	5.22	7.9	26	1	1	16.3	RPS14	ENSP00000385958	 RPS14:p , ribosomal protein S14 [Source:HGNC Symbol;Acc: HGNC:10387 ]	5	149822753	149829319	-1	q33.1
402	-1.6	5.88	1.6	3	1	1	40.6	LRRC58	ENSP00000295628	 LRRC58:p , leucine rich repeat containing 58 [ Source: HGNC 26968 ]	3	120043356	120068186	-1	q13.33
403	-1.6	5.42	3.6	5	1	1	33.9	gi|15606228|	gi|15606228|	no protein information available	nc				
404	-1.6	5.39	4.3	7	1	1	21.2	NUDC	ENSP00000404020	 NUDC:p , nuclear distribution gene C homolog (A. nidulans) [ Source: HGNC 8045 ]	1	27226729	27273353	1	p36.11
405	-1.6	5.42	3.6	5	1	1	25.6	GSTA1	ENSP00000335620	 GSTA1:p , glutathione S-transferase alpha 1 [Source:HGNC Symbol;Acc: HGNC:4626 ]	6	52656462	52668708	-1	p12.2
406	-1.6	5.31	3.8	5	1	1	54.8	ALDH1A1	ENSP00000297785	 ALDH1A1:p , aldehyde dehydrogenase 1 family, member A1 [Source:HGNC Symbol;Acc: HGNC:402 ]	9	75515578	75695358	-1	q21.13
407	-1.6	6.30	2.9	4	1	1	69.4	KLHL9	ENSP00000351933	 KLHL9:p , kelch-like 9 (Drosophila) [ Source: HGNC 18732 ]	9	21329670	21335379	-1	p21.3
408	-1.6	5.83	3.8	6	1	1	38.4	gi|10957049|	gi|10957049|	no protein information available	nc				
409	-1.6	5.49	1.5	2	1	1	85.8	CPXM2	ENSP00000241305	 CPXM2:p , carboxypeptidase X (M14 family), member 2 [Source:HGNC Symbol;Acc:HGNC:26977]	10	125465723	125699783	-1	q26.13
410	-1.6	6.04	0.7	1	1	1	159.8	MBD5	ENSP00000386049	 MBD5:p , methyl-CpG binding domain protein 5 [ Source: HGNC 20444 ]	2	148778580	149275805	1	q23.1
411	-1.5	5.73	3.6	5	1	1	25.9	HLA-DQB1	ENSP00000382029	 HLA-DQB1:p , major histocompatibility complex, class II, DQ beta 1 [Source:HGNC Symbol;Acc: HGNC:4944 ]	6	32627244	32636160	-1	p21.32
412	-1.5	5.50	2.5	4	1	1	31.3	MAML3	ENSP00000381913	 MAML3:p , 	4	140637907	141075338	-1	q31.1
413	-1.5	7.26	3.5	5	1	1	26.9	TMCO5A	ENSP00000454112	 TMCO5A:p , 	15	38214140	38259925	1	q14
414	-1.5	5.43	0.4	1	1	1	300.1	FBN3	ENSP00000470498	 FBN3:p , fibrillin 3 [Source:HGNC Symbol;Acc: HGNC:18794 ]	19	8130286	8214730	-1	p13.2
415	-1.5	5.93	3.8	5	1	1	42.8	FA2H	ENSP00000219368	 FA2H:p , fatty acid 2-hydroxylase [ Source: RefSeq_peptide (NP_077282) ]&nbsp;	16	74746853	74808729	-1	q23.1
416	-1.5	5.37	3.3	5	1	1	60.5	CDY2A	ENSP00000250838	 CDY2A:p , Testis-specific chromodomain protein Y 2 ( EC 2.3.1.48 ). Source: Uniprot/SWISSPROT Q9Y6F7 	Y	20137667	20140477	1	q11.222
417	-1.5	5.34	2.2	3	1	1	72.9	ZNF12	ENSP00000384405	 ZNF12:p , 	7	6728064	6746554	-1	p22.1
418	-1.5	4.88	0.8	1	1	1	138.8	COL1A1	ENSP00000225964	 COL1A1:p , collagen type I alpha 1 chain [Source:HGNC Symbol;Acc: HGNC:2197 ]	17	48260650	48278993	-1	q21.33
419	-1.5	5.48	8.1	9	1	1	17.1	MRPL13	ENSP00000430545	 MRPL13:p , 	8	121393000	121457642	-1	q24.12
420	-1.5	5.24	4.0	6	1	1	26.1	CHCHD3	ENSP00000262570	 CHCHD3:p , coiled-coil-helix-coiled-coil-helix domain containing 3 [ Source: HGNC 21906 ]	7	132469629	132766848	-1	q33
421	-1.5	5.31	5.1	6	1	1	23.6	RAB5A	ENSP00000273047	 RAB5A:p , RAB5A, member RAS oncogene family [ Source: HGNC 9783 ]	3	19988571	20026667	1	p24.3
422	-1.5	6.19	5.7	7	1	1	12.1	BPY2	ENSP00000329106	 BPY2:p , Testis-specific basic protein Y 2 (Variably charged protein Y 2). Source: Uniprot/SWISSPROT O14599 	Y	25119966	25151612	1	q11.223
423	-1.5	5.13	0.3	1	1	1	297.7	ANKRD11	ENSP00000367581	 ANKRD11:p , ankyrin repeat domain 11 [Source:HGNC Symbol;Acc: HGNC:21316 ]	16	89334038	89556969	-1	q24.3
424	-1.4	5.50	2.3	4	1	1	38.9	SPESP1	ENSP00000312284	 SPESP1:p , Sperm equatorial segment protein 1 Precursor (SP-ESP)(Equatorial segment protein)(ESP)(Glycosylated 38 kDa s ...	15	69110560	69239150	1	q23
425	-1.4	5.31	2.1	3	1	1	63.1	STAU1	ENSP00000360922	 STAU1:p , staufen double-stranded RNA binding protein 1 [Source:HGNC Symbol;Acc: HGNC:11370 ]	20	47729878	47804904	-1	q13.13
426	-1.4	5.36	12	16	1	1	17.7	NUDCD2	ENSP00000304854	 NUDCD2:p , NudC domain containing 2 [ Source: HGNC 30535 ]	5	162880494	162887146	-1	q34
427	-1.4	5.61	3.5	4	1	1	19.1	APLP1	ENSP00000466116	 APLP1:p , 	19	36358801	36370693	1	q13.12
428	-1.4	5.72	5.0	8	1	1	26.8	BID	ENSP00000318822	 BID:p , BH3 interacting domain death agonist [Source:HGNC Symbol;Acc: HGNC:1050 ]	22	18216906	18257536	-1	q11.21
429	-1.4	5.39	1.0	2	1	1	63.5	SLC34A3	ENSP00000355353	 SLC34A3:p , solute carrier family 34 (sodium phosphate), member 3 [ Source: RefSeq_peptide (NP_543153) ]&nbsp;	9	140125209	140131006	1	q34.3
430	-1.4	5.16	0.4	1	1	1	348.7	NEB	ENSP00000410961	 NEB:p , 	2	152341850	152591001	-1	q23.3
431	-1.4	5.94	1.1	2	1	1	151.3	PARD3	ENSP00000363921	 PARD3:p , par-3 family cell polarity regulator [Source:HGNC Symbol;Acc: HGNC:16051 ]	10	34398488	35104253	-1	p11.21
432	-1.4	5.12	1.2	2	1	1	77.1	KBTBD7	ENSP00000368797	 KBTBD7:p , kelch repeat and BTB (POZ) domain containing 7 [ Source: HGNC 25266 ]	13	41763969	41768702	-1	q14.11
433	-1.4	5.93	28	50	1	1	4.3	BSCL2	ENSP00000393728	 BSCL2:p , 	11	62457747	62477317	-1	q12.3
434	-1.4	5.21	1.3	2	1	1	76.5	FBXL5	ENSP00000408679	 FBXL5:p , F-box and leucine-rich repeat protein 5 [ Source: HGNC 13602 ]	4	15606162	15683302	-1	p15.32
435	-1.4	5.35	2.1	3	1	1	43.6	gi|15606515|	gi|15606515|	no protein information available	nc				
436	-1.4	6.00	2.0	3	1	1	101.5	SH3PXD2B	ENSP00000309714	 SH3PXD2B:p , SH3 and PX domains 2B [ Source: HGNC 29242 ]	5	171752185	171881527	-1	q35.1
437	-1.4	5.52	1.7	2	1	1	53.1	GRSF1	ENSP00000254799	 GRSF1:p , G-rich RNA sequence binding factor 1 [Source:HGNC Symbol;Acc: HGNC:4610 ]	4	71681499	71705662	-1	q13.3
438	-1.4	5.12	3.9	5	1	1	32.1	PCMTD1	ENSP00000444026	 PCMTD1:p , 	8	52730140	52811735	-1	q11.23
439	-1.4	5.30	4.9	11	1	1	19.6	RSL24D1	ENSP00000260443	 RSL24D1:p , ribosomal L24 domain containing 1 [ Source: HGNC 18479 ]	15	55473004	55489265	-1	q21.3
440	-1.4	5.62	3.2	5	1	1	56.8	ACVR1B	ENSP00000257963	 ACVR1B:p , activin A receptor, type IB [ Source: HGNC 172 ]	12	52345451	52390862	1	q13.13
441	-1.4	5.23	6.0	9	1	1	18.5	CFL1	ENSP00000432660	 CFL1:p , cofilin 1 [Source:HGNC Symbol;Acc: HGNC:1874 ]	11	65590493	65629497	-1	q13.1
442	-1.4	6.07	0.6	1	1	1	115.6	ARMC4	ENSP00000306410	 ARMC4:p , armadillo repeat containing 4 [Source:HGNC Symbol;Acc: HGNC:25583 ]	10	28064115	28287977	-1	p12.1
443	-1.3	6.10	2.2	3	1	1	63.0	ZCCHC7	ENSP00000337839	 ZCCHC7:p , zinc finger, CCHC domain containing 7 [ Source: HGNC 26209 ]	9	37120536	37358146	1	p13.2
444	-1.3	5.93	1.4	2	1	1	141.5	SMC3	ENSP00000354720	 SMC3:p , structural maintenance of chromosomes 3 [Source:HGNC Symbol;Acc: HGNC:2468 ]	10	112327449	112364394	1	q25.2
445	-1.3	5.26	2.0	4	1	1	26.7	BDH2	ENSP00000296424	 BDH2:p , 3-hydroxybutyrate dehydrogenase, type 2 [Source:HGNC Symbol;Acc: HGNC:32389 ]	4	104000592	104021040	-1	q24
446	-1.3	5.27	0.9	2	1	1	119.9	KDM4C	ENSP00000370710	 KDM4C:p , lysine (K)-specific demethylase 4C [ Source: HGNC 17071 ]	9	6720863	7175648	1	p24.1
447	-1.3	5.63	0.8	1	1	1	188.8	PRDM2	ENSP00000235372	 PRDM2:p , PR domain zinc finger protein 2 ( EC 2.1.1.43 )(PR domain-containing protein 2)(Retinoblastoma protein-intera ...	1	14026693	14151574	1	p36.21
448	-1.3	5.59	0.7	1	1	1	89.8	ENSP00000479667	ENSP00000479667	no protein information available	nc				
449	-1.3	5.63	1.8	2	1	1	49.9	PTPN1	ENSP00000360683	 PTPN1:p , protein tyrosine phosphatase, non-receptor type 1 [Source:HGNC Symbol;Acc: HGNC:9642 ]	20	49126891	49201299	1	q13.13
450	-1.3	5.52	1.0	1	1	1	70.2	ANKRD13B	ENSP00000378328	 ANKRD13B:p , ankyrin repeat domain 13B [ Source: HGNC 26363 ]	17	27916787	27941779	1	q11.2
451	-1.3	5.48	0.4	1	1	1	307.8	TENM4	ENSP00000278550	 TENM4:p , teneurin transmembrane protein 4 [ Source: HGNC 29945 ]	11	78363876	79151992	-1	q14.1
452	-1.3	5.75	0.5	1	1	1	253.8	TCHH	ENSP00000357794	 TCHH:p , trichohyalin [ Source: HGNC 11791 ]	1	152078793	152086556	-1	q21.3
453	-1.3	5.06	1.7	3	1	1	46.0	ENSP00000482925	ENSP00000482925	no protein information available	nc				
454	-1.3	5.49	1.8	3	1	1	44.3	GNA12	ENSP00000275364	 GNA12:p , guanine nucleotide binding protein (G protein) alpha 12 [Source:HGNC Symbol;Acc: HGNC:4380 ]	7	2767746	2883958	-1	p22.2
455	-1.3	5.46	4.8	9	1	1	24.5	LHFPL2	ENSP00000425906	 LHFPL2:p , lipoma HMGIC fusion partner-like 2 [ Source: HGNC 6588 ]	5	77781038	78065844	-1	q14.1
456	-1.3	5.61	6.3	11	1	1	40.4	ENSP00000415840	ENSP00000415840	no protein text annotation available	11	1768897	1780281	-1	p15.5
457	-1.3	5.60	0.4	1	1	1	162.3	PTPRU	ENSP00000334941	 PTPRU:p , protein tyrosine phosphatase, receptor type, U [Source:HGNC Symbol;Acc: HGNC:9683 ]	1	29563028	29653325	1	p35.3
458	-1.3	5.38	6.5	9	1	1	17.8	CSPP1	ENSP00000429546	 CSPP1:p , 	8	67974661	68108498	1	q13.1
459	-1.3	5.44	1.0	1	1	1	105.8	PSMD1	ENSP00000309474	 PSMD1:p , proteasome 26S subunit, non-ATPase 1 [Source:HGNC Symbol;Acc: HGNC:9554 ]	2	231921578	232037541	1	q37.1
460	-1.2	5.59	5.5	7	1	1	22.8	PABPC1L2B	ENSP00000362621	 PABPC1L2B:p , poly(A) binding protein, cytoplasmic 1-like 2B [ Source: HGNC 31852 ]	X	72223352	72225551	1	q13.2
461	-1.2	5.38	2.1	3	1	1	57.8	ALDH6A1	ENSP00000450436	 ALDH6A1:p , aldehyde dehydrogenase 6 family, member A1 [ Source: HGNC 7179 ]	14	74523553	74551196	-1	q24.3
462	-1.2	5.37	2.6	4	1	1	45.8	DNAJC28	ENSP00000371373	 DNAJC28:p , DnaJ homolog subfamily C member 28 [ Source: UniProt Q9NX36 ] 	21	34860497	34864027	-1	q22.11
463	-1.2	5.64	0.8	1	1	1	150.0	GIGYF2	ENSP00000362664	 GIGYF2:p , GRB10 interacting GYF protein 2 [Source:HGNC Symbol;Acc: HGNC:11960 ]	2	233562009	233725285	1	q37.1
464	-1.2	5.30	2.3	3	1	1	38.3	TCP10L2	ENSP00000355797	 TCP10L2:p , 	6	167559902	167610401	1	q27
465	-1.2	5.70	4.1	5	1	1	21.6	MAPRE2	ENSP00000468216	 MAPRE2:p , 	18	32556892	32723434	1	q12.1
466	-1.2	5.05	1.7	2	1	1	55.1	gi|15606455|	gi|15606455|	no protein information available	nc				
467	-1.2	5.54	0.8	1	1	1	108.3	ZNF268	ENSP00000444412	 ZNF268:p , 	12	133707570	133783698	1	q24.33
468	-1.2	5.50	0.4	1	1	1	247.9	FLG2	ENSP00000373370	 FLG2:p , filaggrin family member 2 [Source:HGNC Symbol;Acc: HGNC:33276 ]	1	152321213	152332482	-1	q21.3
469	-1.2	5.91	0.6	1	1	1	278.7	SPG11	ENSP00000261866	 SPG11:p , spastic paraplegia 11 (autosomal recessive) [ Source: HGNC 11226 ]	15	44854894	44955876	-1	q21.1
470	-1.2	5.81	1.2	2	1	1	126.1	APC	ENSP00000423224	 APC:p , 	5	112043195	112181936	1	q22.2
471	-1.2	5.22	13	31	1	1	8.5	GLI2	ENSP00000398992	 GLI2:p , 	2	121493199	121750229	1	q14.2
472	-1.2	5.36	0.7	1	1	1	90.0	RSBN1	ENSP00000261441	 RSBN1:p , round spermatid basic protein 1 [Source:HGNC Symbol;Acc: HGNC:25642 ]	1	114304454	114355098	-1	p13.2
473	-1.2	5.30	1.4	2	1	1	149.5	KTN1	ENSP00000391964	 KTN1:p , kinectin 1 (kinesin receptor) [Source:HGNC Symbol;Acc: HGNC:6467 ]	14	56025790	56168244	1	q22.3
474	-1.2	5.90	2.6	4	1	1	48.7	gi|15606285|	gi|15606285|	no protein information available	nc				
475	-1.2	5.01	4.3	17	1	1	47.3	DRD2	ENSP00000278597	 DRD2:p , 	11	113280318	113346413	-1	q23.2
476	-1.2	5.13	1.7	2	1	1	62.4	G6PD	ENSP00000377192	 G6PD:p , glucose-6-phosphate dehydrogenase [ Source: HGNC 4057 ]	X	153759606	153775787	-1	q28
477	-1.2	5.13	0.8	1	1	1	257.2	ENSP00000483469	ENSP00000483469	G protein-coupled receptor 179 [Source:HGNC Symbol;Acc: HGNC:31371 ]	nc				
478	-1.2	5.50	2.4	4	1	1	52.5	ENSP00000474850	ENSP00000474850	no protein information available	11	89644279	89654935	-1	q14.3
479	-1.2	5.43	4.8	6	1	1	25.6	DCDC2	ENSP00000367711	 DCDC2:p , 	6	24171984	24358280	-1	p22.3
480	-1.2	5.47	3.2	5	1	1	43.4	METTL2B	ENSP00000262432	 METTL2B:p , methyltransferase like 2B [ Source: HGNC 18272 ]	7	128095894	128146656	1	q32.1
481	-1.2	5.26	2.5	3	1	1	69.2	IFT74	ENSP00000369402	 IFT74:p , intraflagellar transport 74 [Source:HGNC Symbol;Acc: HGNC:21424 ]	9	26947037	27062928	1	p21.2
482	-1.2	5.68	3.0	5	1	1	41.0	SUGT1	ENSP00000367208	 SUGT1:p , SGT1, suppressor of G2 allele of SKP1 (S. cerevisiae) [Source:HGNC Symbol;Acc: HGNC:16987 ]	13	53226844	53262433	1	q14.3
483	-1.2	5.34	9.3	10	1	1	12.0	C22orf25	ENSP00000396182	Uncharacterized protein C22orf25 [ Source: UniProt Q6ICL3 ] 	22	20004537	20053449	1	q11.21
484	-1.2	5.54	1.5	3	1	1	83.9	PPM1E	ENSP00000312411	 PPM1E:p , protein phosphatase, Mg2+/Mn2+ dependent, 1E [ Source: HGNC 19322 ]	17	56833230	57058983	1	q22
485	-1.2	5.11	1.7	3	1	1	99.8	VWCE	ENSP00000334186	 VWCE:p , von Willebrand factor C and EGF domain-containing protein Precursor (HBV X protein up-regulated gene 11 protei ...	11	61025762	61062896	-1	q12.2
486	-1.2	5.37	1.2	2	1	1	64.1	ENSP00000475216	ENSP00000475216	keratinocyte proline-rich protein [Source:HGNC Symbol;Acc: HGNC:31823 ]	nc				
487	-1.2	7.95	3.0	4	1	1	30.3	GPCPD1	ENSP00000396720	 GPCPD1:p , glycerophosphocholine phosphodiesterase GDE1 homolog (S. cerevisiae) [ Source: HGNC 26957 ]	20	5525085	5591672	-1	p12.3
488	-1.2	5.33	0.8	1	1	1	99.1	PLA2G4E	ENSP00000382434	 PLA2G4E:p , 	15	42273780	42343388	-1	q15.1
489	-1.2	5.63	0.6	1	1	1	153.7	ASXL2	ENSP00000391447	 ASXL2:p , additional sex combs like transcriptional regulator 2 [Source:HGNC Symbol;Acc: HGNC:23805 ]	2	25960557	26101385	-1	p23.3
490	-1.2	6.32	1.1	2	1	1	88.0	CDH18	ENSP00000371710	 CDH18:p , 	5	19473060	20575982	-1	p14.3
491	-1.2	5.43	3.0	5	1	1	25.5	ITGA6	ENSP00000413470	 ITGA6:p , 	2	173292082	173371181	1	q31.1
492	-1.1	5.40	0.7	1	1	1	217.3	ARHGAP21	ENSP00000379709	 ARHGAP21:p , Rho GTPase activating protein 21 [Source:HGNC Symbol;Acc: HGNC:23725 ]	10	24872538	25012597	-1	p12.1
493	-1.1	6.06	0.5	1	1	1	142.6	TTBK1	ENSP00000259750	 TTBK1:p , tau tubulin kinase 1 [Source:HGNC Symbol;Acc: HGNC:19140 ]	6	43211418	43255997	1	p21.1
494	-1.1	5.54	0.3	1	1	1	308.6	PRRC2C	ENSP00000356716	 PRRC2C:p , proline rich coiled-coil 2C [Source:HGNC Symbol;Acc: HGNC:24903 ]	1	171454651	171562650	1	q24.3
495	-1.1	5.66	0.9	2	1	1	134.2	RBM20	ENSP00000358532	 RBM20:p , RNA binding motif protein 20 [Source:HGNC Symbol;Acc:HGNC:27424]	10	112404155	112599227	1	q25.2
496	-1.1	5.47	2.2	3	1	1	74.2	ZNF799	ENSP00000411084	 ZNF799:p , 	19	12500830	12512085	-1	p13.2
497	-1.1	5.66	0.4	1	1	1	191.4	AKAP12	ENSP00000253332	 AKAP12:p , A kinase (PRKA) anchor protein 12 [Source:HGNC Symbol;Acc: HGNC:370 ]	6	151561134	151679692	1	q25.1
498	-1.1	5.74	0.6	1	1	1	216.4	ANAPC1	ENSP00000339109	 ANAPC1:p , anaphase promoting complex subunit 1 [Source:HGNC Symbol;Acc: HGNC:19988 ]	2	112523848	112642267	-1	q13
499	-1.1	5.57	0.5	1	1	1	193.4	LAMB4	ENSP00000205386	 LAMB4:p , laminin, beta 4 [Source:HGNC Symbol;Acc: HGNC:6491 ]	7	107663993	107770801	-1	q31.1
500	-1.1	5.32	1.1	3	1	1	66.4	PICALM	ENSP00000436958	 PICALM:p , phosphatidylinositol binding clathrin assembly protein [Source:HGNC Symbol;Acc: HGNC:15514 ]	11	85668727	85780924	-1	q14.2
501	-1.1	7.40	0.3	1	1	1	343.7	LAMA2	ENSP00000400365	 LAMA2:p , laminin, alpha 2 [Source:HGNC Symbol;Acc:HGNC:6482]	6	129204342	129837714	1	q22.33
502	-1.1	5.37	0.8	1	1	1	127.0	ENSP00000484715	ENSP00000484715	no protein information available	nc				
503	-1.1	5.42	1.4	2	1	1	65.8	ZNF66P	ENSP00000461425	 ZNF66P:p , 	19	20959110	20991922	1	p12
504	-1.1	5.20	5.6	7	1	1	21.5	NRSN1	ENSP00000367752	 NRSN1:p , 	6	24126350	24155128	1	p22.3
505	-1.1	5.45	2.3	3	1	1	64.8	ZNF354C	ENSP00000324064	 ZNF354C:p , zinc finger protein 354C; KRAB-zinc finger protein synten [Homo sapiens]. [ Source: RefSeq (NM_014594) ]&nb ...	5	178487416	178510538	1	q35.3
506	-1.1	5.30	2.9	4	1	1	35.4	STX18	ENSP00000426648	 STX18:p , syntaxin 18 [Source:HGNC Symbol;Acc: HGNC:15942 ]	4	4417469	4544073	-1	p16.2
507	-1.1	5.81	1.2	2	1	1	57.0	VIPAS39	ENSP00000339122	 VIPAS39:p , VPS33B interacting protein, apical-basolateral polarity regulator, spe-39 homolog [Source:HGNC Symbol;Acc:  ...	14	77893018	77924295	-1	q24.3
508	-1.1	5.36	3.3	5	1	1	27.8	ENSP00000476927	ENSP00000476927	no protein information available	nc				
509	-1.1	5.68	0.4	1	1	1	187.6	WDR90	ENSP00000448122	 WDR90:p , 	16	699311	717833	1	p13.3
510	-1.1	5.70	4.0	5	1	1	31.2	SMPD4	ENSP00000406325	 SMPD4:p , 	2	130908981	130940323	-1	q21.1
511	-1.1	5.60	2.5	4	1	1	76.5	ILF3	ENSP00000384660	 ILF3:p , interleukin enhancer binding factor 3 [Source:HGNC Symbol;Acc: HGNC:6038 ]	19	10764937	10803093	1	p13.2
512	-1.1	5.70	0.6	1	1	1	150.7	YEATS2	ENSP00000306983	 YEATS2:p , YEATS domain containing 2 [Source:HGNC Symbol;Acc: HGNC:25489 ]	3	183415606	183530413	1	q27.1
513	-1.1	5.72	2.5	4	1	1	48.6	C9orf156	ENSP00000364260	 C9orf156:p , tRNA methyltransferase O [Source:HGNC Symbol;Acc: HGNC:30967 ]	9	100666771	100684852	-1	q22.33
514	-1.1	5.87	2.4	5	1	1	22.1	ENSP00000482619	ENSP00000482619	no protein information available	nc				
515	-1.1	5.48	2.2	3	1	1	47.3	FBXO9	ENSP00000359977	 FBXO9:p , 	6	52916789	52965671	1	p12.1
516	-1.1	5.48	3.0	4	1	1	52.8	PTPN11	ENSP00000376376	 PTPN11:p , protein tyrosine phosphatase, non-receptor type 11 [ Source: HGNC 9644 ]	12	112856155	112947717	1	q24.13
517	-1.1	5.52	2.0	3	1	1	49.1	KLHDC10	ENSP00000334140	 KLHDC10:p , kelch domain containing 10 [Source:HGNC Symbol;Acc:HGNC:22194]	7	129710350	129773596	1	q32.2
518	-1.1	5.98	3.7	13	1	1	27.4	TMEM8A	ENSP00000401931	 TMEM8A:p , 	16	420773	437113	-1	p13.3
519	-1.1	5.46	1.6	2	1	1	63.7	GPC5	ENSP00000366267	 GPC5:p , glypican 5 [ Source: HGNC 4453 ]	13	92050929	93519490	1	q31.3
520	-1.1	7.46	3.2	5	1	1	32.7	TTC21B	ENSP00000376460	 TTC21B:p , 	2	166713985	166810353	-1	q24.3
521	-1.1	5.26	5.8	6	1	1	14.7	sp|REF_HEVBR|	sp|REF_HEVBR|	Rubber elongation factor protein; REF; Hev b 1; 	nc				
522	-1.1	5.72	0.8	1	1	1	123.5	ADCY2	ENSP00000342952	 ADCY2:p , Adenylate cyclase, type II ( EC 4.6.1.1 ) (ATP pyrophosphate-lyase) (Adenylyl cyclase). [ Source: SWISSPROT ( ...	5	7396321	7830194	1	p15.31
523	-1.0	5.38	1.8	2	1	1	68.6	ATG7	ENSP00000412580	 ATG7:p , ATG7 autophagy related 7 homolog (S. cerevisiae) [ Source: HGNC 16935 ]	3	11313995	11599139	1	p25.3
524	-1.0	5.32	0.8	1	1	1	107.5	C17orf104	ENSP00000386452	 C17orf104:p , 	17	42733762	42767676	1	q21.31
525	-1.0	6.65	1.0	2	1	1	106.7	HDAC7	ENSP00000080059	 HDAC7:p , histone deacetylase 7 [ Source: HGNC 14067 ]	12	48176505	48226915	-1	q13.11
526	-1.0	5.23	0.7	1	1	1	274.0	ZFHX2	ENSP00000413418	 ZFHX2:p , zinc finger homeobox 2 [ Source: HGNC 20152 ]	14	23990125	24025401	-1	q11.2
527	-1.0	5.22	0.3	1	1	1	207.9	BAZ2A	ENSP00000368754	 BAZ2A:p , bromodomain adjacent to zinc finger domain 2A [Source:HGNC Symbol;Acc: HGNC:962 ]	12	56989380	57030600	-1	q13.3
528	-1.0	5.61	0.5	1	1	1	164.3	LIMCH1	ENSP00000425631	 LIMCH1:p , LIM and calponin homology domains 1 [ Source: HGNC 29191 ]	4	41361624	41702061	1	p13
