# Supplementary material for: SKI activates the Hippo pathway via LIMD1 to inhibit cardiac fibroblast activation
Source: Basic Res Cardiol. 2021 Apr 13;116(1):25. doi: 10.1007/s00395-021-00865-9 (PMC8043893; doi:10.1007/s00395-021-00865-9)
Supplement: Supplementary file 6 — Electronic supplementary material 6 (XLS 78 kb) [file 395_2021_865_MOESM6_ESM.xls]

rank	log(e)	log(I)	% (measured)	% (corrected)	unique	total	Mr	Identifier	Accession	Description	Chromosome	Start	End	Strand	Band
1	-1114.7	9.27	63	82	96	456	80.0	SKI	ENSP00000367797	 SKI:p , SKI proto-oncogene [Source:HGNC Symbol;Acc: HGNC:10896 ]	1	2160134	2241558	1	p36.33		GO subcellular	none
2	-1262.1	7.86	23	30	118	185	628.7	AHNAK	ENSP00000367263	 AHNAK:p , AHNAK nucleoprotein [Source:HGNC Symbol;Acc: HGNC:347 ]	11	62201016	62323707	-1	q12.3		name	anonymous
3	-641.6	8.64	53	89	51	168	66.0	KRT1	ENSP00000252244	 KRT1:p , keratin 1 [Source:HGNC Symbol;Acc: HGNC:6412 ]	12	53068520	53074191	-1	q13.13		CELL cell type	none
4	-573.9	8.54	44	78	47	149	58.8	KRT10	ENSP00000269576	 KRT10:p , keratin 10 [Source:HGNC Symbol;Acc: HGNC:6413 ]	17	38974369	38978847	-1	q21.2		store trace	yes
5	-1034.2	7.82	38	56	89	148	279.8	FLNA	ENSP00000353467	 FLNA:p , filamin A [Source:HGNC Symbol;Acc: HGNC:3754 ]	X	153576892	153603006	-1	q28		BRENDA cell culture	none
6	-460.9	7.89	55	66	38	95	69.2	sp|ALBU_BOVIN|	sp|ALBU_BOVIN|	Serum albumin; BSA; Bos d 6; Flags: Precursor; 	nc						BRENDA tissue	none
7	-630.3	8.34	54	66	48	90	65.4	KRT2	ENSP00000310861	 KRT2:p , keratin 2 [Source:HGNC Symbol;Acc: HGNC:6439 ]	12	53038342	53045948	-1	q13.13
8	-241.5	8.62	39	50	24	85	26.6	gi|15606020|	gi|15606020|	biotin [acetyl-CoA-carboxylase] ligase [Aquifex aeolicus VF5]	nc				
9	-361.9	8.18	44	70	30	83	62.0	KRT9	ENSP00000246662	 KRT9:p , keratin 9 [Source:HGNC Symbol;Acc: HGNC:6447 ]	17	39722096	39728310	-1	q21.2
10	-141.0	7.92	51	75	13	82	18.0	RPS27A	ENSP00000383981	 RPS27A:p , ribosomal protein S27a [Source:HGNC Symbol;Acc: HGNC:10417 ]	2	55459039	55462989	1	p16.1
11	-505.1	7.57	32	39	43	81	152.4	RRBP1	ENSP00000367044	 RRBP1:p , ribosome binding protein 1 [Source:HGNC Symbol;Acc: HGNC:10448 ]	20	17594323	17662940	-1	p12.1
12	-468.0	7.36	20	31	46	73	226.4	MYH9	ENSP00000216181	 MYH9:p , myosin heavy chain 9 [Source:HGNC Symbol;Acc: HGNC:7579 ]	22	36677327	36784063	-1	q12.3
13	-255.8	8.50	37	58	23	68	32.7	RPL6	ENSP00000202773	 RPL6:p , ribosomal protein L6 [Source:HGNC Symbol;Acc: HGNC:10362 ]	12	112842994	112856642	-1	q24.13
14	-498.2	7.30	21	33	45	65	270.5	MAP1B	ENSP00000296755	 MAP1B:p , microtubule associated protein 1B [Source:HGNC Symbol;Acc: HGNC:6836 ]	5	71403061	71505395	1	q13.2
15	-357.6	7.86	36	59	29	61	62.3	KRT5	ENSP00000252242	 KRT5:p , keratin 5 [Source:HGNC Symbol;Acc: HGNC:6442 ]	12	52908359	52914471	-1	q13.13
16	-179.5	9.03	32	41	17	56	24.4	sp|TRYP_PIG|	sp|TRYP_PIG|	Trypsin; EC 3.4.21.4; Flags: Precursor; 	nc				
17	-291.8	7.31	33	46	26	53	85.8	PALLD	ENSP00000426947	 PALLD:p , palladin, cytoskeletal associated protein [ Source: HGNC 17068 ]	4	169418217	169849608	1	q32.3
18	-291.4	7.33	13	17	27	48	245.3	MAP4	ENSP00000407602	 MAP4:p , microtubule associated protein 4 [Source:HGNC Symbol;Acc: HGNC:6862 ]	3	47892182	48130769	-1	p21.31
19	-308.1	7.87	46	57	25	46	51.5	KRT14	ENSP00000167586	 KRT14:p , keratin 14 [Source:HGNC Symbol;Acc: HGNC:6416 ]	17	39738531	39743173	-1	q21.2
20	-364.1	7.23	12	24	27	45	282.2	HRNR	ENSP00000357791	 HRNR:p , hornerin [Source:HGNC Symbol;Acc: HGNC:20846 ]	1	152184558	152196669	-1	q21.3
21	-255.7	7.25	30	40	23	43	95.9	ABCF1	ENSP00000313603	 ABCF1:p , ATP binding cassette subfamily F member 1 [Source:HGNC Symbol;Acc: HGNC:70 ]	6	30539153	30564956	1	p21.33
22	-265.4	7.16	21	34	26	39	138.7	EIF5B	ENSP00000289371	 EIF5B:p , eukaryotic translation initiation factor 5B [Source:HGNC Symbol;Acc: HGNC:30793 ]	2	99953816	100016728	1	q11.2
23	-182.1	7.74	53	100+	17	39	24.2	RPS8	ENSP00000379888	 RPS8:p , ribosomal protein S8 [Source:HGNC Symbol;Acc: HGNC:10441 ]	1	45240923	45244451	1	p34.1
24	-332.6	6.90	13	18	34	38	358.0	RANBP2	ENSP00000283195	 RANBP2:p , RAN binding protein 2 [Source:HGNC Symbol;Acc: HGNC:9848 ]	2	109335937	109402267	1	q12.3
25	-236.4	7.08	13	20	25	38	220.3	CHD4	ENSP00000440392	 CHD4:p , chromodomain helicase DNA binding protein 4 [Source:HGNC Symbol;Acc: HGNC:1919 ]	12	6679249	6716642	-1	p13.31
26	-175.8	7.15	33	69	17	33	63.8	MTDH	ENSP00000338235	 MTDH:p , metadherin [Source:HGNC Symbol;Acc: HGNC:29608 ]	8	98656407	98740998	1	q22.1
27	-157.4	8.20	28	52	14	33	21.9	HIST1H1E	ENSP00000307705	 HIST1H1E:p , histone cluster 1 H1 family member e [Source:HGNC Symbol;Acc: HGNC:4718 ]	6	26156559	26157343	1	p22.2
28	-174.1	7.19	29	46	14	32	59.5	NOP58	ENSP00000264279	 NOP58:p , NOP58 ribonucleoprotein [Source:HGNC Symbol;Acc: HGNC:29926 ]	2	203130439	203168389	1	q33.1
29	-172.7	7.48	40	50	18	32	38.6	ANXA2	ENSP00000379342	 ANXA2:p , annexin A2 [Source:HGNC Symbol;Acc: HGNC:537 ]	15	60639333	60695082	-1	q22.2
30	-182.0	6.96	46	53	18	30	42.0	CYR61	ENSP00000398736	 CYR61:p , cysteine-rich, angiogenic inducer, 61 [Source:HGNC Symbol;Acc:HGNC:2654]	1	86046444	86049645	1	p22.3
31	-176.2	7.50	24	32	16	30	70.0	HSPA1A	ENSP00000364802	 HSPA1A:p , heat shock protein family A (Hsp70) member 1A [Source:HGNC Symbol;Acc: HGNC:5232 ]	6	31783291	31785717	1	p21.33
32	-212.6	6.93	7.8	11	25	29	331.6	DSP	ENSP00000369129	 DSP:p , desmoplakin [Source:HGNC Symbol;Acc: HGNC:3052 ]	6	7541808	7586950	1	p24.3
33	-254.3	6.93	14	19	25	28	225.4	TRIP12	ENSP00000373696	 TRIP12:p , thyroid hormone receptor interactor 12 [Source:HGNC Symbol;Acc: HGNC:12306 ]	2	230628554	230787955	-1	q36.3
34	-119.1	7.06	11	23	13	28	118.2	U2SURP	ENSP00000418563	 U2SURP:p , U2 snRNP associated SURP domain containing [Source:HGNC Symbol;Acc: HGNC:30855 ]	3	142720010	142779567	1	q23
35	-216.5	6.91	36	63	19	25	61.5	CTTN	ENSP00000301843	 CTTN:p , cortactin [Source:HGNC Symbol;Acc: HGNC:3338 ]	11	70244510	70282690	1	q13.3
36	-173.1	6.87	23	43	20	25	90.7	TOP1	ENSP00000354522	 TOP1:p , DNA topoisomerase I [Source:HGNC Symbol;Acc: HGNC:11986 ]	20	39657458	39753127	1	q12
37	-136.5	7.06	20	29	16	25	73.9	GTPBP4	ENSP00000354040	 GTPBP4:p , GTP binding protein 4 [Source:HGNC Symbol;Acc: HGNC:21535 ]	10	1034338	1065876	1	p15.3
38	-173.0	6.94	24	31	17	24	80.0	PCCA	ENSP00000365462	 PCCA:p , propionyl-CoA carboxylase subunit alpha [Source:HGNC Symbol;Acc: HGNC:8653 ]	13	100741269	101182686	1	q32.3
39	-166.4	6.94	15	21	19	24	129.6	PC	ENSP00000377527	 PC:p , pyruvate carboxylase [Source:HGNC Symbol;Acc: HGNC:8636 ]	11	66615704	66725847	-1	q13.2
40	-137.5	6.97	53	58	14	24	22.6	TAGLN	ENSP00000376678	 TAGLN:p , transgelin [Source:HGNC Symbol;Acc:HGNC:11553]	11	117070037	117075498	1	q23.3
41	-109.2	7.53	37	82	11	24	17.7	RPL23A	ENSP00000389103	 RPL23A:p , ribosomal protein L23a [Source:HGNC Symbol;Acc: HGNC:10317 ]	17	27046411	27051377	1	q11.2
42	-315.2	7.84	28	43	17	23	60.0	KRT6A	ENSP00000369317	 KRT6A:p , keratin 6A [Source:HGNC Symbol;Acc: HGNC:6443 ]	12	52880958	52887041	-1	q13.13
43	-168.3	6.82	7.5	18	17	21	263.7	SON	ENSP00000348984	 SON:p , SON DNA binding protein [Source:HGNC Symbol;Acc: HGNC:11183 ]	21	34914924	34949812	1	q22.11
44	-150.6	6.79	38	68	15	21	53.3	MECP2	ENSP00000395535	 MECP2:p , methyl-CpG binding protein 2 [Source:HGNC Symbol;Acc: HGNC:6990 ]	X	153287024	153402578	-1	q28
45	-150.5	7.00	24	32	14	21	66.0	NOP56	ENSP00000370589	 NOP56:p , NOP56 ribonucleoprotein [Source:HGNC Symbol;Acc: HGNC:15911 ]	20	2632791	2639039	1	p13
46	-62.0	7.72	33	60	6	21	12.5	RPL36AL	ENSP00000346012	 RPL36AL:p , ribosomal protein L36a like [Source:HGNC Symbol;Acc: HGNC:10346 ]	14	50085237	50087403	-1	q21.3
47	-150.7	6.75	11	19	16	20	195.3	TJP1	ENSP00000281537	 TJP1:p , tight junction protein 1 [Source:HGNC Symbol;Acc: HGNC:11827 ]	15	29991571	30261068	-1	q13.1
48	-119.6	6.69	25	45	13	20	64.1	ENSP00000475216	ENSP00000475216	keratinocyte proline-rich protein [Source:HGNC Symbol;Acc: HGNC:31823 ]	nc				
49	-78.0	7.57	27	49	8	20	15.8	RPS23	ENSP00000296674	 RPS23:p , ribosomal protein S23 [Source:HGNC Symbol;Acc: HGNC:10410 ]	5	81569177	81574396	-1	q14.2
50	-142.3	7.26	30	40	14	19	53.6	VIM	ENSP00000224237	 VIM:p , vimentin [Source:HGNC Symbol;Acc: HGNC:12692 ]	10	17270258	17279592	1	p13
51	-158.2	7.14	21	30	13	18	70.9	HSPA8	ENSP00000437125	 HSPA8:p , heat shock protein family A (Hsp70) member 8 [Source:HGNC Symbol;Acc: HGNC:5241 ]	11	122928197	122933938	-1	q24.1
52	-131.6	6.80	26	41	13	18	62.6	CALD1	ENSP00000398826	 CALD1:p , caldesmon 1 [Source:HGNC Symbol;Acc:HGNC:1441]	7	134429003	134655479	1	q33
53	-104.6	6.84	27	53	11	18	54.9	RSL1D1	ENSP00000460871	 RSL1D1:p , ribosomal L1 domain containing 1 [Source:HGNC Symbol;Acc: HGNC:24534 ]	16	11929056	11945442	-1	p13.13
54	-113.4	6.84	17	24	13	17	81.7	JUP	ENSP00000377507	 JUP:p , junction plakoglobin [Source:HGNC Symbol;Acc: HGNC:6207 ]	17	39775692	39943183	-1	q21.2
55	-102.5	6.55	13	23	11	17	113.7	DSG1	ENSP00000257192	 DSG1:p , desmoglein 1 [Source:HGNC Symbol;Acc: HGNC:3048 ]	18	28898052	28936992	1	q12.1
56	-37.8	6.63	11	30	4	17	53.4	SRSF11	ENSP00000359989	 SRSF11:p , serine and arginine rich splicing factor 11 [Source:HGNC Symbol;Acc: HGNC:10782 ]	1	70671365	70718735	1	p31.1
57	-122.6	6.69	19	26	12	16	74.6	SRP72	ENSP00000342181	 SRP72:p , signal recognition particle 72 [Source:HGNC Symbol;Acc: HGNC:11303 ]	4	57333081	57369839	1	q12
58	-24.5	7.22	27	60	4	16	11.1	RPL37	ENSP00000274242	 RPL37:p , ribosomal protein L37 [ Source: HGNC 10347 ]	5	40825364	40835437	-1	p13.1
59	-98.4	6.78	20	38	10	15	59.3	RBM39	ENSP00000253363	 RBM39:p , RNA binding motif protein 39 [ Source: HGNC 15923 ]	20	34291531	34330234	-1	q11.22
60	-96.8	6.85	16	28	10	15	62.0	GNL3	ENSP00000395772	 GNL3:p , G protein nucleolar 3 [Source:HGNC Symbol;Acc: HGNC:29931 ]	3	52715172	52728508	1	p21.1
61	-93.8	6.75	26	30	10	15	41.7	ACTB	ENSP00000349960	 ACTB:p , actin beta [Source:HGNC Symbol;Acc: HGNC:132 ]	7	5566782	5603415	-1	p22.1
62	-91.3	6.59	5.1	10	9	15	247.9	FLG2	ENSP00000373370	 FLG2:p , filaggrin family member 2 [Source:HGNC Symbol;Acc: HGNC:33276 ]	1	152321213	152332482	-1	q21.3
63	-81.9	6.67	15	25	9	15	66.9	LARP7	ENSP00000344950	 LARP7:p , La ribonucleoprotein domain family member 7 [Source:HGNC Symbol;Acc: HGNC:24912 ]	4	113558120	113578748	1	q25
64	-71.6	6.79	14	20	8	15	60.1	PSIP1	ENSP00000370114	 PSIP1:p , PC4 and SFRS1 interacting protein 1 [Source:HGNC Symbol;Acc: HGNC:9527 ]	9	15464064	15511017	-1	p22.3
65	-59.5	8.22	1.8	2	8	15	531.5	PLEC	ENSP00000323856	 PLEC:p , plectin [Source:HGNC Symbol;Acc: HGNC:9069 ]	8	144989321	145050902	-1	q24.3
66	-94.5	6.55	15	22	11	14	83.2	HSP90AB1	ENSP00000360709	 HSP90AB1:p , heat shock protein 90 alpha family class B member 1 [Source:HGNC Symbol;Acc: HGNC:5258 ]	6	44214824	44221620	1	p21.1
67	-79.7	7.76	23	39	5	14	22.6	HIST1H1B	ENSP00000330074	 HIST1H1B:p , histone cluster 1 H1 family member b [Source:HGNC Symbol;Acc: HGNC:4719 ]	6	27834570	27835359	-1	p22.1
68	-71.5	6.70	1.6	2	9	14	434.9	FLG	ENSP00000357789	 FLG:p , filaggrin [Source:HGNC Symbol;Acc: HGNC:3748 ]	1	152274651	152297679	-1	q21.3
69	-65.5	6.51	22	32	8	13	38.0	DNAJB1	ENSP00000254322	 DNAJB1:p , DnaJ heat shock protein family (Hsp40) member B1 [Source:HGNC Symbol;Acc: HGNC:5270 ]	19	14625582	14640582	-1	p13.12
70	-90.0	6.74	12	21	9	12	89.2	NOP2	ENSP00000444437	 NOP2:p , NOP2 nucleolar protein [Source:HGNC Symbol;Acc: HGNC:7867 ]	12	6666029	6677857	-1	p13.31
71	-82.0	6.69	18	32	8	12	46.5	LUC7L2	ENSP00000347005	 LUC7L2:p , LUC7 like 2, pre-mRNA splicing factor [Source:HGNC Symbol;Acc: HGNC:21608 ]	7	139025105	139108198	1	q34
72	-77.4	6.59	19	38	8	12	51.4	LUC7L3	ENSP00000425092	 LUC7L3:p , LUC7 like 3 pre-mRNA splicing factor [Source:HGNC Symbol;Acc: HGNC:24309 ]	17	48796905	48833574	1	q21.33
73	-75.5	6.50	7.1	14	10	12	139.2	SCAF1	ENSP00000353769	 SCAF1:p , SR-related CTD associated factor 1 [Source:HGNC Symbol;Acc: HGNC:30403 ]	19	50145382	50161899	1	q13.33
74	-60.8	6.77	23	62	7	12	28.7	RPS6	ENSP00000369757	 RPS6:p , ribosomal protein S6 [Source:HGNC Symbol;Acc: HGNC:10429 ]	9	19375713	19380252	-1	p22.1
75	-44.0	7.69	13	48	5	12	17.7	RPL29	ENSP00000294189	 RPL29:p , ribosomal protein L29 [Source:HGNC Symbol;Acc: HGNC:10331 ]	3	52027616	52029958	-1	p21.2
76	-43.3	7.22	18	28	5	12	18.9	PTN	ENSP00000341170	 PTN:p , pleiotrophin [ Source: HGNC 9630 ]	7	136912088	137028611	-1	q33
77	-233.1	7.82	23	28	9	11	51.2	KRT16	ENSP00000301653	 KRT16:p , keratin 16 [Source:HGNC Symbol;Acc: HGNC:6423 ]	17	39766030	39772151	-1	q21.2
78	-138.1	6.72	5.3	8	10	11	232.9	CHD3	ENSP00000369716	 CHD3:p , chromodomain helicase DNA binding protein 3 [Source:HGNC Symbol;Acc: HGNC:1918 ]	17	7788124	7816078	1	p13.1
79	-80.3	6.39	5.4	11	9	11	228.7	SEC16A	ENSP00000360771	 SEC16A:p , SEC16 homolog A, endoplasmic reticulum export factor [Source:HGNC Symbol;Acc: HGNC:29006 ]	9	139334549	139372141	-1	q34.3
80	-49.0	6.72	22	52	5	11	20.9	H1F0	ENSP00000344504	 H1F0:p , H1 histone family member 0 [Source:HGNC Symbol;Acc: HGNC:4714 ]	22	38201114	38203442	1	q13.1
81	-6.6	6.96	7.3	11	1	11	11.8	HMGA2	ENSP00000384026	 HMGA2:p , high mobility group AT-hook 2 [ Source: HGNC 5009 ]	12	66217911	66360075	1	q14.3
82	-84.5	6.36	19	22	10	10	59.6	CCT8	ENSP00000286788	 CCT8:p , chaperonin containing TCP1 subunit 8 [Source:HGNC Symbol;Acc: HGNC:1623 ]	21	30428126	30446118	-1	q21.3
83	-79.9	6.41	5.3	9	9	10	299.4	SRRM2	ENSP00000301740	 SRRM2:p , serine/arginine repetitive matrix 2 [Source:HGNC Symbol;Acc: HGNC:16639 ]	16	2802330	2822539	1	p13.3
84	-75.4	6.58	7.9	12	9	10	136.6	AP3D1	ENSP00000347416	 AP3D1:p , adaptor related protein complex 3 subunit delta 1 [Source:HGNC Symbol;Acc: HGNC:568 ]	19	2100988	2164464	-1	p13.3
85	-70.1	6.49	3.7	5	9	10	269.8	ENSP00000483300	ENSP00000483300	no protein information available	nc				
86	-63.1	6.53	14	17	8	10	58.0	PKM	ENSP00000455736	 PKM:p , pyruvate kinase, muscle [Source:HGNC Symbol;Acc: HGNC:9021 ]	15	72491370	72524164	-1	q23
87	-56.2	6.41	30	43	6	10	32.2	TXNL1	ENSP00000217515	 TXNL1:p , thioredoxin like 1 [Source:HGNC Symbol;Acc: HGNC:12436 ]	18	54264439	54318831	-1	q21.31
88	-41.7	6.91	39	69	4	10	11.3	DCD	ENSP00000293371	 DCD:p , dermcidin [Source:HGNC Symbol;Acc: HGNC:14669 ]	12	55038375	55042277	-1	q13.2
89	-17.6	6.80	27	30	2	10	8.2	SPRR2G	ENSP00000357737	 SPRR2G:p , small proline-rich protein 2G [Source:HGNC Symbol;Acc: HGNC:11267 ]	1	153122058	153123345	-1	q21.3
90	-178.8	7.67	21	25	8	9	48.1	KRT17	ENSP00000308452	 KRT17:p , keratin 17 [Source:HGNC Symbol;Acc: HGNC:6427 ]	17	39775689	39781094	-1	q21.2
91	-147.5	7.79	14	19	7	9	49.6	KRT13	ENSP00000246635	 KRT13:p , keratin 13 [Source:HGNC Symbol;Acc: HGNC:6415 ]	17	39657233	39661957	-1	q21.2
92	-93.6	7.18	16	21	8	9	56.8	KRT78	ENSP00000306261	 KRT78:p , keratin 78, type II [Source:HGNC Symbol;Acc: HGNC:28926 ]	12	53231588	53242876	-1	q13.13
93	-70.9	6.51	14	49	7	9	71.6	SREK1	ENSP00000334538	 SREK1:p , splicing regulatory glutamic acid and lysine rich protein 1 [Source:HGNC Symbol;Acc: HGNC:17882 ]	5	65435799	65479443	1	q12.3
94	-64.0	6.33	21	41	7	9	43.6	LYAR	ENSP00000345917	 LYAR:p , Ly1 antibody reactive [Source:HGNC Symbol;Acc: HGNC:26021 ]	4	4269428	4291896	-1	p16.3
95	-59.9	6.56	12	19	8	9	61.2	HP1BP3	ENSP00000312625	 HP1BP3:p , heterochromatin protein 1 binding protein 3 [Source:HGNC Symbol;Acc: HGNC:24973 ]	1	21069154	21113816	-1	p36.12
96	-56.1	6.69	13	21	8	9	54.2	NONO	ENSP00000276079	 NONO:p , non-POU domain containing octamer binding [Source:HGNC Symbol;Acc: HGNC:7871 ]	X	70503042	70521018	1	q13.1
97	-65.0	6.28	12	16	8	8	91.4	DDX24	ENSP00000452145	 DDX24:p , 	14	94517266	94547591	-1	q32.12
98	-63.1	6.20	18	28	7	8	63.9	PDLIM5	ENSP00000321746	 PDLIM5:p , PDZ and LIM domain 5 [Source:HGNC Symbol;Acc: HGNC:17468 ]	4	95373037	95589377	1	q22.3
99	-59.3	6.54	19	29	6	8	36.0	GAPDH	ENSP00000229239	 GAPDH:p , glyceraldehyde-3-phosphate dehydrogenase [Source:HGNC Symbol;Acc: HGNC:4141 ]	12	6643093	6647537	1	p13.31
100	-55.4	6.32	7.9	11	6	8	93.8	DSC1	ENSP00000257197	 DSC1:p , desmocollin 1 [Source:HGNC Symbol;Acc: HGNC:3035 ]	18	28709199	28742819	-1	q12.1
101	-52.9	6.21	12	18	7	8	84.4	RRP1B	ENSP00000339145	 RRP1B:p , ribosomal RNA processing 1B [Source:HGNC Symbol;Acc: HGNC:23818 ]	21	45079429	45115958	1	q22.3
102	-29.6	6.75	25	34	4	8	13.9	HIST2H2BF	ENSP00000358164	 HIST2H2BF:p , histone cluster 2 H2B family member f [Source:HGNC Symbol;Acc: HGNC:24700 ]	1	149754245	149783928	-1	q21.2
103	-60.1	6.20	23	30	7	7	40.8	NSFL1C	ENSP00000418529	 NSFL1C:p , NSFL1 cofactor [Source:HGNC Symbol;Acc: HGNC:15912 ]	20	1422807	1448417	-1	p13
104	-54.7	6.60	7.1	10	7	7	108.1	CCDC80	ENSP00000206423	 CCDC80:p , coiled-coil domain containing 80 [Source:HGNC Symbol;Acc: HGNC:30649 ]	3	112323407	112368377	-1	q13.2
105	-52.0	6.60	17	41	6	7	25.1	sp|CASB_BOVIN|	sp|CASB_BOVIN|	Beta-casein; Contains: Casoparan; Contains: Antioxidant peptide; Contains: Casohypotensin; Flags: Precursor; 	nc				
106	-50.8	6.16	7.8	14	6	7	85.7	RBM28	ENSP00000223073	 RBM28:p , RNA binding motif protein 28 [Source:HGNC Symbol;Acc: HGNC:21863 ]	7	127950437	127983962	-1	q32.1
107	-42.4	6.11	4.4	7	6	7	144.3	TCOF1	ENSP00000409944	 TCOF1:p , treacle ribosome biogenesis factor 1 [Source:HGNC Symbol;Acc: HGNC:11654 ]	5	149737202	149779871	1	q32
108	-42.1	6.22	16	25	5	7	37.5	PCBP1	ENSP00000305556	 PCBP1:p , poly(rC) binding protein 1 [Source:HGNC Symbol;Acc: HGNC:8647 ]	2	70314585	70316332	1	p13.3
109	-41.9	6.38	3.1	6	6	7	201.4	RBBP6	ENSP00000317872	 RBBP6:p , RB binding protein 6, ubiquitin ligase [Source:HGNC Symbol;Acc: HGNC:9889 ]	16	24549014	24584184	1	p12.1
110	-40.3	6.38	23	30	6	7	26.0	sp|CAS2_BOVIN|	sp|CAS2_BOVIN|	Alpha-S2-casein; Contains: Casocidin-1; Casocidin-I; Flags: Precursor; 	nc				
111	-39.3	6.24	5.1	10	5	7	116.9	PRPF4B	ENSP00000433547	 PRPF4B:p , pre-mRNA processing factor 4B [Source:HGNC Symbol;Acc: HGNC:17346 ]	6	4021501	4065217	1	p25.2
112	-37.9	6.41	18	27	5	7	29.2	FRG1	ENSP00000226798	 FRG1:p , FSHD region gene 1 [Source:HGNC Symbol;Acc: HGNC:3954 ]	4	190861943	190884359	1	q35.2
113	-35.4	6.88	12	24	6	7	33.2	ARGLU1	ENSP00000383059	 ARGLU1:p , arginine and glutamate rich 1 [Source:HGNC Symbol;Acc: HGNC:25482 ]	13	107194021	107220512	-1	q33.3
114	-30.2	6.41	48	52	4	7	9.9	SPRR1B	ENSP00000306461	 SPRR1B:p , small proline-rich protein 1B [ Source: HGNC 11260 ]	1	153003678	153005376	1	q21.3
115	-21.9	6.41	28	48	3	7	11.7	HMGA1	ENSP00000308227	 HMGA1:p , high mobility group AT-hook 1 [Source:HGNC Symbol;Acc: HGNC:5010 ]	6	34204650	34214008	1	p21.31
116	-91.9	8.04	11	17	6	6	61.9	KRT77	ENSP00000342710	 KRT77:p , keratin 77 [Source:HGNC Symbol;Acc: HGNC:20411 ]	12	53083410	53097247	-1	q13.13
117	-59.2	6.18	14	16	6	6	47.2	KRT80	ENSP00000369361	 KRT80:p , keratin 80, type II [Source:HGNC Symbol;Acc: HGNC:27056 ]	12	52562780	52585784	-1	q13.13
118	-52.3	6.10	2.3	4	6	6	331.1	MAP1A	ENSP00000371462	 MAP1A:p , microtubule associated protein 1A [Source:HGNC Symbol;Acc: HGNC:6835 ]	15	43803156	43823818	1	q15.3
119	-47.7	6.57	16	23	6	6	37.4	HNRNPA2B1	ENSP00000346694	 HNRNPA2B1:p , heterogeneous nuclear ribonucleoprotein A2/B1 [Source:HGNC Symbol;Acc: HGNC:5033 ]	7	26229547	26241149	-1	p15.2
120	-44.5	6.24	27	48	5	6	15.2	FABP5	ENSP00000297258	 FABP5:p , fatty acid binding protein 5 [Source:HGNC Symbol;Acc: HGNC:3560 ]	8	82192598	82197012	1	q21.13
121	-44.0	6.30	6.5	11	6	6	89.7	TGM1	ENSP00000206765	 TGM1:p , transglutaminase 1 (K polypeptide epidermal type I, protein-glutamine-gamma-glutamyltransferase) [ Source: HGN ...	14	24718320	24733638	-1	q12
122	-43.4	6.46	13	27	5	6	51.5	SNRNP70	ENSP00000472998	 SNRNP70:p , small nuclear ribonucleoprotein U1 subunit 70 [Source:HGNC Symbol;Acc: HGNC:11150 ]	19	49588676	49611862	1	q13.33
123	-38.9	6.12	6.9	16	5	6	88.6	PPIG	ENSP00000260970	 PPIG:p , peptidylprolyl isomerase G [Source:HGNC Symbol;Acc: HGNC:14650 ]	2	170440850	170497916	1	q31.1
124	-38.4	6.12	7.3	10	5	6	90.2	SART1	ENSP00000310448	 SART1:p , spliceosome associated factor 1, recruiter of U4/U6.U5 tri-snRNP [Source:HGNC Symbol;Acc: HGNC:10538 ]	11	65729160	65747299	1	q13.1
125	-33.2	6.29	4.9	11	5	6	105.9	PRPF40A	ENSP00000386458	 PRPF40A:p , pre-mRNA processing factor 40 homolog A [Source:HGNC Symbol;Acc: HGNC:16463 ]	2	153508107	153574511	-1	q23.3
126	-26.9	6.32	18	23	4	6	22.1	PRDX1	ENSP00000361152	 PRDX1:p , peroxiredoxin 1 [Source:HGNC Symbol;Acc: HGNC:9352 ]	1	45976708	45988719	-1	p34.1
127	-21.1	6.36	28	32	3	6	10.8	S100A8	ENSP00000357721	 S100A8:p , S100 calcium binding protein A8 [Source:HGNC Symbol;Acc: HGNC:10498 ]	1	153362508	153363664	-1	q21.3
128	-101.7	7.88	10	16	2	5	12.2	RPS27A	ENSP00000408482	 RPS27A:p , ribosomal protein S27a [Source:HGNC Symbol;Acc: HGNC:10417 ]	2	55459039	55462989	1	p16.1
129	-96.3	7.25	6.4	8	4	5	69.3	ALB	ENSP00000295897	 ALB:p , albumin [Source:HGNC Symbol;Acc: HGNC:399 ]	4	74262831	74287129	1	q13.3
130	-65.4	7.20	6.3	9	3	5	58.9	KRT73	ENSP00000307014	 KRT73:p , keratin 73, type II [Source:HGNC Symbol;Acc: HGNC:28928 ]	12	53001354	53012343	-1	q13.13
131	-42.0	6.17	25	36	5	5	22.8	HSPB1	ENSP00000248553	 HSPB1:p , heat shock protein family B (small) member 1 [Source:HGNC Symbol;Acc: HGNC:5246 ]	7	75931861	75933612	1	q11.23
132	-41.8	5.95	6.1	11	5	5	88.9	HNRNPU	ENSP00000393151	 HNRNPU:p , heterogeneous nuclear ribonucleoprotein U [Source:HGNC Symbol;Acc: HGNC:5048 ]	1	245014468	245027844	-1	q44
133	-40.4	6.59	40	68	5	5	15.6	MDK	ENSP00000385451	 MDK:p , midkine [Source:HGNC Symbol;Acc: HGNC:6972 ]	11	46402306	46405375	1	p11.2
134	-31.7	6.26	6.9	10	5	5	67.8	MSN	ENSP00000353408	 MSN:p , moesin [Source:HGNC Symbol;Acc: HGNC:7373 ]	X	64887537	64961791	1	q12
135	-30.7	6.31	5.8	10	4	5	102.3	SRRM1	ENSP00000326261	 SRRM1:p , serine and arginine repetitive matrix 1 [Source:HGNC Symbol;Acc: HGNC:16638 ]	1	24958207	24999758	1	p36.11
136	-30.1	6.32	8.9	15	4	5	46.1	RPL3	ENSP00000346001	 RPL3:p , ribosomal protein L3 [Source:HGNC Symbol;Acc: HGNC:10332 ]	22	39708887	39716394	-1	q13.1
137	-28.9	6.36	18	37	3	5	22.9	NACA	ENSP00000448039	 NACA:p , nascent polypeptide associated complex subunit alpha [Source:HGNC Symbol;Acc: HGNC:7629 ]	12	57106212	57125412	-1	q13.3
138	-27.9	5.88	9.3	17	4	5	53.1	U2AF2	ENSP00000388475	 U2AF2:p , U2 small nuclear RNA auxiliary factor 2 [Source:HGNC Symbol;Acc: HGNC:23156 ]	19	56165512	56186081	1	q13.42
139	-19.9	6.01	2.7	4	3	5	128.1	RFC1	ENSP00000261424	 RFC1:p , replication factor C (activator 1) 1, 145kDa [ Source: HGNC 9969 ]	4	39289076	39367995	-1	p14
140	-17.2	6.81	14	28	1	5	10.7	HMGA1	ENSP00000288245	 HMGA1:p , high mobility group AT-hook 1 [Source:HGNC Symbol;Acc: HGNC:5010 ]	6	34204650	34214008	1	p21.31
141	-12.1	5.97	8.3	13	2	5	39.6	H2AFY	ENSP00000423563	 H2AFY:p , H2A histone family member Y [Source:HGNC Symbol;Acc: HGNC:4740 ]	5	134669590	134735604	-1	q31.1
142	-8.2	5.99	1.4	2	2	5	226.0	DOCK4	ENSP00000410746	 DOCK4:p , dedicator of cytokinesis 4 [Source:HGNC Symbol;Acc:HGNC:19192]	7	111366166	111846466	-1	q31.1
143	-98.5	7.66	6.8	8	2	4	49.2	KRT15	ENSP00000254043	 KRT15:p , keratin 15, type I [Source:HGNC Symbol;Acc: HGNC:6421 ]	17	39669995	39678781	-1	q21.2
144	-39.0	6.10	47	62	4	4	11.0	CSTA	ENSP00000264474	 CSTA:p , cystatin A (stefin A) [Source:HGNC Symbol;Acc: HGNC:2481 ]	3	122044091	122060819	1	q21.1
145	-33.8	6.04	17	28	4	4	30.0	RPL7A	ENSP00000361076	 RPL7A:p , ribosomal protein L7a [Source:HGNC Symbol;Acc: HGNC:10364 ]	9	136215069	136218281	1	q34.2
146	-33.0	5.86	12	16	4	4	38.7	ANXA1	ENSP00000257497	 ANXA1:p , annexin A1 [Source:HGNC Symbol;Acc: HGNC:533 ]	9	75766673	75785309	1	q21.13
147	-31.2	5.96	11	14	4	4	47.1	ENO1	ENSP00000234590	 ENO1:p , enolase 1 [Source:HGNC Symbol;Acc: HGNC:3350 ]	1	8921061	8939308	-1	p36.23
148	-31.1	6.00	3.4	6	3	4	117.1	SLTM	ENSP00000369887	 SLTM:p , SAFB like transcription modulator [Source:HGNC Symbol;Acc: HGNC:20709 ]	15	59171244	59225852	-1	q22.1
149	-30.8	6.28	13	27	4	4	24.9	HMGB1	ENSP00000345347	 HMGB1:p , high mobility group box 1 [Source:HGNC Symbol;Acc: HGNC:4983 ]	13	31032884	31191734	-1	q12.3
150	-27.8	5.96	0.9	2	4	4	431.8	MLL	ENSP00000436786	 MLL:p , lysine methyltransferase 2A [Source:HGNC Symbol;Acc: HGNC:7132 ]	11	118307205	118397539	1	q23.3
151	-24.2	6.21	5.6	8	4	4	73.2	DDX3X	ENSP00000382840	 DDX3X:p , DEAD-box helicase 3 X-linked [Source:HGNC Symbol;Acc: HGNC:2745 ]	X	41192651	41223725	1	p11.4
152	-23.8	5.94	8.5	13	3	4	44.1	ARL6IP4	ENSP00000414847	 ARL6IP4:p , ADP-ribosylation-like factor 6 interacting protein 4 [ Source: HGNC 18076 ]	12	123464333	123467456	1	q24.31
153	-23.7	5.98	8.6	10	4	4	52.5	BLMH	ENSP00000261714	 BLMH:p , bleomycin hydrolase [Source:HGNC Symbol;Acc: HGNC:1059 ]	17	28575218	28619074	-1	q11.2
154	-23.5	6.02	4.6	7	4	4	95.5	DDX23	ENSP00000310723	 DDX23:p , DEAD-box helicase 23 [Source:HGNC Symbol;Acc: HGNC:17347 ]	12	49223840	49246625	-1	q13.12
155	-23.1	5.99	10.0	16	4	4	44.5	CTSD	ENSP00000236671	 CTSD:p , cathepsin D [Source:HGNC Symbol;Acc: HGNC:2529 ]	11	1773982	1785222	-1	p15.5
156	-22.4	6.06	15	25	3	4	23.7	PPIB	ENSP00000300026	 PPIB:p , peptidylprolyl isomerase B [Source:HGNC Symbol;Acc: HGNC:9255 ]	15	64448011	64455404	-1	q22.31
157	-19.8	5.94	8.8	15	3	4	34.8	EBNA1BP2	ENSP00000236051	 EBNA1BP2:p , EBNA1 binding protein 2 [Source:HGNC Symbol;Acc: HGNC:15531 ]	1	43629846	43736607	-1	p34.2
158	-19.2	6.08	5.4	10	3	4	50.1	EEF1A1	ENSP00000339063	 EEF1A1:p , eukaryotic translation elongation factor 1 alpha 1 [Source:HGNC Symbol;Acc: HGNC:3189 ]	6	74225473	74233520	-1	q13
159	-18.7	6.47	3.8	6	3	4	101.5	BBX	ENSP00000408358	 BBX:p , BBX, HMG-box containing [Source:HGNC Symbol;Acc: HGNC:14422 ]	3	107241783	107530171	1	q13.12
160	-18.7	5.96	28	48	3	4	11.4	ENSP00000462667	ENSP00000462667	histone cluster 2 H4 family member a [Source:HGNC Symbol;Acc: HGNC:4794 ]	HG1287_PATCH	150519072	150519467	1	q21.2
161	-18.4	6.47	27	62	3	4	10.9	SUMO2	ENSP00000405965	 SUMO2:p , small ubiquitin-like modifier 2 [Source:HGNC Symbol;Acc: HGNC:11125 ]	17	73163408	73179078	-1	q25.1
162	-17.4	6.63	11	21	3	4	33.7	CNN2	ENSP00000263097	 CNN2:p , calponin 2 [Source:HGNC Symbol;Acc: HGNC:2156 ]	19	1026212	1039068	1	p13.3
163	-16.4	6.11	5.9	11	3	4	61.2	ZYX	ENSP00000324422	 ZYX:p , zyxin [Source:HGNC Symbol;Acc: HGNC:13200 ]	7	143078173	143088204	1	q34
164	-14.9	6.19	17	19	2	4	13.2	S100A9	ENSP00000357727	 S100A9:p , S100 calcium binding protein A9 [Source:HGNC Symbol;Acc: HGNC:10499 ]	1	153330330	153333503	1	q21.3
165	-14.0	6.09	21	24	2	4	11.5	S100A7	ENSP00000357711	 S100A7:p , S100 calcium binding protein A7 [Source:HGNC Symbol;Acc: HGNC:10497 ]	1	153430220	153433177	-1	q21.3
166	-12.8	5.95	9.1	12	2	4	27.7	CASP14	ENSP00000393417	 CASP14:p , caspase 14, apoptosis-related cysteine peptidase [Source:HGNC Symbol;Acc: HGNC:1502 ]	19	15160195	15169104	1	p13.12
167	-12.4	6.80	12	33	2	4	14.4	FAU	ENSP00000435370	 FAU:p , FAU, ubiquitin like and ribosomal protein S30 fusion [Source:HGNC Symbol;Acc: HGNC:3597 ]	11	64888100	64889945	-1	q13.1
168	-11.7	5.96	5.8	56	2	4	25.7	LOR	ENSP00000357731	 LOR:p , loricrin [Source:HGNC Symbol;Acc: HGNC:6663 ]	1	153232176	153234598	1	q21.3
169	-2.0	7.96	3.8	6	1	4	32.7	DNAI1	ENSP00000395396	 DNAI1:p , 	9	34457412	34520982	1	p13.3
170	-217.5	7.20	3.3	4	2	3	73.3	PALLD	ENSP00000424016	 PALLD:p , palladin, cytoskeletal associated protein [ Source: HGNC 17068 ]	4	169418217	169849608	1	q32.3
171	-128.7	8.14	7.0	12	2	3	21.4	HIST1H1C	ENSP00000339566	 HIST1H1C:p , histone cluster 1 H1 family member c [Source:HGNC Symbol;Acc: HGNC:4716 ]	6	26055968	26056699	-1	p22.2
172	-88.6	7.87	7.0	11	1	3	14.7	UBA52	ENSP00000472264	 UBA52:p , 	19	18682540	18688360	1	p13.11
173	-63.7	6.50	1.0	1	3	3	290.8	FLNC	ENSP00000327145	 FLNC:p , filamin C, gamma [Source:HGNC Symbol;Acc: HGNC:3756 ]	7	128470431	128499328	1	q32.1
174	-31.7	5.72	3.2	4	3	3	134.2	KIAA0196	ENSP00000318016	 KIAA0196:p , KIAA0196 [ Source: HGNC 28984 ]	8	126036502	126104082	-1	q24.13
175	-26.4	5.66	8.6	11	3	3	60.5	SBSN	ENSP00000430242	 SBSN:p , suprabasin [Source:HGNC Symbol;Acc: HGNC:24950 ]	19	36014269	36019253	-1	q13.12
176	-24.8	5.95	5.9	10	3	3	78.2	PJA2	ENSP00000354775	 PJA2:p , praja ring finger ubiquitin ligase 2 [Source:HGNC Symbol;Acc: HGNC:17481 ]	5	108670410	108745695	-1	q21.3
177	-23.9	5.99	7.4	12	3	3	46.2	SERPINB12	ENSP00000269491	 SERPINB12:p , serpin peptidase inhibitor, clade B (ovalbumin), member 12 [ Source: HGNC 14220 ]	18	61223393	61234244	1	q21.33
178	-23.1	5.88	14	24	3	3	24.4	RAN	ENSP00000446215	 RAN:p , RAN, member RAS oncogene family [Source:HGNC Symbol;Acc: HGNC:9846 ]	12	131356424	131362223	1	q24.33
179	-22.7	5.71	23	28	3	3	16.9	MYL6	ENSP00000446955	 MYL6:p , myosin light chain 6 [Source:HGNC Symbol;Acc: HGNC:7587 ]	12	56551945	56557280	1	q13.2
180	-22.5	5.82	16	19	3	3	21.0	GGCT	ENSP00000275428	 GGCT:p , gamma-glutamylcyclotransferase [Source:HGNC Symbol;Acc: HGNC:21705 ]	7	30536237	30591095	-1	p14.3
181	-22.1	5.73	12	24	3	3	26.9	DNAJB6	ENSP00000397556	 DNAJB6:p , DnaJ (Hsp40) homolog, subfamily B, member 6 [ Source: HGNC 14888 ]	7	157128075	157210133	1	q36.3
182	-21.4	6.05	4.9	10	3	3	80.7	AKAP17A	ENSP00000324827	 AKAP17A:p , A-kinase anchoring protein 17A [Source:HGNC Symbol;Acc: HGNC:18783 ]	X	1710486	1721407	1	p22.33
183	-20.1	6.03	4.2	6	3	3	76.6	TGM3	ENSP00000370867	 TGM3:p , transglutaminase 3 [Source:HGNC Symbol;Acc: HGNC:11779 ]	20	2276647	2321724	1	p13
184	-19.9	6.00	7.0	10	3	3	49.6	TUBB	ENSP00000339001	 TUBB:p , tubulin beta class I [Source:HGNC Symbol;Acc: HGNC:20778 ]	6	30687978	30693203	1	p21.33
185	-19.8	5.87	31	54	3	3	10.7	HMGN1	ENSP00000370125	 HMGN1:p , high mobility group nucleosome binding domain 1 [Source:HGNC Symbol;Acc: HGNC:4984 ]	21	40714241	40721573	-1	q22.2
186	-19.6	5.99	4.9	8	3	3	68.0	POF1B	ENSP00000262753	 POF1B:p , premature ovarian failure, 1B [ Source: HGNC 13711 ]	X	84532402	84634748	-1	q21.2
187	-18.7	5.80	7.6	11	3	3	49.9	TUBA3D	ENSP00000326042	 TUBA3D:p , tubulin, alpha 3d [Source:HGNC Symbol;Acc: HGNC:24071 ]	2	132233666	132240507	1	q21.1
188	-18.7	5.61	6.8	10	3	3	51.6	C16orf88	ENSP00000219837	 C16orf88:p , lysine rich nucleolar protein 1 [Source:HGNC Symbol;Acc: HGNC:34404 ]	16	19714902	19729557	-1	p12.3
189	-18.0	5.90	8.9	13	2	3	15.9	CALML5	ENSP00000369689	 CALML5:p , calmodulin-like 5 [Source:HGNC Symbol;Acc: HGNC:18180 ]	10	5540658	5541533	-1	p15.1
190	-18.0	5.82	6.4	10	3	3	44.5	SERPINB3	ENSP00000283752	 SERPINB3:p , serpin peptidase inhibitor, clade B (ovalbumin), member 3 [Source:HGNC Symbol;Acc: HGNC:10569 ]	18	61322431	61329197	-1	q21.33
191	-17.9	5.78	1.6	2	3	3	255.8	AHCTF1	ENSP00000355464	 AHCTF1:p , AT-hook containing transcription factor 1 [Source:HGNC Symbol;Acc: HGNC:24618 ]	1	247002400	247095280	-1	q44
192	-17.9	6.08	2.5	4	3	3	133.9	TJP2	ENSP00000366453	 TJP2:p , tight junction protein 2 [Source:HGNC Symbol;Acc: HGNC:11828 ]	9	71736224	71870124	1	q21.11
193	-17.8	5.81	2.9	5	3	3	104.8	SFSWAP	ENSP00000261674	 SFSWAP:p , splicing factor SWAP [Source:HGNC Symbol;Acc: HGNC:10790 ]	12	132195626	132284282	1	q24.33
194	-17.6	5.87	12	18	3	3	29.4	C1orf35	ENSP00000272139	 C1orf35:p , chromosome 1 open reading frame 35 [Source:HGNC Symbol;Acc: HGNC:19032 ]	1	228288427	228293112	-1	q42.13
195	-17.6	5.75	7.4	10	3	3	48.5	RBM34	ENSP00000386226	 RBM34:p , RNA binding motif protein 34 [Source:HGNC Symbol;Acc: HGNC:28965 ]	1	235294498	235324772	-1	q42.3
196	-17.4	6.30	2.8	3	3	3	105.5	ACTN1	ENSP00000377941	 ACTN1:p , actinin, alpha 1 [ Source: HGNC 163 ]	14	69340860	69446157	-1	q24.1
197	-17.0	5.82	8.1	12	3	3	34.7	ARG1	ENSP00000357066	 ARG1:p , arginase 1 [Source:HGNC Symbol;Acc: HGNC:663 ]	6	131894284	131905472	1	q23.2
198	-17.0	5.89	2.3	3	3	3	152.2	WHSC1	ENSP00000423972	 WHSC1:p , nuclear receptor binding SET domain protein 2 [Source:HGNC Symbol;Acc: HGNC:12766 ]	4	1873151	1983934	1	p16.3
199	-16.7	5.82	9.1	10	3	3	35.9	ANXA5	ENSP00000296511	 ANXA5:p , annexin A5 [Source:HGNC Symbol;Acc: HGNC:543 ]	4	122589110	122618268	-1	q27
200	-16.5	6.22	2.3	3	3	3	140.2	MYBBP1A	ENSP00000458919	 MYBBP1A:p , 	17	4442192	4458926	-1	p13.2
201	-16.3	5.86	11	15	3	3	28.0	RPL8	ENSP00000378378	 RPL8:p , ribosomal protein L8 [Source:HGNC Symbol;Acc: HGNC:10368 ]	8	146015150	146017972	-1	q24.3
202	-16.3	6.01	18	33	3	3	13.0	RPS26	ENSP00000348849	 RPS26:p , ribosomal protein S26 [Source:HGNC Symbol;Acc: HGNC:10414 ]	12	56435637	56438116	1	q13.2
203	-16.2	5.92	10	14	3	3	31.9	FHL1	ENSP00000359724	 FHL1:p , four and a half LIM domains 1 [Source:HGNC Symbol;Acc: HGNC:3702 ]	X	135229559	135293518	1	q26.3
204	-16.1	5.79	17	37	3	3	21.6	RPL18	ENSP00000447001	 RPL18:p , ribosomal protein L18 [Source:HGNC Symbol;Acc: HGNC:10310 ]	19	49118585	49122793	-1	q13.33
205	-16.0	5.90	3.9	6	3	3	76.6	NCL	ENSP00000318195	 NCL:p , nucleolin [Source:HGNC Symbol;Acc: HGNC:7667 ]	2	232318242	232348352	-1	q37.1
206	-15.7	5.80	3.6	4	3	3	73.6	HNRNPM	ENSP00000325732	 HNRNPM:p , heterogeneous nuclear ribonucleoprotein M [Source:HGNC Symbol;Acc: HGNC:5046 ]	19	8509651	8553998	1	p13.2
207	-14.2	6.24	12	18	3	3	15.5	HIST3H3	ENSP00000355657	 HIST3H3:p , histone cluster 3, H3 [Source:HGNC Symbol;Acc: HGNC:4778 ]	1	228612546	228613026	-1	q42.13
208	-13.1	5.95	11	14	2	3	16.5	LYZ	ENSP00000261267	 LYZ:p , lysozyme [Source:HGNC Symbol;Acc: HGNC:6740 ]	12	69742121	69748014	1	q15
209	-12.2	5.88	6.9	11	2	3	30.8	NCCRP1	ENSP00000342137	 NCCRP1:p , non-specific cytotoxic cell receptor protein 1 homolog (zebrafish) [Source:HGNC Symbol;Acc: HGNC:33739 ]	19	39687601	39692524	1	q13.2
210	-11.8	6.86	2.0	3	2	3	105.3	ADAMTS1	ENSP00000284984	 ADAMTS1:p , ADAM metallopeptidase with thrombospondin type 1 motif 1 [Source:HGNC Symbol;Acc: HGNC:217 ]	21	28208606	28217728	-1	q21.3
211	-11.4	5.89	8.3	14	2	3	27.6	ZCCHC17	ENSP00000343557	 ZCCHC17:p , zinc finger CCHC-type containing 17 [Source:HGNC Symbol;Acc: HGNC:30246 ]	1	31769842	31837783	1	p35.2
212	-10.2	5.82	10	25	2	3	15.2	LLPH	ENSP00000266604	 LLPH:p , LLP homolog, long-term synaptic facilitation factor [Source:HGNC Symbol;Acc: HGNC:28229 ]	12	66516842	66524548	-1	q14.3
213	-10.0	5.79	3.0	4	2	3	68.0	WDR46	ENSP00000363746	 WDR46:p , WD repeat domain 46 [Source:HGNC Symbol;Acc: HGNC:13923 ]	6	33246885	33257304	-1	p21.32
214	-9.5	6.79	1.2	2	2	3	268.7	CNTRL	ENSP00000362962	 CNTRL:p , centriolin [ Source: HGNC 1858 ]	9	123837141	123939888	1	q33.2
215	-9.1	5.86	14	46	2	3	14.5	RPL35	ENSP00000259469	 RPL35:p , ribosomal protein L35 [Source:HGNC Symbol;Acc: HGNC:10344 ]	9	127620159	127624260	-1	q33.3
216	-8.9	5.85	0.9	2	2	3	246.5	FN1	ENSP00000394423	 FN1:p , fibronectin 1 [Source:HGNC Symbol;Acc: HGNC:3778 ]	2	216225163	216300895	-1	q35
217	-6.5	6.47	13	24	1	3	10.8	U2SURP	ENSP00000417831	 U2SURP:p , no protein text annotation available	3	142720010	142779567	1	q23
218	-2.7	6.02	1.8	3	1	3	43.9	ENSP00000374990	ENSP00000374990	immunoglobulin heavy constant gamma 1 (G1m marker) [Source:HGNC Symbol;Acc: HGNC:5525 ]	14	106202680	106209408	-1	q32.33
219	-1.5	6.19	19	40	1	3	6.0	PRR13	ENSP00000450334	 PRR13:p , 	12	53835389	53840429	1	q13.13
220	-295.7	7.83	1.6	2	1	2	60.0	KRT6C	ENSP00000252250	 KRT6C:p , keratin 6C, type II [Source:HGNC Symbol;Acc: HGNC:20406 ]	12	52862300	52867569	-1	q13.13
221	-291.4	8.04	1.4	2	1	2	60.0	KRT6B	ENSP00000252252	 KRT6B:p , keratin 6B [Source:HGNC Symbol;Acc: HGNC:6444 ]	12	52840435	52845910	-1	q13.13
222	-116.5	7.70	2.5	4	2	2	64.4	KRT3	ENSP00000413479	 KRT3:p , keratin 3, type II [Source:HGNC Symbol;Acc: HGNC:6440 ]	12	53183469	53189901	-1	q13.13
223	-56.1	6.35	3.4	5	2	2	84.6	HSP90AA1	ENSP00000216281	 HSP90AA1:p , heat shock protein 90 alpha family class A member 1 [Source:HGNC Symbol;Acc: HGNC:5253 ]	14	102547075	102606036	-1	q32.31
224	-55.4	6.50	1.1	2	2	2	232.4	MYH10	ENSP00000353590	 MYH10:p , myosin heavy chain 10 [Source:HGNC Symbol;Acc: HGNC:7568 ]	17	8377523	8534079	-1	p13.1
225	-18.6	6.02	7.6	10	2	2	21.9	PRDX2	ENSP00000301522	 PRDX2:p , peroxiredoxin 2 [Source:HGNC Symbol;Acc: HGNC:9353 ]	19	12907634	12912694	-1	p13.2
226	-17.8	5.50	3.4	5	2	2	80.4	MCCC1	ENSP00000265594	 MCCC1:p , methylcrotonoyl-CoA carboxylase 1 [Source:HGNC Symbol;Acc: HGNC:6936 ]	3	182733006	182833863	-1	q27.1
227	-17.5	5.50	23	30	2	2	11.7	S100A14	ENSP00000420296	 S100A14:p , S100 calcium binding protein A14 [Source:HGNC Symbol;Acc: HGNC:18901 ]	1	153586731	153589462	-1	q21.3
228	-17.0	5.45	4.7	8	2	2	62.0	DNAJC21	ENSP00000343728	 DNAJC21:p , DnaJ heat shock protein family (Hsp40) member C21 [Source:HGNC Symbol;Acc: HGNC:27030 ]	5	34929698	34959069	1	p13.2
229	-16.7	5.46	3.2	5	2	2	87.2	ENSP00000476781	ENSP00000476781	elongin A [Source:HGNC Symbol;Acc: HGNC:11620 ]	nc				
230	-16.7	5.47	3.3	6	2	2	80.4	PKP1	ENSP00000356293	 PKP1:p , plakophilin 1 [Source:HGNC Symbol;Acc: HGNC:9023 ]	1	201252580	201302121	1	q32.1
231	-14.0	5.71	15	48	2	2	16.3	RPS14	ENSP00000385958	 RPS14:p , ribosomal protein S14 [Source:HGNC Symbol;Acc: HGNC:10387 ]	5	149822753	149829319	-1	q33.1
232	-14.0	5.55	3.2	9	2	2	103.9	UBAP2L	ENSP00000345308	 UBAP2L:p , ubiquitin associated protein 2 like [Source:HGNC Symbol;Acc: HGNC:29877 ]	1	154192655	154243986	1	q21.3
233	-13.7	5.44	8.0	11	2	2	29.7	LASP1	ENSP00000325240	 LASP1:p , LIM and SH3 protein 1 [Source:HGNC Symbol;Acc: HGNC:6513 ]	17	37026112	37078023	1	q12
234	-13.3	5.80	6.7	10	2	2	34.2	AZGP1	ENSP00000292401	 AZGP1:p , alpha-2-glycoprotein 1, zinc-binding [Source:HGNC Symbol;Acc: HGNC:910 ]	7	99564343	99573780	-1	q22.1
235	-12.9	6.39	0.8	1	2	2	330.3	BOD1L1	ENSP00000040738	 BOD1L1:p , biorientation of chromosomes in cell division 1 like 1 [Source:HGNC Symbol;Acc: HGNC:31792 ]	4	13570362	13629347	-1	p15.33
236	-12.4	5.50	7.8	13	2	2	40.0	H2AFY2	ENSP00000362352	 H2AFY2:p , H2A histone family member Y2 [Source:HGNC Symbol;Acc: HGNC:14453 ]	10	71812552	71872036	1	q22.1
237	-11.6	5.92	6.2	9	2	2	33.2	CCDC137	ENSP00000329360	 CCDC137:p , coiled-coil domain containing 137 [Source:HGNC Symbol;Acc: HGNC:33451 ]	17	79633394	79640934	1	q25.3
238	-11.6	5.43	10	14	2	2	25.0	PRDX6	ENSP00000342026	 PRDX6:p , peroxiredoxin 6 [Source:HGNC Symbol;Acc: HGNC:16753 ]	1	173446405	173457946	1	q25.1
239	-11.5	6.32	1.6	2	2	2	147.1	FAM21A	ENSP00000282633	 FAM21A:p , WASH complex subunit 2A [Source:HGNC Symbol;Acc: HGNC:23416 ]	10	51827648	51893269	1	q11.23
240	-11.4	5.51	7.8	11	2	2	34.2	MKI67IP	ENSP00000285814	 MKI67IP:p , nucleolar protein interacting with the FHA domain of MKI67 [Source:HGNC Symbol;Acc: HGNC:17838 ]	2	122484521	122494499	-1	q14.3
241	-11.2	5.69	9.2	16	2	2	28.4	UTP23	ENSP00000308332	 UTP23:p , UTP23, small subunit processome component [Source:HGNC Symbol;Acc: HGNC:28224 ]	8	117778742	117861702	1	q24.11
242	-10.8	5.59	2.7	3	2	2	89.3	VCP	ENSP00000351777	 VCP:p , valosin containing protein [Source:HGNC Symbol;Acc: HGNC:12666 ]	9	35056061	35073246	-1	p13.3
243	-10.8	6.01	3.8	7	2	2	53.2	PPAN	ENSP00000253107	 PPAN:p , peter pan homolog [Source:HGNC Symbol;Acc: HGNC:9227 ]	19	10216965	10225414	1	p13.2
244	-10.6	5.56	1.8	3	2	2	134.2	VCPIP1	ENSP00000309031	 VCPIP1:p , valosin containing protein interacting protein 1 [Source:HGNC Symbol;Acc: HGNC:30897 ]	8	67540722	67579452	-1	q13.1
245	-10.6	6.02	5.6	9	2	2	47.7	RPL4	ENSP00000311430	 RPL4:p , ribosomal protein L4 [Source:HGNC Symbol;Acc: HGNC:10353 ]	15	66790355	66816870	-1	q22.31
246	-10.4	5.59	0.9	2	2	2	213.5	NUP214	ENSP00000352400	 NUP214:p , nucleoporin 214 [Source:HGNC Symbol;Acc: HGNC:8064 ]	9	134000948	134110057	1	q34.13
247	-10.2	5.57	1.2	2	2	2	130.3	FILIP1L	ENSP00000346560	 FILIP1L:p , filamin A interacting protein 1-like [Source:HGNC Symbol;Acc: HGNC:24589 ]	3	99548985	99833357	-1	q12.1
248	-10.2	5.62	13	18	2	2	18.5	CFL1	ENSP00000432660	 CFL1:p , cofilin 1 [Source:HGNC Symbol;Acc: HGNC:1874 ]	11	65590493	65629497	-1	q13.1
249	-10.2	5.91	7.8	11	2	2	22.2	BTF3	ENSP00000369965	 BTF3:p , basic transcription factor 3 [Source:HGNC Symbol;Acc: HGNC:1125 ]	5	72794233	72801460	1	q13.2
250	-10.0	5.58	1.7	3	2	2	116.0	TAOK1	ENSP00000261716	 TAOK1:p , TAO kinase 1 [Source:HGNC Symbol;Acc: HGNC:29259 ]	17	27717482	27878922	1	q11.2
251	-9.9	5.59	1.9	3	2	2	117.4	DDX46	ENSP00000416534	 DDX46:p , DEAD-box helicase 46 [Source:HGNC Symbol;Acc: HGNC:18681 ]	5	134094469	134190823	1	q31.1
252	-9.2	5.46	1.9	3	2	2	141.4	HDLBP	ENSP00000375836	 HDLBP:p , high density lipoprotein binding protein [Source:HGNC Symbol;Acc: HGNC:4857 ]	2	242166679	242256476	-1	q37.3
253	-9.1	5.94	10	25	2	2	17.2	RPL26L1	ENSP00000428177	 RPL26L1:p , ribosomal protein L26-like 1 [Source:HGNC Symbol;Acc: HGNC:17050 ]	5	172385732	172396774	1	q35.1
254	-9.1	5.68	1.7	2	2	2	95.3	EEF2	ENSP00000307940	 EEF2:p , eukaryotic translation elongation factor 2 [Source:HGNC Symbol;Acc: HGNC:3214 ]	19	3976054	3985467	-1	p13.3
255	-9.1	5.38	10	15	2	2	27.4	RNPS1	ENSP00000454513	 RNPS1:p , RNA binding protein S1, serine-rich domain [ Source: HGNC 10080 ]	16	2303117	2318413	-1	p13.3
256	-8.9	5.77	1.1	2	2	2	182.7	THOC2	ENSP00000347959	 THOC2:p , THO complex 2 [Source:HGNC Symbol;Acc: HGNC:19073 ]	X	122734412	122866906	-1	q25
257	-8.8	5.87	2.4	5	2	2	64.4	PRPF38B	ENSP00000359042	 PRPF38B:p , pre-mRNA processing factor 38B [Source:HGNC Symbol;Acc: HGNC:25512 ]	1	109234945	109244425	1	p13.3
258	-8.8	5.59	4.0	6	2	2	65.5	LIMD1	ENSP00000394537	 LIMD1:p , LIM domains containing 1 [ Source: HGNC 6612 ]	3	45596886	45727830	1	p21.31
259	-8.8	5.55	2.5	3	2	2	68.0	STIP1	ENSP00000351646	 STIP1:p , stress-induced-phosphoprotein 1 [ Source: HGNC 11387 ]	11	63952744	63972015	1	q13.1
260	-8.7	5.80	14	28	2	2	15.8	RPL27	ENSP00000467587	 RPL27:p , ribosomal protein L27 [Source:HGNC Symbol;Acc: HGNC:10328 ]	17	41150290	41154976	1	q21.31
261	-8.6	6.05	6.1	10	2	2	24.5	sp|CAS1_BOVIN|	sp|CAS1_BOVIN|	Alpha-S1-casein; Bos d 8; Contains: Antioxidant peptide; Flags: Precursor; 	nc				
262	-8.5	5.57	4.5	6	2	2	57.6	DKC1	ENSP00000358563	 DKC1:p , dyskerin pseudouridine synthase 1 [Source:HGNC Symbol;Acc: HGNC:2890 ]	X	153991031	154005964	1	q28
263	-8.2	5.25	3.2	8	2	2	86.1	MAGED1	ENSP00000364927	 MAGED1:p , MAGE family member D1 [Source:HGNC Symbol;Acc: HGNC:6813 ]	X	51546103	51645453	1	p11.22
264	-8.2	5.45	1.3	2	2	2	176.5	EIF4G3	ENSP00000264211	 EIF4G3:p , eukaryotic translation initiation factor 4 gamma 3 [Source:HGNC Symbol;Acc: HGNC:3298 ]	1	21132963	21503377	-1	p36.12
265	-8.2	5.56	2.9	4	2	2	75.3	CAST	ENSP00000343421	 CAST:p , calpastatin [Source:HGNC Symbol;Acc:HGNC:1515]	5	95865525	96115299	1	q15
266	-7.9	5.36	6.8	12	2	2	41.3	ST13	ENSP00000216218	 ST13:p , ST13, Hsp70 interacting protein [Source:HGNC Symbol;Acc: HGNC:11343 ]	22	41220539	41253026	-1	q13.2
267	-7.7	6.08	2.7	4	2	2	87.3	DDX21	ENSP00000346120	 DDX21:p , DExD-box helicase 21 [Source:HGNC Symbol;Acc: HGNC:2744 ]	10	70715884	70744829	1	q22.1
268	-5.2	5.60	6.8	10	1	2	20.7	RPL18A	ENSP00000222247	 RPL18A:p , ribosomal protein L18a [Source:HGNC Symbol;Acc: HGNC:10311 ]	19	17970685	17974962	1	p13.11
269	-4.5	5.63	2.7	4	1	2	42.0	GPATCH4	ENSP00000357215	 GPATCH4:p , G-patch domain containing 4 [Source:HGNC Symbol;Acc: HGNC:25982 ]	1	156564279	156571288	-1	q23.1
270	-4.1	5.55	7.9	10	1	2	14.4	SUB1	ENSP00000422078	 SUB1:p , SUB1 homolog, transcriptional regulator [Source:HGNC Symbol;Acc: HGNC:19985 ]	5	32531739	32604185	1	p13.3
271	-2.9	5.73	0.8	1	1	2	154.6	RLTPR	ENSP00000334958	 RLTPR:p , RGD motif, leucine rich repeats, tropomodulin domain and proline-rich containing [ Source: HGNC 27089 ]	16	67678822	67691472	1	q22.1
272	-2.7	5.56	3.2	11	1	2	51.6	CDSN	ENSP00000365465	 CDSN:p , corneodesmosin [ Source: HGNC 1802 ]	6	31082867	31088223	-1	p21.33
273	-2.6	5.82	0.2	0	1	2	468.5	HSPG2	ENSP00000363827	 HSPG2:p , heparan sulfate proteoglycan 2 [Source:HGNC Symbol;Acc: HGNC:5273 ]	1	22148738	22263790	-1	p36.12
274	-2.3	5.51	4.0	6	1	2	25.9	ZNF22	ENSP00000298299	 ZNF22:p , Zinc finger protein 22 (Zinc finger protein KOX15). [ Source: SWISSPROT (P17026) ]&nbsp;	10	45495923	45500774	1	q11.21
275	-2.1	5.45	1.7	3	1	2	107.5	DLGAP4	ENSP00000363023	 DLGAP4:p , discs, large (Drosophila) homolog-associated protein 4 [ Source: HGNC 24476 ]	20	34894258	35157040	1	q11.23
276	-1.6	6.85	3.3	4	1	2	33.9	PEX26	ENSP00000331106	 PEX26:p , peroxisomal biogenesis factor 26 [ Source: HGNC 22965 ]	22	18560689	18613905	1	q11.21
277	-1.6	6.03	0.6	1	1	2	127.0	MYO1E	ENSP00000288235	 MYO1E:p , myosin IE [Source:HGNC Symbol;Acc: HGNC:7599 ]	15	59427113	59665099	-1	q22.2
278	-1.6	5.79	0.3	0	1	2	352.6	REV3L	ENSP00000357792	 REV3L:p , REV3 like, DNA directed polymerase zeta catalytic subunit [Source:HGNC Symbol;Acc: HGNC:9968 ]	6	111620234	111804918	-1	q21
279	-1.5	5.51	1.7	3	1	2	99.8	VWCE	ENSP00000334186	 VWCE:p , von Willebrand factor C and EGF domain-containing protein Precursor (HBV X protein up-regulated gene 11 protei ...	11	61025762	61062896	-1	q12.2
280	-1.4	7.28	2.2	5	1	2	85.0	RFWD3	ENSP00000354361	 RFWD3:p , ring finger and WD repeat domain 3 [ Source: HGNC 25539 ]	16	74655292	74700779	-1	q23.1
281	-1.4	5.83	0.9	2	1	2	134.2	RBM20	ENSP00000358532	 RBM20:p , RNA binding motif protein 20 [Source:HGNC Symbol;Acc:HGNC:27424]	10	112404155	112599227	1	q25.2
282	-1.2	6.54	0.4	1	1	2	206.0	KIF20B	ENSP00000260753	 KIF20B:p , kinesin family member 20B [Source:HGNC Symbol;Acc: HGNC:7212 ]	10	91461367	91534700	1	q23.31
283	-174.6	7.50	1.4	2	1	1	63.9	HIP000257735.1	HIP000257735.1	no protein information available	nc				
284	-154.7	7.70	3.9	7	1	1	20.6	KRT5	ENSP00000447209	 KRT5:p , keratin 5 [ Source: HGNC 6442 ]	12	52908359	52914471	-1	q13.13
285	-66.8	7.58	2.0	2	1	1	44.1	KRT19	ENSP00000355124	 KRT19:p , keratin 19, type I [Source:HGNC Symbol;Acc: HGNC:6436 ]	17	39679869	39684560	-1	q21.2
286	-61.2	7.91	4.9	8	1	1	16.4	RPL36A	ENSP00000404375	 RPL36A:p , ribosomal protein L36a [ Source: HGNC 10359 ]	X	100645812	100651105	1	q22.1
287	-49.7	7.17	0.6	1	1	1	121.3	ENSP00000439189	ENSP00000439189	POTE ankyrin domain family member E [Source:HGNC Symbol;Acc: HGNC:33895 ]	2	131975882	132022965	1	q21.1
288	-30.6	6.21	0.4	0	1	1	276.4	ACACB	ENSP00000341044	 ACACB:p , acetyl-CoA carboxylase beta [Source:HGNC Symbol;Acc: HGNC:85 ]	12	109554400	109706031	1	q24.11
289	-16.5	6.38	5.3	8	1	1	34.2	HNRNPA1	ENSP00000448617	 HNRNPA1:p , heterogeneous nuclear ribonucleoprotein A1 [Source:HGNC Symbol;Acc: HGNC:5031 ]	12	54673977	54680872	1	q13.13
290	-13.1	5.67	3.9	6	1	1	34.9	PCBP2	ENSP00000352228	 PCBP2:p , poly(rC) binding protein 2 [ Source: HGNC 8648 ]	12	53835525	53874946	1	q13.13
291	-12.7	6.03	0.7	1	1	1	114.6	MYPN	ENSP00000346369	 MYPN:p , myopalladin [Source:HGNC Symbol;Acc: HGNC:23246 ]	10	69865912	69971774	1	q21.3
292	-10.5	5.72	5.9	9	1	1	22.6	ENSP00000299633	ENSP00000299633	HDGF like 3 [Source:HGNC Symbol;Acc: HGNC:24937 ]	15	83784320	83876770	-1	q25.2
293	-10.4	6.22	0.9	1	1	1	126.9	NRIP1	ENSP00000383060	 NRIP1:p , no protein text annotation available	21	16333556	16437321	-1	q21.1
294	-9.9	5.59	4.0	5	1	1	21.7	TUBA4A	ENSP00000416992	 TUBA4A:p , tubulin, alpha 4a [Source:HGNC Symbol;Acc:HGNC:12407]	2	220114433	220142892	-1	q35
295	-9.5	5.84	0.3	0	1	1	223.6	MYH6	ENSP00000348634	 MYH6:p , myosin, heavy chain 6, cardiac muscle, alpha [Source:HGNC Symbol;Acc: HGNC:7576 ]	14	23851199	23877486	-1	q11.2
296	-7.9	5.13	4.1	7	1	1	40.3	RBM4	ENSP00000309166	 RBM4:p , RNA binding motif protein 4 [Source:HGNC Symbol;Acc: HGNC:9901 ]	11	66384097	66434153	1	q13.2
297	-7.7	5.40	3.1	5	1	1	47.1	NKAP	ENSP00000360464	 NKAP:p , NFKB activating protein [Source:HGNC Symbol;Acc: HGNC:29873 ]	X	119059014	119077735	-1	q24
298	-7.3	5.36	1.4	2	1	1	96.5	FTSJ3	ENSP00000396673	 FTSJ3:p , FtsJ RNA methyltransferase homolog 3 [Source:HGNC Symbol;Acc: HGNC:17136 ]	17	61896793	61907372	-1	q23.3
299	-7.2	5.16	9.0	28	1	1	18.8	SNRNP27	ENSP00000244227	 SNRNP27:p , small nuclear ribonucleoprotein U4/U6.U5 subunit 27 [Source:HGNC Symbol;Acc: HGNC:30240 ]	2	70120692	70132707	1	p13.3
300	-6.6	5.45	4.1	5	1	1	32.6	NPM1	ENSP00000428755	 NPM1:p , nucleophosmin 1 [Source:HGNC Symbol;Acc: HGNC:7910 ]	5	170814120	170838141	1	q35.1
301	-6.4	5.15	2.3	3	1	1	59.7	CAT	ENSP00000241052	 CAT:p , catalase [Source:HGNC Symbol;Acc: HGNC:1516 ]	11	34460472	34493609	1	p13
302	-6.2	5.22	7.3	11	1	1	20.6	CSRP1	ENSP00000356275	 CSRP1:p , cysteine and glycine-rich protein 1 [Source:HGNC Symbol;Acc: HGNC:2469 ]	1	201452658	201478584	-1	q32.1
303	-5.6	5.33	2.9	5	1	1	35.6	RPF2	ENSP00000402338	 RPF2:p , ribosome production factor 2 homolog (S. cerevisiae) [Source:HGNC Symbol;Acc: HGNC:20870 ]	6	111303218	111347303	1	q21
304	-5.5	5.30	8.2	10	1	1	16.0	HBB	ENSP00000333994	 HBB:p , hemoglobin subunit beta [Source:HGNC Symbol;Acc: HGNC:4827 ]	11	5246694	5250625	-1	p15.4
305	-5.4	5.14	2.7	4	1	1	50.1	EEF1G	ENSP00000331901	 EEF1G:p , eukaryotic translation elongation factor 1 gamma [Source:HGNC Symbol;Acc: HGNC:3213 ]	11	62327073	62342401	-1	q12.3
306	-5.3	5.18	0.6	1	1	1	305.2	CHD6	ENSP00000362330	 CHD6:p , chromodomain helicase DNA binding protein 6 [Source:HGNC Symbol;Acc: HGNC:19057 ]	20	40030741	40247133	-1	q12
307	-5.0	5.29	3.9	7	1	1	37.4	ZRANB2	ENSP00000359958	 ZRANB2:p , zinc finger, RAN-binding domain containing 2 [ Source: HGNC 13058 ]	1	71528974	71546980	-1	p31.1
308	-4.7	5.26	1.0	2	1	1	130.8	AEBP1	ENSP00000223357	 AEBP1:p , AE binding protein 1 [Source:HGNC Symbol;Acc:HGNC:303]	7	44143960	44154161	1	p13
309	-4.6	5.36	1.5	2	1	1	83.6	GNL2	ENSP00000362153	 GNL2:p , G protein nucleolar 2 [Source:HGNC Symbol;Acc: HGNC:29925 ]	1	38032417	38061536	-1	p34.3
310	-4.4	5.32	4.6	9	1	1	27.4	SRSF7	ENSP00000325905	 SRSF7:p , serine and arginine rich splicing factor 7 [Source:HGNC Symbol;Acc: HGNC:10789 ]	2	38970741	38978636	-1	p22.1
311	-4.3	5.21	6.9	8	1	1	16.4	ALDH1A3	ENSP00000452789	 ALDH1A3:p , 	15	101402129	101456831	1	q26.3
312	-4.2	5.47	9.6	12	1	1	16.6	PIP	ENSP00000291009	 PIP:p , prolactin-induced protein [Source:HGNC Symbol;Acc: HGNC:8993 ]	7	142829170	142836839	1	q34
313	-4.2	5.13	11	15	1	1	11.8	S100A16	ENSP00000357693	 S100A16:p , S100 calcium binding protein A16 [Source:HGNC Symbol;Acc: HGNC:20441 ]	1	153579362	153585621	-1	q21.3
314	-4.1	5.37	3.3	4	1	1	36.7	LDHA	ENSP00000395337	 LDHA:p , lactate dehydrogenase A [Source:HGNC Symbol;Acc: HGNC:6535 ]	11	18415935	18429972	1	p15.1
315	-4.1	5.14	3.2	5	1	1	40.9	ARPC1B	ENSP00000252725	 ARPC1B:p , actin related protein 2/3 complex, subunit 1B, 41kDa [Source:HGNC Symbol;Acc: HGNC:704 ]	7	98971872	98992424	1	q22.1
316	-4.1	5.57	14	17	1	1	9.4	TXN	ENSP00000363639	 TXN:p , thioredoxin [Source:HGNC Symbol;Acc: HGNC:12435 ]	9	113006091	113018920	-1	q31.3
317	-3.8	5.25	11	26	1	1	16.2	sp|LALBA_BOVIN|	sp|LALBA_BOVIN|	Alpha-lactalbumin; Lactose synthase B protein; Bos d 4; Flags: Precursor; 	nc				
318	-3.7	5.24	4.8	7	1	1	24.0	HMGB2	ENSP00000296503	 HMGB2:p , high mobility group box 2 [Source:HGNC Symbol;Acc: HGNC:5000 ]	4	174252846	174256276	-1	q34.1
319	-3.6	5.27	2.5	8	1	1	53.4	FUS	ENSP00000254108	 FUS:p , FUS RNA binding protein [Source:HGNC Symbol;Acc: HGNC:4010 ]	16	31191431	31203127	1	p11.2
320	-3.5	5.69	3.1	5	1	1	30.7	FGF2	ENSP00000264498	 FGF2:p , fibroblast growth factor 2 (basic) [ Source: HGNC 3676 ]	4	123747863	123819391	1	q27
321	-3.5	5.20	2.6	4	1	1	52.8	RRP1	ENSP00000417464	 RRP1:p , ribosomal RNA processing 1 [Source:HGNC Symbol;Acc: HGNC:18785 ]	21	45209394	45225174	1	q22.3
322	-3.4	5.48	7.4	9	1	1	15.1	LGALS7B	ENSP00000313571	 LGALS7B:p , lectin, galactoside-binding, soluble, 7B [Source:HGNC Symbol;Acc: HGNC:34447 ]	19	39279851	39282389	1	q13.2
323	-3.4	5.32	5.6	10	1	1	26.2	C1orf68	ENSP00000357764	 C1orf68:p , chromosome 1 open reading frame 68 [Source:HGNC Symbol;Acc: HGNC:29468 ]	1	152691082	152692946	1	q21.3
324	-3.3	5.25	0.5	1	1	1	266.8	CNOT1	ENSP00000320949	 CNOT1:p , CCR4-NOT transcription complex subunit 1 [Source:HGNC Symbol;Acc: HGNC:7877 ]	16	58553855	58663790	-1	q21
325	-3.3	5.22	0.9	1	1	1	138.3	SSFA2	ENSP00000388731	 SSFA2:p , sperm specific antigen 2 [ Source: HGNC 11319 ]	2	182756560	182795465	1	q31.3
326	-3.2	5.37	1.4	2	1	1	117.4	ARHGAP29	ENSP00000449764	 ARHGAP29:p , 	1	94614544	94740624	-1	p21.3
327	-3.1	5.54	4.5	6	1	1	19.2	C5orf47	ENSP00000340887	 C5orf47:p , chromosome 5 open reading frame 47 [Source:HGNC Symbol;Acc: HGNC:27026 ]	5	173400782	173433143	1	q35.2
328	-3.0	5.28	6.8	16	1	1	13.3	RPL34	ENSP00000378162	 RPL34:p , ribosomal protein L34 [Source:HGNC Symbol;Acc: HGNC:10340 ]	4	109541722	109551568	1	q25
329	-2.9	5.34	5.7	9	1	1	19.2	LCN1	ENSP00000263598	 LCN1:p , lipocalin 1 [Source:HGNC Symbol;Acc: HGNC:6525 ]	9	138413284	138418378	1	q34.3
330	-2.9	4.93	2.0	3	1	1	81.1	SP110	ENSP00000258381	 SP110:p , SP110 nuclear body protein [Source:HGNC Symbol;Acc: HGNC:5401 ]	2	231032009	231090444	-1	q37.1
331	-2.9	5.25	4.1	11	1	1	23.5	RPL19	ENSP00000225430	 RPL19:p , ribosomal protein L19 [Source:HGNC Symbol;Acc: HGNC:10312 ]	17	37356536	37360980	1	q12
332	-2.9	5.66	4.0	6	1	1	26.1	CHCHD3	ENSP00000262570	 CHCHD3:p , coiled-coil-helix-coiled-coil-helix domain containing 3 [ Source: HGNC 21906 ]	7	132469629	132766848	-1	q33
333	-2.8	5.21	23	28	1	1	5.7	RPL22	ENSP00000465763	 RPL22:p , ribosomal protein L22 [Source:HGNC Symbol;Acc: HGNC:10315 ]	1	6241329	6269449	-1	p36.31
334	-2.7	5.16	12	15	1	1	9.5	RPS27	ENSP00000357555	 RPS27:p , ribosomal protein S27 [Source:HGNC Symbol;Acc: HGNC:10416 ]	1	153963235	153964626	1	q21.3
335	-2.7	5.21	5.4	8	1	1	20.7	ENSP00000478319	ENSP00000478319	gremlin 1, DAN family BMP antagonist [Source:HGNC Symbol;Acc:HGNC:2001]	nc				
336	-2.6	5.21	3.3	4	1	1	41.0	TSC22D4	ENSP00000300181	 TSC22D4:p , TSC22 domain family, member 4 [ Source: HGNC 21696 ]	7	100060982	100076902	-1	q22.1
337	-2.6	5.11	3.5	4	1	1	47.0	PLIN3	ENSP00000221957	 PLIN3:p , perilipin 3 [Source:HGNC Symbol;Acc: HGNC:16893 ]	19	4838353	4867780	-1	p13.3
338	-2.6	5.30	1.4	2	1	1	65.1	LMNA	ENSP00000357284	 LMNA:p , lamin A/C [Source:HGNC Symbol;Acc: HGNC:6636 ]	1	156052364	156109880	1	q22
339	-2.6	6.08	5.5	6	1	1	15.4	gi|15606699|	gi|15606699|	no protein information available	nc				
340	-2.6	5.21	3.3	5	1	1	36.0	PDLIM1	ENSP00000360305	 PDLIM1:p , PDZ and LIM domain 1 [Source:HGNC Symbol;Acc: HGNC:2067 ]	10	96997329	97050781	-1	q24.1
341	-2.6	5.59	1.5	3	1	1	66.4	PICALM	ENSP00000436958	 PICALM:p , phosphatidylinositol binding clathrin assembly protein [Source:HGNC Symbol;Acc: HGNC:15514 ]	11	85668727	85780924	-1	q14.2
342	-2.5	5.43	13	30	1	1	10.4	S100P	ENSP00000296370	 S100P:p , S100 calcium binding protein P [Source:HGNC Symbol;Acc: HGNC:10504 ]	4	6694796	6698897	1	p16.1
343	-2.5	5.75	0.4	1	1	1	319.2	MKI67	ENSP00000357642	 MKI67:p , marker of proliferation Ki-67 [Source:HGNC Symbol;Acc:HGNC:7107]	10	129894923	129924649	-1	q26.2
344	-2.5	5.39	4.6	6	1	1	42.8	MXD3	ENSP00000389716	 MXD3:p , 	5	176728462	176739758	-1	q35.3
345	-2.4	5.27	4.4	5	1	1	22.3	sp|SRPP_HEVBR|	sp|SRPP_HEVBR|	Small rubber particle protein; SRPP; 22 kDa rubber particle protein; 22 kDa RPP; 27 kDa natural rubber allergen; Latex a ...	nc				
346	-2.4	5.14	2.2	3	1	1	51.1	LIMA1	ENSP00000448463	 LIMA1:p , LIM domain and actin binding 1 [ Source: HGNC 24636 ]	12	50569571	50677329	-1	q13.12
347	-2.4	5.07	2.2	3	1	1	51.0	HNRNPK	ENSP00000365458	 HNRNPK:p , heterogeneous nuclear ribonucleoprotein K [Source:HGNC Symbol;Acc: HGNC:5044 ]	9	86582998	86595569	-1	q21.32
348	-2.4	5.26	6.4	12	1	1	14.5	RPL31	ENSP00000264258	 RPL31:p , ribosomal protein L31 [Source:HGNC Symbol;Acc: HGNC:10334 ]	2	101618177	101640494	1	q11.2
349	-2.4	5.34	1.7	3	1	1	54.2	ZWILCH	ENSP00000437749	 ZWILCH:p , 	15	66797297	66842115	1	q22.31
350	-2.3	5.32	1.6	3	1	1	75.4	DDX18	ENSP00000263239	 DDX18:p , DEAD-box helicase 18 [Source:HGNC Symbol;Acc: HGNC:2741 ]	2	118572226	118589955	1	q14.1
351	-2.3	5.09	1.3	2	1	1	96.7	BICD2	ENSP00000349351	 BICD2:p , BICD cargo adaptor 2 [Source:HGNC Symbol;Acc: HGNC:17208 ]	9	95473645	95527094	-1	q22.31
352	-2.3	5.69	4.1	5	1	1	21.6	MAPRE2	ENSP00000468216	 MAPRE2:p , 	18	32556892	32723434	1	q12.1
353	-2.2	5.58	0.6	1	1	1	105.9	XPC	ENSP00000285021	 XPC:p , XPC complex subunit, DNA damage recognition and repair factor [Source:HGNC Symbol;Acc: HGNC:12816 ]	3	14186647	14220283	-1	p25.1
354	-2.2	5.39	2.2	5	1	1	49.2	TFDP2	ENSP00000420616	 TFDP2:p , transcription factor Dp-2 (E2F dimerization partner 2) [ Source: HGNC 11751 ]	3	141663277	141868386	-1	q23
355	-2.2	5.29	0.4	1	1	1	247.0	COL6A6	ENSP00000351310	 COL6A6:p , collagen type VI alpha 6 chain [Source:HGNC Symbol;Acc: HGNC:27023 ]	3	130279178	130396999	1	q22.1
356	-2.2	6.05	8.2	16	1	1	10.1	ENSP00000473672	ENSP00000473672	no protein information available	4	57036361	57194791	1	q12
357	-2.2	5.58	5.0	7	1	1	23.7	CLUAP1	ENSP00000458886	 CLUAP1:p , 	16	3550924	3589048	1	p13.3
358	-2.2	5.81	7.8	9	1	1	12.9	GNB2L1	ENSP00000422198	 GNB2L1:p , 	5	180663909	180675096	-1	q35.3
359	-2.1	5.35	1.7	5	1	1	76.6	SLCO2B1	ENSP00000289575	 SLCO2B1:p , solute carrier organic anion transporter family, member 2B1 [ Source: HGNC 10962 ]	11	74811608	74917594	1	q13.4
360	-2.1	5.33	1.8	4	1	1	58.8	DAB2	ENSP00000345508	 DAB2:p , Dab, mitogen-responsive phosphoprotein, homolog 2 (Drosophila) [Source:HGNC Symbol;Acc: HGNC:2662 ]	5	39371780	39462402	-1	p13.1
361	-2.1	5.54	3.2	4	1	1	45.5	PRKAR2A	ENSP00000265563	 PRKAR2A:p , protein kinase cAMP-dependent type II regulatory subunit alpha [Source:HGNC Symbol;Acc: HGNC:9391 ]	3	48782030	48885279	-1	p21.31
362	-2.1	5.36	1.3	2	1	1	82.7	ZBTB47	ENSP00000232974	 ZBTB47:p , zinc finger and BTB domain containing 47 (ZBTB47), mRNA [Source:RefSeq DNA;Acc:NM_145166] 	3	42695176	42709072	1	p22.1
363	-2.0	5.31	1.3	2	1	1	49.8	TUFM	ENSP00000322439	 TUFM:p , Tu translation elongation factor, mitochondrial [Source:HGNC Symbol;Acc: HGNC:12420 ]	16	28853732	28857729	-1	p11.2
364	-2.0	5.25	5.3	10	1	1	25.3	PSMA6	ENSP00000444844	 PSMA6:p , proteasome subunit alpha 6 [Source:HGNC Symbol;Acc: HGNC:9535 ]	14	35747839	35786699	1	q13.2
365	-1.9	5.66	0.2	0	1	1	596.1	RNF213	ENSP00000425956	 RNF213:p , ring finger protein 213 [Source:HGNC Symbol;Acc: HGNC:14539 ]	17	78234665	78372586	1	q25.3
366	-1.9	5.68	2.5	6	1	1	32.3	ENSP00000480140	ENSP00000480140	no protein information available	nc				
367	-1.9	5.13	0.8	1	1	1	257.2	ENSP00000483469	ENSP00000483469	G protein-coupled receptor 179 [Source:HGNC Symbol;Acc: HGNC:31371 ]	nc				
368	-1.9	7.91	2.9	3	1	1	31.4	MBLAC2	ENSP00000314776	 MBLAC2:p , metallo-beta-lactamase domain containing 2 [ Source: HGNC 33711 ]	5	89754020	89770585	-1	q14.3
369	-1.9	5.21	0.5	1	1	1	219.5	THADA	ENSP00000386088	 THADA:p , thyroid adenoma associated [ Source: HGNC 19217 ]	2	43393800	43823185	-1	p21
370	-1.8	5.25	13	31	1	1	8.5	GLI2	ENSP00000398992	 GLI2:p , 	2	121493199	121750229	1	q14.2
371	-1.8	5.51	1.9	3	1	1	39.7	DCN	ENSP00000052754	 DCN:p , decorin [Source:HGNC Symbol;Acc: HGNC:2705 ]	12	91539025	91576900	-1	q21.33
372	-1.8	5.25	1.0	2	1	1	102.6	SAFB	ENSP00000292123	 SAFB:p , scaffold attachment factor B [Source:HGNC Symbol;Acc: HGNC:10520 ]	19	5623046	5668489	1	p13.3
373	-1.8	5.46	2.8	5	1	1	79.3	SH2B1	ENSP00000321221	 SH2B1:p , SH2B adapter protein 1 (SH2 domain-containing protein 1B) (Pro-rich, PH and SH2 domain-containing signaling m ...	16	28857921	28885526	1	p11.2
374	-1.8	5.75	3.0	4	1	1	36.9	STRA8	ENSP00000275764	STRA8 Source: RefSeq_peptide NP_872295 	7	134916731	134943244	1	q33
375	-1.8	5.52	5.7	12	1	1	17.8	RPL24	ENSP00000377640	 RPL24:p , ribosomal protein L24 [Source:HGNC Symbol;Acc: HGNC:10325 ]	3	101399935	101405626	-1	q12.3
376	-1.8	5.04	0.9	1	1	1	124.2	SRGAP1	ENSP00000347198	 SRGAP1:p , SLIT-ROBO Rho GTPase activating protein 1 [Source:HGNC Symbol;Acc: HGNC:17382 ]	12	64238073	64541613	1	q14.2
377	-1.7	5.36	3.0	8	1	1	22.3	TM4SF18	ENSP00000296059	 TM4SF18:p , 	3	149036285	149052201	-1	q25.1
378	-1.7	5.18	0.0	0	1	1	3711.3	TTN	ENSP00000343764	 TTN:p , titin [Source:HGNC Symbol;Acc: HGNC:12403 ]	2	179390716	179695529	-1	q31.2
379	-1.7	5.25	1.8	3	1	1	69.1	HS6ST2	ENSP00000359873	 HS6ST2:p , heparan sulfate 6-O-sulfotransferase 2 [Source:HGNC Symbol;Acc: HGNC:19133 ]	X	131760038	132095423	-1	q26.2
380	-1.7	5.96	2.4	4	1	1	55.1	MTUS1	ENSP00000431016	 MTUS1:p , 	8	17501304	17658426	-1	p22
381	-1.7	4.96	1.7	2	1	1	59.9	ENSP00000474437	ENSP00000474437	heterogeneous nuclear ribonucleoprotein R [Source:HGNC Symbol;Acc: HGNC:5047 ]	1	23630264	23670829	-1	p36.12
382	-1.7	5.09	1.8	2	1	1	61.5	BTBD9	ENSP00000323408	 BTBD9:p , BTB (POZ) domain containing 9 [ Source: HGNC 21228 ]	6	38136227	38607924	-1	p21.2
383	-1.7	6.70	0.2	0	1	1	307.9	ITPR2	ENSP00000370744	 ITPR2:p , inositol 1,4,5-trisphosphate receptor, type 2 [ Source: HGNC 6181 ]	12	26490342	26986131	-1	p11.23
384	-1.7	5.14	1.3	2	1	1	97.2	ZNF512B	ENSP00000358904	 ZNF512B:p , zinc finger protein 512B [Source:HGNC Symbol;Acc: HGNC:29212 ]	20	62588055	62680113	-1	q13.33
385	-1.7	5.53	4.7	7	1	1	14.2	gi|15606128|	gi|15606128|	no protein information available	nc				
386	-1.7	5.21	2.6	4	1	1	37.4	GNB1	ENSP00000367872	 GNB1:p , guanine nucleotide binding protein (G protein), beta polypeptide 1 [Source:HGNC Symbol;Acc: HGNC:4396 ]	1	1716729	1822495	-1	p36.33
387	-1.7	5.62	0.8	1	1	1	108.3	ZNF268	ENSP00000444412	 ZNF268:p , 	12	133707570	133783698	1	q24.33
388	-1.7	5.66	0.4	1	1	1	168.5	PLA2R1	ENSP00000283243	 PLA2R1:p , Secretory phospholipase A2 receptor Precursor (PLA2-R)(PLA2R)(180 kDa secretory phospholipase A2 receptor)(M ...	2	160788519	160919121	-1	q24.2
389	-1.6	5.88	1.6	3	1	1	40.6	LRRC58	ENSP00000295628	 LRRC58:p , leucine rich repeat containing 58 [ Source: HGNC 26968 ]	3	120043356	120068186	-1	q13.33
390	-1.6	5.36	1.5	2	1	1	108.4	OSBPL1A	ENSP00000320291	 OSBPL1A:p , oxysterol binding protein-like 1A [Source:HGNC Symbol;Acc: HGNC:16398 ]	18	21742008	21977844	-1	q11.2
391	-1.6	5.45	0.6	1	1	1	152.9	CENPJ	ENSP00000371308	 CENPJ:p , centromere protein J [ Source: HGNC 17272 ]	13	25457171	25497018	-1	q12.12
392	-1.6	6.04	1.2	2	1	1	107.2	NSMAF	ENSP00000411012	 NSMAF:p , 	8	59496063	59572403	-1	q12.1
393	-1.6	5.32	0.6	1	1	1	209.4	SOGA2	ENSP00000305027	 SOGA2:p , SOGA family member 2 [ Source: HGNC 29121 ]	18	8705659	8832776	1	p11.22
394	-1.6	5.31	4.6	6	1	1	24.7	RAB3B	ENSP00000360718	 RAB3B:p , RAB3B, member RAS oncogene family [Source:HGNC Symbol;Acc:HGNC:9778]	1	52373628	52456436	-1	p32.3
395	-1.6	5.69	1.8	3	1	1	36.9	FAM221B	ENSP00000373602	 FAM221B:p , 	9	35816388	35828744	-1	p13.3
396	-1.6	6.32	0.6	1	1	1	278.7	SPG11	ENSP00000261866	 SPG11:p , spastic paraplegia 11 (autosomal recessive) [ Source: HGNC 11226 ]	15	44854894	44955876	-1	q21.1
397	-1.6	5.31	1.5	2	1	1	50.7	RRP8	ENSP00000254605	 RRP8:p , ribosomal RNA processing 8 [Source:HGNC Symbol;Acc: HGNC:29030 ]	11	6616305	6624850	-1	p15.4
398	-1.6	5.62	1.4	2	1	1	65.8	ZNF66P	ENSP00000461425	 ZNF66P:p , 	19	20959110	20991922	1	p12
399	-1.6	5.44	0.9	1	1	1	66.4	GRAMD4	ENSP00000385689	 GRAMD4:p , GRAM domain-containing protein 4 (Death-inducing protein) [ Source: UniProt Q6IC98 ] 	22	46971909	47075688	1	q13.31
400	-1.6	5.17	4.5	9	1	1	15.4	RPS24	ENSP00000361435	 RPS24:p , ribosomal protein S24 [Source:HGNC Symbol;Acc: HGNC:10411 ]	10	79793518	79816570	1	q22.3
401	-1.6	5.20	0.1	0	1	1	1518.2	MUC16	ENSP00000381008	 MUC16:p , mucin 16, cell surface associated [Source:HGNC Symbol;Acc: HGNC:15582 ]	19	8959520	9092018	-1	p13.2
402	-1.6	5.43	3.5	4	1	1	19.1	APLP1	ENSP00000466116	 APLP1:p , 	19	36358801	36370693	1	q13.12
403	-1.6	5.27	1.1	3	1	1	100.1	C2orf78	ENSP00000387124	 C2orf78:p , chromosome 2 open reading frame 78 [ Source: HGNC 34349 ]	2	74011316	74044274	1	p13.1
404	-1.6	5.31	3.8	5	1	1	54.8	ALDH1A1	ENSP00000297785	 ALDH1A1:p , aldehyde dehydrogenase 1 family, member A1 [Source:HGNC Symbol;Acc: HGNC:402 ]	9	75515578	75695358	-1	q21.13
405	-1.5	5.85	0.4	1	1	1	177.4	PPRC1	ENSP00000278070	 PPRC1:p , peroxisome proliferator-activated receptor gamma, coactivator-related 1 [ Source: HGNC 30025 ]	10	103892787	103910082	1	q24.32
406	-1.5	5.12	1.7	2	1	1	62.4	G6PD	ENSP00000377192	 G6PD:p , glucose-6-phosphate dehydrogenase [ Source: HGNC 4057 ]	X	153759606	153775787	-1	q28
407	-1.5	5.46	1.0	1	1	1	96.6	PHF3	ENSP00000425338	 PHF3:p , 	6	64345725	64489229	1	q12
408	-1.5	5.99	4.2	6	1	1	45.8	AURKA	ENSP00000360407	 AURKA:p , aurora kinase A [Source:HGNC Symbol;Acc: HGNC:11393 ]	20	54944445	54967393	-1	q13.2
409	-1.5	5.84	13	20	1	1	11.7	STAC3	ENSP00000450740	 STAC3:p , 	12	57637236	57644976	-1	q13.3
410	-1.5	5.23	0.9	1	1	1	94.0	KCNQ2	ENSP00000349789	 KCNQ2:p , potassium voltage-gated channel, KQT-like subfamily, member 2 [ Source: HGNC 6296 ]	20	62037542	62103993	-1	q13.33
411	-1.5	6.11	0.3	0	1	1	303.9	ITPR3	ENSP00000363435	 ITPR3:p , inositol 1,4,5-trisphosphate receptor, type 3 [Source:HGNC Symbol;Acc: HGNC:6182 ]	6	33588522	33664351	1	p21.31
412	-1.5	5.97	1.8	3	1	1	30.3	CCDC28A	ENSP00000332716	 CCDC28A:p , coiled-coil domain containing 28A [ Source: HGNC 21098 ]	6	139094657	139114456	1	q24.1
413	-1.5	5.68	0.6	1	1	1	105.6	LRP8	ENSP00000303634	 LRP8:p , low density lipoprotein receptor-related protein 8, apolipoprotein e receptor [ Source: HGNC 6700 ]	1	53711217	53793742	-1	p32.3
414	-1.5	5.02	3.4	5	1	1	33.4	GPN1	ENSP00000424678	 GPN1:p , GPN-loop GTPase 1 [Source:HGNC Symbol;Acc: HGNC:17030 ]	2	27851114	27874375	1	p23.3
415	-1.5	5.40	3.0	4	1	1	29.9	RPS3A	ENSP00000346050	 RPS3A:p , ribosomal protein S3A [Source:HGNC Symbol;Acc: HGNC:10421 ]	4	152020725	152025804	1	q31.3
416	-1.5	5.20	4.0	5	1	1	28.0	gi|15606944|	gi|15606944|	no protein information available	nc				
417	-1.5	5.27	1.7	2	1	1	55.1	gi|15606455|	gi|15606455|	no protein information available	nc				
418	-1.5	5.90	2.8	4	1	1	79.1	PPP1R15B	ENSP00000356156	 PPP1R15B:p , protein phosphatase 1, regulatory (inhibitor) subunit 15B [ Source: HGNC 14951 ]	1	204372515	204380919	-1	q32.1
419	-1.5	5.41	0.7	1	1	1	89.2	ARHGAP44	ENSP00000368994	 ARHGAP44:p , 	17	12692856	12894960	1	p12
420	-1.5	5.79	1.2	2	1	1	77.1	ATXN7L2	ENSP00000358886	 ATXN7L2:p , ataxin 7-like 2 [ Source: HGNC 28713 ]	1	110026101	110035426	1	p13.3
421	-1.5	5.49	3.6	5	1	1	33.9	gi|15606228|	gi|15606228|	no protein information available	nc				
422	-1.5	5.26	1.5	2	1	1	68.4	APLP1	ENSP00000441501	 APLP1:p , 	19	36358801	36370693	1	q13.12
423	-1.4	5.15	3.6	4	1	1	39.4	ALDOA	ENSP00000336927	 ALDOA:p , aldolase A, fructose-bisphosphate [Source:HGNC Symbol;Acc: HGNC:414 ]	16	30064411	30081778	1	p11.2
424	-1.4	5.83	1.2	2	1	1	146.5	TBC1D4	ENSP00000366863	 TBC1D4:p , TBC1 domain family, member 4 [ Source: HGNC 19165 ]	13	75858808	76056250	-1	q22.2
425	-1.4	6.01	6.0	12	1	1	15.8	AP4S1	ENSP00000451479	 AP4S1:p , 	14	31494312	31562818	1	q12
426	-1.4	5.32	1.0	2	1	1	161.1	MEGF6	ENSP00000348982	 MEGF6:p , multiple EGF-like-domains 6 [ Source: HGNC 3232 ]	1	3406484	3528059	-1	p36.32
427	-1.4	5.19	6.1	9	1	1	17.5	TPD52L2	ENSP00000358943	 TPD52L2:p , tumor protein D52-like 2 [ Source: HGNC 12007 ]	20	62496719	62521298	1	q13.33
428	-1.4	5.26	3.1	6	1	1	71.6	DBN1	ENSP00000292385	 DBN1:p , drebrin 1 [ Source: HGNC 2695 ]	5	176883609	176901402	-1	q35.3
429	-1.4	5.28	2.4	3	1	1	51.1	RUVBL2	ENSP00000473172	 RUVBL2:p , RuvB like AAA ATPase 2 [Source:HGNC Symbol;Acc: HGNC:10475 ]	19	49496705	49519252	1	q13.33
430	-1.4	5.19	12	23	1	1	9.4	HMGN2	ENSP00000355228	 HMGN2:p , high mobility group nucleosomal binding domain 2 [Source:HGNC Symbol;Acc: HGNC:4986 ]	1	26798941	26802463	1	p36.11
431	-1.4	5.11	5.5	13	1	1	21.0	CD226	ENSP00000464084	 CD226:p , 	18	67498394	67629039	-1	q22.2
432	-1.4	5.46	1.4	2	1	1	65.4	ZNF37A	ENSP00000354377	 ZNF37A:p , 	10	38383264	38412276	1	p11.1
433	-1.4	5.38	1.6	2	1	1	80.3	ALOX12B	ENSP00000315167	 ALOX12B:p , arachidonate 12-lipoxygenase, 12R type [Source:HGNC Symbol;Acc: HGNC:430 ]	17	7975954	7991021	-1	p13.1
434	-1.4	6.40	1.2	3	1	1	87.1	TMC7	ENSP00000455041	 TMC7:p , 	16	18995256	19075264	1	p12.3
435	-1.4	5.54	12	15	1	1	10.6	MSRA	ENSP00000427725	 MSRA:p , 	8	9911778	10286401	1	p23.1
436	-1.4	5.24	0.8	1	1	1	180.7	QRICH2	ENSP00000262765	 QRICH2:p , glutamine rich 2 [Source:HGNC Symbol;Acc: HGNC:25326 ]	17	74270130	74303761	-1	q25.1
437	-1.4	5.38	0.9	1	1	1	105.8	PSMD1	ENSP00000309474	 PSMD1:p , proteasome 26S subunit, non-ATPase 1 [Source:HGNC Symbol;Acc: HGNC:9554 ]	2	231921578	232037541	1	q37.1
438	-1.4	5.53	1.8	3	1	1	43.1	NSUN4	ENSP00000419740	 NSUN4:p , NOP2/Sun domain family, member 4 [ Source: HGNC 31802 ]	1	46805849	46830824	1	p33
439	-1.4	5.46	2.3	4	1	1	38.9	SPESP1	ENSP00000312284	 SPESP1:p , Sperm equatorial segment protein 1 Precursor (SP-ESP)(Equatorial segment protein)(ESP)(Glycosylated 38 kDa s ...	15	69110560	69239150	1	q23
440	-1.4	5.46	0.4	1	1	1	300.1	FBN3	ENSP00000470498	 FBN3:p , fibrillin 3 [Source:HGNC Symbol;Acc: HGNC:18794 ]	19	8130286	8214730	-1	p13.2
441	-1.4	5.52	2.8	3	1	1	32.4	METTL11B	ENSP00000408058	 METTL11B:p , 	1	170115142	170136931	1	q24.2
442	-1.4	5.19	18	23	1	1	6.2	LBX2	ENSP00000450229	 LBX2:p , 	2	74724644	74730443	-1	p13.1
443	-1.3	5.39	6.2	15	1	1	14.0	HIST2H2AC	ENSP00000332194	 HIST2H2AC:p , histone cluster 2 H2A family member c [Source:HGNC Symbol;Acc: HGNC:4738 ]	1	149858525	149858961	1	q21.2
444	-1.3	5.29	1.7	3	1	1	82.7	PCSK4	ENSP00000300954	 PCSK4:p , Proprotein convertase subtilisin/kexin type 4 Precursor ( EC 3.4.21.- )(Proprotein convertase PC4) [ Source:  ...	19	1481427	1490751	-1	p13.3
445	-1.3	5.36	1.7	2	1	1	114.9	RBMXL3	ENSP00000417451	 RBMXL3:p , RBMX like 3 [Source:HGNC Symbol;Acc: HGNC:26859 ]	X	114423963	114427431	1	q23
446	-1.3	5.27	0.3	0	1	1	468.8	PRKDC	ENSP00000313420	 PRKDC:p , protein kinase, DNA-activated, catalytic subunit [Source:HGNC Symbol;Acc: HGNC:9413 ]	8	48685669	48872743	-1	q11.21
447	-1.3	5.31	1.7	3	1	1	53.3	WFIKKN2	ENSP00000405889	 WFIKKN2:p , WAP, follistatin/kazal, immunoglobulin, kunitz and netrin domain containing 2 [ Source: HGNC 30916 ]	17	48912011	48919709	1	q21.33
448	-1.3	5.13	1.4	2	1	1	105.3	GRIN1	ENSP00000360616	 GRIN1:p , glutamate receptor, ionotropic, N-methyl D-aspartate 1 [Source:HGNC Symbol;Acc:HGNC:4584]	9	140032842	140063207	1	q34.3
449	-1.3	5.72	13	17	1	1	8.0	EPS15L1	ENSP00000469495	 EPS15L1:p , 	19	16466050	16582896	-1	p13.11
450	-1.3	5.46	1.3	3	1	1	109.0	RERE	ENSP00000422246	 RERE:p , arginine-glutamic acid dipeptide (RE) repeats [ Source: HGNC 9965 ]	1	8412457	8877702	-1	p36.23
451	-1.3	5.35	5.9	6	1	1	24.8	ORAOV1	ENSP00000446428	 ORAOV1:p , 	11	69467844	69490184	-1	q13.3
452	-1.3	5.34	0.1	0	1	1	520.0	ENSP00000475939	ENSP00000475939	dynein, axonemal, heavy chain 11 [Source:HGNC Symbol;Acc: HGNC:2942 ]	nc				
453	-1.3	5.25	1.3	2	1	1	102.3	HACE1	ENSP00000262903	 HACE1:p , HECT domain and ankyrin repeat containing E3 ubiquitin protein ligase 1 [ Source: HGNC 21033 ]	6	105175968	105307794	-1	q16.3
454	-1.3	5.24	2.1	4	1	1	44.4	CDC37	ENSP00000222005	 CDC37:p , cell division cycle 37 [Source:HGNC Symbol;Acc: HGNC:1735 ]	19	10501810	10530797	-1	p13.2
455	-1.3	5.28	1.9	3	1	1	46.4	gi|15606182|	gi|15606182|	no protein information available	nc				
456	-1.3	5.45	1.0	2	1	1	77.8	FBXO42	ENSP00000364742	 FBXO42:p , F-box protein 42 [ Source: HGNC 29249 ]	1	16573334	16678949	-1	p36.13
457	-1.3	5.48	5.6	7	1	1	18.9	PCNP	ENSP00000265260	 PCNP:p , PEST proteolytic signal containing nuclear protein [Source:HGNC Symbol;Acc: HGNC:30023 ]	3	101292939	101313281	1	q12.3
458	-1.3	5.42	0.8	1	1	1	124.6	TDRD1	ENSP00000358288	 TDRD1:p , tudor domain containing 1 [ Source: HGNC 11712 ]	10	115939029	115992063	1	q25.3
459	-1.3	5.31	4.6	6	1	1	39.7	ENSP00000478413	ENSP00000478413	no protein information available	nc				
460	-1.3	6.20	1.5	3	1	1	100.5	GOLGA6L2	ENSP00000454407	 GOLGA6L2:p , 	15	23684645	23692381	-1	q11.2
461	-1.3	5.53	1.4	2	1	1	63.3	IL1RL1	ENSP00000233954	 IL1RL1:p , Interleukin-1 receptor-like 1 Precursor (Protein ST2) [ Source: UniProt Q01638 ] 	2	102927962	102968497	1	q12.1
462	-1.2	5.17	2.4	4	1	1	42.6	DEK	ENSP00000380414	 DEK:p , DEK proto-oncogene [Source:HGNC Symbol;Acc: HGNC:2768 ]	6	18224099	18265054	-1	p22.3
463	-1.2	5.51	2.6	3	1	1	39.7	ENSP00000484931	ENSP00000484931	zinc finger and SCAN domain containing 26 [Source:HGNC Symbol;Acc: HGNC:12978 ]	nc				
464	-1.2	5.41	3.5	8	1	1	48.3	TNFRSF1B	ENSP00000365435	 TNFRSF1B:p , tumor necrosis factor receptor superfamily, member 1B [ Source: HGNC 11917 ]	1	12227060	12269285	1	p36.22
465	-1.2	5.14	3.2	4	1	1	24.4	TAGLN2	ENSP00000357076	 TAGLN2:p , transgelin 2 [Source:HGNC Symbol;Acc: HGNC:11554 ]	1	159887897	159895522	-1	q23.2
466	-1.2	5.30	0.8	1	1	1	112.1	STK10	ENSP00000176763	 STK10:p , serine/threonine kinase 10 [Source:HGNC Symbol;Acc: HGNC:11388 ]	5	171469077	171615390	-1	q35.1
467	-1.2	5.57	1.1	2	1	1	199.9	FOCAD	ENSP00000369599	 FOCAD:p , KIAA1797 [ Source: HGNC 23377 ]	9	20658308	20995954	1	p21.3
468	-1.2	5.33	1.1	4	1	1	57.5	TOX	ENSP00000354842	 TOX:p , thymocyte selection-associated high mobility group box [ Source: HGNC 18988 ]	8	59717977	60031767	-1	q12.1
469	-1.2	5.60	6.8	14	1	1	16.6	RPL27A	ENSP00000346015	 RPL27A:p , ribosomal protein L27a [Source:HGNC Symbol;Acc: HGNC:10329 ]	11	8703958	8736306	1	p15.4
470	-1.2	5.36	2.1	2	1	1	26.7	CKMT1B	ENSP00000413999	 CKMT1B:p , creatine kinase, mitochondrial 1B [ Source: HGNC 1995 ]	15	43885252	43891604	1	q15.3
471	-1.2	5.14	0.5	1	1	1	155.1	DHX29	ENSP00000251636	 DHX29:p , DExH-box helicase 29 [Source:HGNC Symbol;Acc: HGNC:15815 ]	5	54552073	54603550	-1	q11.2
472	-1.2	5.42	2.2	3	1	1	36.2	ZNF330	ENSP00000262990	 ZNF330:p , zinc finger protein 330 [Source:HGNC Symbol;Acc: HGNC:15462 ]	4	142142041	142155851	1	q31.21
473	-1.2	6.19	1.9	3	1	1	41.6	TSSK1B	ENSP00000375081	 TSSK1B:p , 	5	112768251	112770728	-1	q22.2
474	-1.2	5.38	0.3	0	1	1	206.6	PHIP	ENSP00000275034	 PHIP:p , pleckstrin homology domain interacting protein [Source:HGNC Symbol;Acc: HGNC:15673 ]	6	79650263	79787953	-1	q14.1
475	-1.2	5.02	2.5	4	1	1	49.2	PSMC1	ENSP00000261303	 PSMC1:p , proteasome (prosome, macropain) 26S subunit, ATPase, 1 [ Source: HGNC 9547 ]	14	90722839	90738968	1	q32.11
476	-1.2	5.28	0.9	2	1	1	100.1	RBM25	ENSP00000261973	 RBM25:p , RNA binding motif protein 25 [Source:HGNC Symbol;Acc: HGNC:23244 ]	14	73525144	73588122	1	q24.2
477	-1.2	4.98	0.8	1	1	1	122.9	NEMF	ENSP00000298310	 NEMF:p , nuclear export mediator factor [Source:HGNC Symbol;Acc: HGNC:10663 ]	14	50249997	50319921	-1	q21.3
478	-1.2	5.29	0.8	1	1	1	99.1	PLA2G4E	ENSP00000382434	 PLA2G4E:p , 	15	42273780	42343388	-1	q15.1
479	-1.2	5.71	3.0	6	1	1	33.3	gi|15605726|	gi|15605726|	no protein information available	nc				
480	-1.2	5.12	0.9	2	1	1	118.6	RBM27	ENSP00000265271	 RBM27:p , RNA binding motif protein 27 [Source:HGNC Symbol;Acc: HGNC:29243 ]	5	145583113	145718814	1	q32
481	-1.2	5.58	2.9	5	1	1	34.9	LRRC59	ENSP00000225972	 LRRC59:p , leucine rich repeat containing 59 [Source:HGNC Symbol;Acc: HGNC:28817 ]	17	48452420	48474914	-1	q21.33
482	-1.2	5.62	1.8	3	1	1	60.5	ATL3	ENSP00000381844	 ATL3:p , atlastin GTPase 3 [ Source: HGNC 24526 ]	11	63391559	63439393	-1	q13.1
483	-1.2	5.72	2.7	4	1	1	51.7	EDAR	ENSP00000386371	 EDAR:p , ectodysplasin A receptor [ Source: HGNC 2895 ]	2	109510927	109605828	-1	q12.3
484	-1.2	5.91	0.4	1	1	1	261.0	GOLGA4	ENSP00000354486	 GOLGA4:p , golgin A4 [Source:HGNC Symbol;Acc:HGNC:4427]	3	37284668	37408242	1	p22.2
485	-1.2	5.50	1.2	3	1	1	55.1	SERPING1	ENSP00000278407	 SERPING1:p , serpin peptidase inhibitor, clade G (C1 inhibitor), member 1 [Source:HGNC Symbol;Acc: HGNC:1228 ]	11	57364860	57382326	1	q12.1
486	-1.1	6.12	1.6	2	1	1	115.9	CARD10	ENSP00000384570	 CARD10:p , caspase recruitment domain family, member 10 [Source:HGNC Symbol;Acc: HGNC:16422 ]	22	37886400	37915549	-1	q13.1
487	-1.1	5.35	2.0	3	1	1	50.9	CHMP7	ENSP00000380794	 CHMP7:p , CHMP family, member 7 [ Source: HGNC 28439 ]	8	23101150	23119512	1	p21.3
488	-1.1	5.65	6.0	8	1	1	20.2	EIF5A	ENSP00000336702	 EIF5A:p , eukaryotic translation initiation factor 5A [ Source: HGNC 3300 ]	17	7210318	7215774	1	p13.1
489	-1.1	5.39	2.1	3	1	1	57.8	ALDH6A1	ENSP00000450436	 ALDH6A1:p , aldehyde dehydrogenase 6 family, member A1 [ Source: HGNC 7179 ]	14	74523553	74551196	-1	q24.3
490	-1.1	5.24	2.8	5	1	1	41.4	SURF6	ENSP00000361092	 SURF6:p , surfeit 6 [Source:HGNC Symbol;Acc: HGNC:11478 ]	9	136197552	136203235	-1	q34.2
491	-1.1	5.95	14	20	1	1	17.1	C22orf15	ENSP00000305096	 C22orf15:p , Uncharacterized protein C22orf15 (N27C7-3 protein). Source: Uniprot/SWISSPROT Q8WYQ4 	22	24105208	24108048	1	q11.23
492	-1.1	5.53	9.2	14	1	1	21.5	MRPL21	ENSP00000457859	 MRPL21:p , 	11	68658744	68671303	-1	q13.3
493	-1.1	5.17	1.4	2	1	1	74.3	SRPK1	ENSP00000362931	 SRPK1:p , SRSF protein kinase 1 [Source:HGNC Symbol;Acc: HGNC:11305 ]	6	35800743	35889119	-1	p21.31
494	-1.1	5.27	0.6	1	1	1	143.1	SMC1A	ENSP00000323421	 SMC1A:p , structural maintenance of chromosomes 1A [Source:HGNC Symbol;Acc: HGNC:11111 ]	X	53401070	53449677	-1	p11.22
495	-1.1	5.12	3.9	5	1	1	32.1	PCMTD1	ENSP00000444026	 PCMTD1:p , 	8	52730140	52811735	-1	q11.23
496	-1.1	5.53	0.5	1	1	1	196.5	ZC3H13	ENSP00000242848	 ZC3H13:p , zinc finger CCCH-type containing 13 [Source:HGNC Symbol;Acc: HGNC:20368 ]	13	46528600	46626894	-1	q14.13
497	-1.1	5.16	2.1	3	1	1	65.9	GRK6	ENSP00000347655	 GRK6:p , G protein-coupled receptor kinase 6 [Source:HGNC Symbol;Acc: HGNC:4545 ]	5	176830205	176869902	1	q35.3
498	-1.1	5.04	2.1	4	1	1	45.3	LPP	ENSP00000393602	 LPP:p , LIM domain containing preferred translocation partner in lipoma [Source:HGNC Symbol;Acc: HGNC:6679 ]	3	187871072	188608460	1	q27.3
499	-1.1	5.88	7.1	12	1	1	21.4	ENSP00000482577	ENSP00000482577	ribosomal protein L17 [Source:HGNC Symbol;Acc: HGNC:10307 ]	nc				
500	-1.1	6.00	0.8	1	1	1	118.2	SGSM2	ENSP00000268989	 SGSM2:p , small G protein signaling modulator 2 [Source:HGNC Symbol;Acc: HGNC:29026 ]	17	2240792	2284352	1	p13.3
501	-1.1	5.66	1.5	2	1	1	54.4	SRL	ENSP00000382518	 SRL:p , sarcalumenin [ Source: HGNC 11295 ]	16	4239375	4292081	-1	p13.3
502	-1.1	6.41	5.7	7	1	1	12.1	BPY2	ENSP00000329106	 BPY2:p , Testis-specific basic protein Y 2 (Variably charged protein Y 2). Source: Uniprot/SWISSPROT O14599 	Y	25119966	25151612	1	q11.223
503	-1.1	5.33	3.4	4	1	1	49.2	PSMC3	ENSP00000298852	 PSMC3:p , proteasome (prosome, macropain) 26S subunit, ATPase, 3 [Source:HGNC Symbol;Acc:HGNC:9549]	11	47440320	47447993	-1	p11.2
504	-1.1	5.18	2.1	3	1	1	61.6	BAG3	ENSP00000358081	 BAG3:p , BCL2 associated athanogene 3 [Source:HGNC Symbol;Acc: HGNC:939 ]	10	121410882	121437331	1	q26.11
505	-1.1	5.57	1.4	2	1	1	62.5	ENSP00000479479	ENSP00000479479	no protein information available	nc				
506	-1.1	5.50	5.7	8	1	1	12.1	NDUFB2	ENSP00000419087	 NDUFB2:p , 	7	140390577	140422590	1	q34
507	-1.1	5.17	4.0	7	1	1	43.2	CCDC34	ENSP00000330240	 CCDC34:p , coiled-coil domain containing 34 isoform 2 Source: RefSeq_peptide NP_542385 	11	27352374	27385415	-1	p14.1
508	-1.1	5.65	2.5	3	1	1	35.1	ZC2HC1A	ENSP00000263849	 ZC2HC1A:p , zinc finger C2HC-type containing 1A [Source:HGNC Symbol;Acc: HGNC:24277 ]	8	79578282	79629935	1	q21.12
509	-1.1	6.04	2.4	3	1	1	55.2	SOGA2	ENSP00000463438	 SOGA2:p , 	18	8705659	8832776	1	p11.22
510	-1.1	5.79	1.8	3	1	1	64.8	PARP2	ENSP00000392972	 PARP2:p , poly(ADP-ribose) polymerase 2 [Source:HGNC Symbol;Acc: HGNC:272 ]	14	20811741	20826064	1	q11.2
511	-1.1	5.41	2.6	5	1	1	43.3	LPXN	ENSP00000378512	 LPXN:p , leupaxin [Source:HGNC Symbol;Acc: HGNC:14061 ]	11	58294344	58345693	-1	q12.1
512	-1.0	5.34	1.1	2	1	1	63.3	C9orf3	ENSP00000277198	 C9orf3:p , 	9	97488983	97849441	1	q22.32
513	-1.0	5.57	21	23	1	1	7.3	ADSSL1	ENSP00000452303	 ADSSL1:p , 	14	105190523	105213662	1	q32.33
514	-1.0	5.46	0.6	1	1	1	118.0	AXDND1	ENSP00000356590	 AXDND1:p , axonemal dynein light chain domain containing 1 [ Source: HGNC 26564 ]	1	179334855	179523870	1	q25.2
515	-1.0	6.22	3.2	4	1	1	46.1	PDK2	ENSP00000420927	 PDK2:p , pyruvate dehydrogenase kinase, isozyme 2 [ Source: HGNC 8810 ]	17	48172101	48189516	1	q21.33
516	-1.0	5.62	5.3	9	1	1	21.3	sp|CASK_BOVIN|	sp|CASK_BOVIN|	Kappa-casein; Contains: Casoxin-C; Contains: Casoxin-6; Contains: Casoxin-A; Contains: Casoxin-B; Contains: Casoplatelin ...	nc				
517	-1.0	6.05	0.6	1	1	1	160.1	YTHDC2	ENSP00000161863	 YTHDC2:p , YTH domain containing 2 [Source:HGNC Symbol;Acc: HGNC:24721 ]	5	112849380	112930982	1	q22.2
518	-1.0	5.23	2.5	4	1	1	48.6	C9orf156	ENSP00000364260	 C9orf156:p , tRNA methyltransferase O [Source:HGNC Symbol;Acc: HGNC:30967 ]	9	100666771	100684852	-1	q22.33
519	-1.0	5.56	2.2	3	1	1	74.1	RRN3	ENSP00000198767	 RRN3:p , RRN3 RNA polymerase I transcription factor homolog (S. cerevisiae) [ Source: HGNC 30346 ]	16	15153879	15188174	-1	p13.11
520	-1.0	5.59	0.8	1	1	1	83.5	PIK3R1	ENSP00000428056	 PIK3R1:p , 	5	67511548	67597649	1	q13.1
521	-1.0	5.49	4.7	10	1	1	32.9	TNNT1	ENSP00000467176	 TNNT1:p , 	19	55644162	55660722	-1	q13.42
522	-1.0	5.13	1.5	2	1	1	62.5	ENSP00000457512	ENSP00000457512	no protein information available	14	24620427	24636611	1	q12
523	-1.0	5.44	1.2	2	1	1	168.0	CFTR	ENSP00000003084	 CFTR:p , cystic fibrosis transmembrane conductance regulator (ATP-binding cassette sub-family C, member 7) [ Source: HG ...	7	117105838	117356025	1	q31.2
