# Supplementary material for: SKI activates the Hippo pathway via LIMD1 to inhibit cardiac fibroblast activation
Source: Basic Res Cardiol. 2021 Apr 13;116(1):25. doi: 10.1007/s00395-021-00865-9 (PMC8043893; doi:10.1007/s00395-021-00865-9)
Supplement: Supplementary file 7 — Electronic supplementary material 7 (XLS 94 kb) [file 395_2021_865_MOESM7_ESM.xls]

rank	log(e)	log(I)	% (measured)	% (corrected)	unique	total	Mr	Identifier	Accession	Description	Chromosome	Start	End	Strand	Band
1	-2475.0	8.41	38	49	198	422	628.7	AHNAK	ENSP00000367263	 AHNAK:p , AHNAK nucleoprotein [Source:HGNC Symbol;Acc: HGNC:347 ]	11	62201016	62323707	-1	q12.3		GO subcellular	none
2	-754.7	8.87	45	100	55	376	44.1	WWTR1	ENSP00000419465	 WWTR1:p , WW domain containing transcription regulator 1 [Source:HGNC Symbol;Acc: HGNC:24042 ]	3	149235022	149454501	-1	q25.1		name	anonymous
3	-1726.2	8.38	52	75	130	312	279.8	FLNA	ENSP00000353467	 FLNA:p , filamin A [Source:HGNC Symbol;Acc: HGNC:3754 ]	X	153576892	153603006	-1	q28		CELL cell type	none
4	-304.7	8.99	55	70	30	166	26.6	gi|15606020|	gi|15606020|	biotin [acetyl-CoA-carboxylase] ligase [Aquifex aeolicus VF5]	nc						store trace	yes
5	-1051.8	7.89	42	63	88	161	226.4	MYH9	ENSP00000216181	 MYH9:p , myosin heavy chain 9 [Source:HGNC Symbol;Acc: HGNC:7579 ]	22	36677327	36784063	-1	q12.3		BRENDA cell culture	none
6	-853.7	7.66	34	53	68	132	270.5	MAP1B	ENSP00000296755	 MAP1B:p , microtubule associated protein 1B [Source:HGNC Symbol;Acc: HGNC:6836 ]	5	71403061	71505395	1	q13.2		BRENDA tissue	none
7	-304.9	8.92	36	46	26	121	24.4	sp|TRYP_PIG|	sp|TRYP_PIG|	Trypsin; EC 3.4.21.4; Flags: Precursor; 	nc				
8	-565.5	7.91	21	28	49	117	245.3	MAP4	ENSP00000407602	 MAP4:p , microtubule associated protein 4 [Source:HGNC Symbol;Acc: HGNC:6862 ]	3	47892182	48130769	-1	p21.31
9	-687.5	7.75	42	51	54	111	152.4	RRBP1	ENSP00000367044	 RRBP1:p , ribosome binding protein 1 [Source:HGNC Symbol;Acc: HGNC:10448 ]	20	17594323	17662940	-1	p12.1
10	-505.2	7.85	61	73	42	90	69.2	sp|ALBU_BOVIN|	sp|ALBU_BOVIN|	Serum albumin; BSA; Bos d 6; Flags: Precursor; 	nc				
11	-449.8	7.70	55	78	37	86	85.8	PALLD	ENSP00000426947	 PALLD:p , palladin, cytoskeletal associated protein [ Source: HGNC 17068 ]	4	169418217	169849608	1	q32.3
12	-585.9	7.41	42	56	54	85	153.6	LMO7	ENSP00000342112	 LMO7:p , LIM domain 7 [Source:HGNC Symbol;Acc: HGNC:6646 ]	13	76194570	76434004	1	q22.2
13	-383.3	7.61	49	76	33	69	62.6	CALD1	ENSP00000398826	 CALD1:p , caldesmon 1 [Source:HGNC Symbol;Acc:HGNC:1441]	7	134429003	134655479	1	q33
14	-260.0	8.36	39	61	23	69	32.7	RPL6	ENSP00000202773	 RPL6:p , ribosomal protein L6 [Source:HGNC Symbol;Acc: HGNC:10362 ]	12	112842994	112856642	-1	q24.13
15	-438.8	7.32	27	44	42	62	195.3	TJP1	ENSP00000281537	 TJP1:p , tight junction protein 1 [Source:HGNC Symbol;Acc: HGNC:11827 ]	15	29991571	30261068	-1	q13.1
16	-327.3	7.49	36	47	27	58	95.9	ABCF1	ENSP00000313603	 ABCF1:p , ATP binding cassette subfamily F member 1 [Source:HGNC Symbol;Acc: HGNC:70 ]	6	30539153	30564956	1	p21.33
17	-273.1	7.86	55	69	24	55	38.6	ANXA2	ENSP00000379342	 ANXA2:p , annexin A2 [Source:HGNC Symbol;Acc: HGNC:537 ]	15	60639333	60695082	-1	q22.2
18	-344.0	7.28	26	41	30	50	138.7	EIF5B	ENSP00000289371	 EIF5B:p , eukaryotic translation initiation factor 5B [Source:HGNC Symbol;Acc: HGNC:30793 ]	2	99953816	100016728	1	q11.2
19	-253.5	7.32	40	63	21	49	63.9	PDLIM5	ENSP00000321746	 PDLIM5:p , PDZ and LIM domain 5 [Source:HGNC Symbol;Acc: HGNC:17468 ]	4	95373037	95589377	1	q22.3
20	-193.1	7.51	73	80	18	48	22.6	TAGLN	ENSP00000376678	 TAGLN:p , transgelin [Source:HGNC Symbol;Acc:HGNC:11553]	11	117070037	117075498	1	q23.3
21	-320.6	7.44	43	76	29	47	58.8	KRT10	ENSP00000269576	 KRT10:p , keratin 10 [Source:HGNC Symbol;Acc: HGNC:6413 ]	17	38974369	38978847	-1	q21.2
22	-322.2	7.19	19	27	34	46	220.3	CHD4	ENSP00000440392	 CHD4:p , chromodomain helicase DNA binding protein 4 [Source:HGNC Symbol;Acc: HGNC:1919 ]	12	6679249	6716642	-1	p13.31
23	-288.9	7.20	46	81	25	42	61.5	CTTN	ENSP00000301843	 CTTN:p , cortactin [Source:HGNC Symbol;Acc: HGNC:3338 ]	11	70244510	70282690	1	q13.3
24	-252.4	7.08	33	47	24	41	85.8	AMOTL2	ENSP00000249883	 AMOTL2:p , angiomotin like 2 [Source:HGNC Symbol;Acc: HGNC:17812 ]	3	134074716	134094321	-1	q22.2
25	-220.2	7.39	41	67	21	41	54.2	NONO	ENSP00000276079	 NONO:p , non-POU domain containing octamer binding [Source:HGNC Symbol;Acc: HGNC:7871 ]	X	70503042	70521018	1	q13.1
26	-244.0	7.22	21	43	22	40	118.2	U2SURP	ENSP00000418563	 U2SURP:p , U2 snRNP associated SURP domain containing [Source:HGNC Symbol;Acc: HGNC:30855 ]	3	142720010	142779567	1	q23
27	-119.1	7.49	45	65	9	38	18.0	RPS27A	ENSP00000383981	 RPS27A:p , ribosomal protein S27a [Source:HGNC Symbol;Acc: HGNC:10417 ]	2	55459039	55462989	1	p16.1
28	-256.7	7.18	34	57	23	37	66.0	KRT1	ENSP00000252244	 KRT1:p , keratin 1 [Source:HGNC Symbol;Acc: HGNC:6412 ]	12	53068520	53074191	-1	q13.13
29	-218.3	7.08	33	42	21	36	80.0	PCCA	ENSP00000365462	 PCCA:p , propionyl-CoA carboxylase subunit alpha [Source:HGNC Symbol;Acc: HGNC:8653 ]	13	100741269	101182686	1	q32.3
30	-265.2	6.96	22	29	27	35	137.0	CGN	ENSP00000271636	 CGN:p , cingulin [Source:HGNC Symbol;Acc: HGNC:17429 ]	1	151482986	151511168	1	q21.3
31	-238.5	7.85	5.6	7	28	35	531.5	PLEC	ENSP00000323856	 PLEC:p , plectin [Source:HGNC Symbol;Acc: HGNC:9069 ]	8	144989321	145050902	-1	q24.3
32	-208.7	7.18	35	55	17	35	59.5	NOP58	ENSP00000264279	 NOP58:p , NOP58 ribonucleoprotein [Source:HGNC Symbol;Acc: HGNC:29926 ]	2	203130439	203168389	1	q33.1
33	-202.0	7.10	49	56	19	35	42.0	CYR61	ENSP00000398736	 CYR61:p , cysteine-rich, angiogenic inducer, 61 [Source:HGNC Symbol;Acc:HGNC:2654]	1	86046444	86049645	1	p22.3
34	-191.3	7.11	33	69	18	33	63.8	MTDH	ENSP00000338235	 MTDH:p , metadherin [Source:HGNC Symbol;Acc: HGNC:29608 ]	8	98656407	98740998	1	q22.1
35	-166.2	7.11	28	38	16	33	66.0	NOP56	ENSP00000370589	 NOP56:p , NOP56 ribonucleoprotein [Source:HGNC Symbol;Acc: HGNC:15911 ]	20	2632791	2639039	1	p13
36	-406.9	7.22	14	18	29	32	290.8	FLNC	ENSP00000327145	 FLNC:p , filamin C, gamma [Source:HGNC Symbol;Acc: HGNC:3756 ]	7	128470431	128499328	1	q32.1
37	-145.6	8.11	32	59	14	32	21.9	HIST1H1E	ENSP00000307705	 HIST1H1E:p , histone cluster 1 H1 family member e [Source:HGNC Symbol;Acc: HGNC:4718 ]	6	26156559	26157343	1	p22.2
38	-173.0	7.06	28	48	18	31	62.0	GNL3	ENSP00000395772	 GNL3:p , G protein nucleolar 3 [Source:HGNC Symbol;Acc: HGNC:29931 ]	3	52715172	52728508	1	p21.1
39	-210.3	6.87	20	29	23	29	133.9	TJP2	ENSP00000366453	 TJP2:p , tight junction protein 2 [Source:HGNC Symbol;Acc: HGNC:11828 ]	9	71736224	71870124	1	q21.11
40	-171.4	6.92	34	64	16	29	61.2	ZYX	ENSP00000324422	 ZYX:p , zyxin [Source:HGNC Symbol;Acc: HGNC:13200 ]	7	143078173	143088204	1	q34
41	-234.7	7.00	12	15	26	27	269.8	ENSP00000483300	ENSP00000483300	no protein information available	nc				
42	-218.7	6.96	37	46	19	27	65.4	KRT2	ENSP00000310861	 KRT2:p , keratin 2 [Source:HGNC Symbol;Acc: HGNC:6439 ]	12	53038342	53045948	-1	q13.13
43	-188.8	7.05	41	54	19	27	53.6	VIM	ENSP00000224237	 VIM:p , vimentin [Source:HGNC Symbol;Acc: HGNC:12692 ]	10	17270258	17279592	1	p13
44	-210.9	6.90	21	30	23	26	129.6	PC	ENSP00000377527	 PC:p , pyruvate carboxylase [Source:HGNC Symbol;Acc: HGNC:8636 ]	11	66615704	66725847	-1	q13.2
45	-174.3	6.85	40	73	17	26	53.3	MECP2	ENSP00000395535	 MECP2:p , methyl-CpG binding protein 2 [Source:HGNC Symbol;Acc: HGNC:6990 ]	X	153287024	153402578	-1	q28
46	-224.0	6.71	11	14	24	25	269.6	TLN1	ENSP00000316029	 TLN1:p , talin 1 [Source:HGNC Symbol;Acc: HGNC:11845 ]	9	35696945	35732392	-1	p13.3
47	-192.0	6.91	9.2	22	18	25	263.7	SON	ENSP00000348984	 SON:p , SON DNA binding protein [Source:HGNC Symbol;Acc: HGNC:11183 ]	21	34914924	34949812	1	q22.11
48	-197.6	6.78	31	44	20	24	74.6	SRP72	ENSP00000342181	 SRP72:p , signal recognition particle 72 [Source:HGNC Symbol;Acc: HGNC:11303 ]	4	57333081	57369839	1	q12
49	-157.2	6.77	16	25	16	23	136.6	AP3D1	ENSP00000347416	 AP3D1:p , adaptor related protein complex 3 subunit delta 1 [Source:HGNC Symbol;Acc: HGNC:568 ]	19	2100988	2164464	-1	p13.3
50	-147.0	6.76	21	39	16	23	90.7	TOP1	ENSP00000354522	 TOP1:p , DNA topoisomerase I [Source:HGNC Symbol;Acc: HGNC:11986 ]	20	39657458	39753127	1	q12
51	-159.7	6.75	20	56	13	22	103.9	UBAP2L	ENSP00000345308	 UBAP2L:p , ubiquitin associated protein 2 like [Source:HGNC Symbol;Acc: HGNC:29877 ]	1	154192655	154243986	1	q21.3
52	-150.3	6.88	18	26	16	22	108.1	CCDC80	ENSP00000206423	 CCDC80:p , coiled-coil domain containing 80 [Source:HGNC Symbol;Acc: HGNC:30649 ]	3	112323407	112368377	-1	q13.2
53	-109.2	7.02	20	28	13	22	60.1	PSIP1	ENSP00000370114	 PSIP1:p , PC4 and SFRS1 interacting protein 1 [Source:HGNC Symbol;Acc: HGNC:9527 ]	9	15464064	15511017	-1	p22.3
54	-153.0	6.99	20	34	15	21	89.2	NOP2	ENSP00000444437	 NOP2:p , NOP2 nucleolar protein [Source:HGNC Symbol;Acc: HGNC:7867 ]	12	6666029	6677857	-1	p13.31
55	-143.3	6.87	25	48	14	21	82.4	DAB2	ENSP00000313391	 DAB2:p , disabled homolog 2, mitogen-responsive phosphoprotein (Drosophila) [ Source: HGNC 2662 ]	5	39371780	39462402	-1	p13.1
56	-130.1	6.89	23	38	15	21	66.9	LARP7	ENSP00000344950	 LARP7:p , La ribonucleoprotein domain family member 7 [Source:HGNC Symbol;Acc: HGNC:24912 ]	4	113558120	113578748	1	q25
57	-102.7	7.22	37	82	10	20	17.7	RPL23A	ENSP00000389103	 RPL23A:p , ribosomal protein L23a [Source:HGNC Symbol;Acc: HGNC:10317 ]	17	27046411	27051377	1	q11.2
58	-163.2	6.72	28	43	16	19	62.0	KRT9	ENSP00000246662	 KRT9:p , keratin 9 [Source:HGNC Symbol;Acc: HGNC:6447 ]	17	39722096	39728310	-1	q21.2
59	-159.4	6.75	19	29	16	19	120.1	LATS2	ENSP00000372035	Serine/threonine-protein kinase LATS2 ( EC 2.7.11.1 ) (Large tumor suppressor homolog 2) (Serine/threonine-protein kinas ...	13	21547171	21635686	-1	q12.11
60	-128.8	6.85	23	34	14	19	73.2	DDX3X	ENSP00000382840	 DDX3X:p , DEAD-box helicase 3 X-linked [Source:HGNC Symbol;Acc: HGNC:2745 ]	X	41192651	41223725	1	p11.4
61	-62.3	7.77	39	71	6	19	12.5	RPL36AL	ENSP00000346012	 RPL36AL:p , ribosomal protein L36a like [Source:HGNC Symbol;Acc: HGNC:10346 ]	14	50085237	50087403	-1	q21.3
62	-59.4	6.85	16	43	6	19	53.4	SRSF11	ENSP00000359989	 SRSF11:p , serine and arginine rich splicing factor 11 [Source:HGNC Symbol;Acc: HGNC:10782 ]	1	70671365	70718735	1	p31.1
63	-110.0	6.77	25	49	13	18	54.9	RSL1D1	ENSP00000460871	 RSL1D1:p , ribosomal L1 domain containing 1 [Source:HGNC Symbol;Acc: HGNC:24534 ]	16	11929056	11945442	-1	p13.13
64	-144.6	6.52	8.0	11	15	17	220.3	TRIP12	ENSP00000283943	 TRIP12:p , thyroid hormone receptor interactor 12 [ Source: HGNC 12306 ]	2	230628554	230787955	-1	q36.3
65	-59.0	7.36	27	43	7	17	18.9	PTN	ENSP00000341170	 PTN:p , pleiotrophin [ Source: HGNC 9630 ]	7	136912088	137028611	-1	q33
66	-152.4	6.55	17	26	16	16	120.2	LUZP1	ENSP00000303758	 LUZP1:p , leucine zipper protein 1 [Source:HGNC Symbol;Acc: HGNC:14985 ]	1	23410516	23504301	-1	p36.12
67	-135.2	6.65	13	20	14	16	135.2	PTPN14	ENSP00000355923	 PTPN14:p , protein tyrosine phosphatase, non-receptor type 14 [ Source: HGNC 9647 ]	1	214530851	214725792	-1	q41
68	-109.6	6.71	33	46	13	16	37.4	HNRNPA2B1	ENSP00000346694	 HNRNPA2B1:p , heterogeneous nuclear ribonucleoprotein A2/B1 [Source:HGNC Symbol;Acc: HGNC:5033 ]	7	26229547	26241149	-1	p15.2
69	-91.0	6.87	14	21	11	16	73.9	GTPBP4	ENSP00000354040	 GTPBP4:p , GTP binding protein 4 [Source:HGNC Symbol;Acc: HGNC:21535 ]	10	1034338	1065876	1	p15.3
70	-90.4	6.80	41	83	9	16	24.2	RPS8	ENSP00000379888	 RPS8:p , ribosomal protein S8 [Source:HGNC Symbol;Acc: HGNC:10441 ]	1	45240923	45244451	1	p34.1
71	-80.0	6.70	7.0	14	9	16	139.2	SCAF1	ENSP00000353769	 SCAF1:p , SR-related CTD associated factor 1 [Source:HGNC Symbol;Acc: HGNC:30403 ]	19	50145382	50161899	1	q13.33
72	-93.7	7.57	23	40	6	15	22.6	HIST1H1B	ENSP00000330074	 HIST1H1B:p , histone cluster 1 H1 family member b [Source:HGNC Symbol;Acc: HGNC:4719 ]	6	27834570	27835359	-1	p22.1
73	-79.7	6.53	22	30	9	15	49.8	PDLIM7	ENSP00000348099	 PDLIM7:p , PDZ and LIM domain 7 (enigma) [ Source: HGNC 22958 ]	5	176910395	176924607	-1	q35.3
74	-276.5	7.23	7.0	10	14	14	232.4	MYH10	ENSP00000353590	 MYH10:p , myosin heavy chain 10 [Source:HGNC Symbol;Acc: HGNC:7568 ]	17	8377523	8534079	-1	p13.1
75	-128.5	6.57	9.6	13	12	14	141.4	HDLBP	ENSP00000375836	 HDLBP:p , high density lipoprotein binding protein [Source:HGNC Symbol;Acc: HGNC:4857 ]	2	242166679	242256476	-1	q37.3
76	-87.9	6.68	33	46	9	14	31.9	FHL1	ENSP00000359724	 FHL1:p , four and a half LIM domains 1 [Source:HGNC Symbol;Acc: HGNC:3702 ]	X	135229559	135293518	1	q26.3
77	-75.5	6.51	31	48	8	14	37.5	PCBP1	ENSP00000305556	 PCBP1:p , poly(rC) binding protein 1 [Source:HGNC Symbol;Acc: HGNC:8647 ]	2	70314585	70316332	1	p13.3
78	-73.8	6.67	20	23	7	14	41.7	ACTB	ENSP00000349960	 ACTB:p , actin beta [Source:HGNC Symbol;Acc: HGNC:132 ]	7	5566782	5603415	-1	p22.1
79	-126.5	6.56	5.2	9	12	13	331.1	MAP1A	ENSP00000371462	 MAP1A:p , microtubule associated protein 1A [Source:HGNC Symbol;Acc: HGNC:6835 ]	15	43803156	43823818	1	q15.3
80	-107.6	6.47	13	16	13	13	116.6	VCL	ENSP00000361841	 VCL:p , vinculin [Source:HGNC Symbol;Acc: HGNC:12665 ]	10	75757872	75879918	1	q22.2
81	-128.3	6.76	25	38	12	12	51.4	KRT7	ENSP00000329243	 KRT7:p , keratin 7, type II [Source:HGNC Symbol;Acc: HGNC:6445 ]	12	52626304	52645970	1	q13.13
82	-86.4	6.92	14	25	9	12	76.1	SFPQ	ENSP00000349748	 SFPQ:p , splicing factor proline and glutamine rich [Source:HGNC Symbol;Acc: HGNC:10774 ]	1	35641979	35658749	-1	p34.3
83	-85.4	6.34	11	18	11	12	124.0	SORBS2	ENSP00000284776	 SORBS2:p , sorbin and SH3 domain containing 2 [Source:HGNC Symbol;Acc: HGNC:24098 ]	4	186506598	186877806	-1	q35.1
84	-76.7	6.62	14	19	8	12	70.0	HSPA1A	ENSP00000364802	 HSPA1A:p , heat shock protein family A (Hsp70) member 1A [Source:HGNC Symbol;Acc: HGNC:5232 ]	6	31783291	31785717	1	p21.33
85	-48.1	6.67	21	51	5	12	20.9	H1F0	ENSP00000344504	 H1F0:p , H1 histone family member 0 [Source:HGNC Symbol;Acc: HGNC:4714 ]	22	38201114	38203442	1	q13.1
86	-6.3	7.00	7.3	11	1	12	11.8	HMGA2	ENSP00000384026	 HMGA2:p , high mobility group AT-hook 2 [ Source: HGNC 5009 ]	12	66217911	66360075	1	q14.3
87	-105.6	6.50	34	44	10	11	40.8	NSFL1C	ENSP00000418529	 NSFL1C:p , NSFL1 cofactor [Source:HGNC Symbol;Acc: HGNC:15912 ]	20	1422807	1448417	-1	p13
88	-88.4	6.61	17	61	8	11	71.6	SREK1	ENSP00000334538	 SREK1:p , splicing regulatory glutamic acid and lysine rich protein 1 [Source:HGNC Symbol;Acc: HGNC:17882 ]	5	65435799	65479443	1	q12.3
89	-83.4	6.47	8.8	17	9	11	116.9	PRPF4B	ENSP00000433547	 PRPF4B:p , pre-mRNA processing factor 4B [Source:HGNC Symbol;Acc: HGNC:17346 ]	6	4021501	4065217	1	p25.2
90	-81.2	6.24	5.8	11	10	11	251.7	SEC16A	ENSP00000325827	 SEC16A:p , SEC16 homolog A, endoplasmic reticulum export factor [Source:HGNC Symbol;Acc: HGNC:29006 ]	9	139334549	139372141	-1	q34.3
91	-78.1	6.45	5.3	8	10	11	221.5	MPDZ	ENSP00000320006	 MPDZ:p , multiple PDZ domain protein [ Source: HGNC 7208 ]	9	13105703	13279589	-1	p23
92	-65.6	6.34	21	36	8	11	65.7	ENSP00000482472	ENSP00000482472	no protein information available	nc				
93	-84.5	6.34	6.9	10	10	10	176.5	EIF4G3	ENSP00000264211	 EIF4G3:p , eukaryotic translation initiation factor 4 gamma 3 [Source:HGNC Symbol;Acc: HGNC:3298 ]	1	21132963	21503377	-1	p36.12
94	-83.7	6.39	9.5	26	10	10	117.0	UBAP2	ENSP00000368540	 UBAP2:p , ubiquitin associated protein 2 [Source:HGNC Symbol;Acc: HGNC:14185 ]	9	33921691	34048947	-1	p13.3
95	-81.3	6.43	14	17	9	10	73.6	HNRNPM	ENSP00000325732	 HNRNPM:p , heterogeneous nuclear ribonucleoprotein M [Source:HGNC Symbol;Acc: HGNC:5046 ]	19	8509651	8553998	1	p13.2
96	-77.4	6.30	15	33	9	10	76.1	NUFIP2	ENSP00000225388	 NUFIP2:p , nuclear FMR1 interacting protein 2 [Source:HGNC Symbol;Acc: HGNC:17634 ]	17	27582854	27621136	-1	q11.2
97	-72.5	6.55	4.0	7	7	10	299.4	SRRM2	ENSP00000301740	 SRRM2:p , serine/arginine repetitive matrix 2 [Source:HGNC Symbol;Acc: HGNC:16639 ]	16	2802330	2822539	1	p13.3
98	-56.8	6.72	24	49	5	10	22.9	NACA	ENSP00000448039	 NACA:p , nascent polypeptide associated complex subunit alpha [Source:HGNC Symbol;Acc: HGNC:7629 ]	12	57106212	57125412	-1	q13.3
99	-55.2	7.31	18	66	6	10	17.7	RPL29	ENSP00000294189	 RPL29:p , ribosomal protein L29 [Source:HGNC Symbol;Acc: HGNC:10331 ]	3	52027616	52029958	-1	p21.2
100	-21.9	6.57	22	38	3	10	11.7	HMGA1	ENSP00000308227	 HMGA1:p , high mobility group AT-hook 1 [Source:HGNC Symbol;Acc: HGNC:5010 ]	6	34204650	34214008	1	p21.31
101	-8.7	6.43	1.4	2	2	10	226.0	DOCK4	ENSP00000410746	 DOCK4:p , dedicator of cytokinesis 4 [Source:HGNC Symbol;Acc:HGNC:19192]	7	111366166	111846466	-1	q31.1
102	-74.1	6.38	18	36	8	9	51.4	LUC7L3	ENSP00000425092	 LUC7L3:p , LUC7 like 3 pre-mRNA splicing factor [Source:HGNC Symbol;Acc: HGNC:24309 ]	17	48796905	48833574	1	q21.33
103	-73.3	6.28	9.5	15	8	9	111.4	TP53BP2	ENSP00000375750	 TP53BP2:p , tumor protein p53 binding protein 2 [Source:HGNC Symbol;Acc: HGNC:12000 ]	1	223967601	224033674	-1	q41
104	-72.2	6.36	4.4	6	8	9	202.1	TANC1	ENSP00000263635	 TANC1:p , tetratricopeptide repeat, ankyrin repeat and coiled-coil containing 1 [Source:HGNC Symbol;Acc: HGNC:29364 ]	2	159825146	160089170	1	q24.2
105	-70.9	6.30	14	17	8	9	67.1	LIMA1	ENSP00000450266	 LIMA1:p , LIM domain and actin binding 1 [ Source: HGNC 24636 ]	12	50569571	50677329	-1	q13.12
106	-70.6	6.20	18	24	8	9	73.5	ZNF185	ENSP00000359291	 ZNF185:p , zinc finger protein 185 (LIM domain) [ Source: HGNC 12976 ]	X	152082986	152142025	1	q28
107	-68.5	6.37	13	18	9	9	67.8	MSN	ENSP00000353408	 MSN:p , moesin [Source:HGNC Symbol;Acc: HGNC:7373 ]	X	64887537	64961791	1	q12
108	-66.0	6.66	15	23	9	9	61.2	HP1BP3	ENSP00000312625	 HP1BP3:p , heterochromatin protein 1 binding protein 3 [Source:HGNC Symbol;Acc: HGNC:24973 ]	1	21069154	21113816	-1	p36.12
109	-63.4	6.90	24	48	7	9	33.7	CNN2	ENSP00000263097	 CNN2:p , calponin 2 [Source:HGNC Symbol;Acc: HGNC:2156 ]	19	1026212	1039068	1	p13.3
110	-62.4	6.36	8.9	12	8	9	105.9	XPC	ENSP00000285021	 XPC:p , XPC complex subunit, DNA damage recognition and repair factor [Source:HGNC Symbol;Acc: HGNC:12816 ]	3	14186647	14220283	-1	p25.1
111	-61.8	6.41	2.6	4	8	9	331.6	DSP	ENSP00000369129	 DSP:p , desmoplakin [Source:HGNC Symbol;Acc: HGNC:3052 ]	6	7541808	7586950	1	p24.3
112	-53.3	6.24	25	36	6	9	32.2	TXNL1	ENSP00000217515	 TXNL1:p , thioredoxin like 1 [Source:HGNC Symbol;Acc: HGNC:12436 ]	18	54264439	54318831	-1	q21.31
113	-37.8	6.21	13	24	5	9	53.1	U2AF2	ENSP00000388475	 U2AF2:p , U2 small nuclear RNA auxiliary factor 2 [Source:HGNC Symbol;Acc: HGNC:23156 ]	19	56165512	56186081	1	q13.42
114	-350.3	7.58	8.6	12	4	8	73.3	PALLD	ENSP00000424016	 PALLD:p , palladin, cytoskeletal associated protein [ Source: HGNC 17068 ]	4	169418217	169849608	1	q32.3
115	-73.6	6.53	17	33	8	8	59.3	RBM39	ENSP00000253363	 RBM39:p , RNA binding motif protein 39 [ Source: HGNC 15923 ]	20	34291531	34330234	-1	q11.22
116	-67.6	6.54	16	28	6	8	45.5	PSPC1	ENSP00000436038	 PSPC1:p , paraspeckle component 1 [Source:HGNC Symbol;Acc: HGNC:20320 ]	13	20248896	20357142	-1	q12.11
117	-64.1	6.36	26	49	7	8	43.6	LYAR	ENSP00000345917	 LYAR:p , Ly1 antibody reactive [Source:HGNC Symbol;Acc: HGNC:26021 ]	4	4269428	4291896	-1	p16.3
118	-63.9	6.56	49	83	7	8	15.6	MDK	ENSP00000385451	 MDK:p , midkine [Source:HGNC Symbol;Acc: HGNC:6972 ]	11	46402306	46405375	1	p11.2
119	-62.5	6.17	3.7	7	8	8	308.6	PRRC2C	ENSP00000356716	 PRRC2C:p , proline rich coiled-coil 2C [Source:HGNC Symbol;Acc: HGNC:24903 ]	1	171454651	171562650	1	q24.3
120	-60.9	6.39	18	26	7	8	50.1	TUBA1B	ENSP00000336799	 TUBA1B:p , tubulin alpha 1b [Source:HGNC Symbol;Acc: HGNC:18809 ]	12	49521565	49525180	-1	q13.12
121	-57.8	6.48	18	27	5	8	34.2	HNRNPA1	ENSP00000448617	 HNRNPA1:p , heterogeneous nuclear ribonucleoprotein A1 [Source:HGNC Symbol;Acc: HGNC:5031 ]	12	54673977	54680872	1	q13.13
122	-53.8	6.23	10	23	7	8	69.4	RBM14	ENSP00000311747	 RBM14:p , RNA binding motif protein 14 [Source:HGNC Symbol;Acc: HGNC:14219 ]	11	66384053	66406124	1	q13.2
123	-50.0	6.35	45	81	5	8	11.3	DCD	ENSP00000293371	 DCD:p , dermcidin [Source:HGNC Symbol;Acc: HGNC:14669 ]	12	55038375	55042277	-1	q13.2
124	-46.8	6.57	17	41	6	8	25.1	sp|CASB_BOVIN|	sp|CASB_BOVIN|	Beta-casein; Contains: Casoparan; Contains: Antioxidant peptide; Contains: Casohypotensin; Flags: Precursor; 	nc				
125	-44.1	6.44	10	19	5	8	50.1	EEF1A1	ENSP00000339063	 EEF1A1:p , eukaryotic translation elongation factor 1 alpha 1 [Source:HGNC Symbol;Acc: HGNC:3189 ]	6	74225473	74233520	-1	q13
126	-34.8	6.30	17	25	5	8	29.2	YWHAE	ENSP00000264335	 YWHAE:p , tyrosine 3-monooxygenase/tryptophan 5-monooxygenase activation protein epsilon [Source:HGNC Symbol;Acc: HGNC: ...	17	1247566	1303672	-1	p13.3
127	-26.8	6.60	19	34	3	8	15.8	RPS23	ENSP00000296674	 RPS23:p , ribosomal protein S23 [Source:HGNC Symbol;Acc: HGNC:10410 ]	5	81569177	81574396	-1	q14.2
128	-68.8	6.57	9.7	16	6	7	62.3	KRT5	ENSP00000252242	 KRT5:p , keratin 5 [Source:HGNC Symbol;Acc: HGNC:6442 ]	12	52908359	52914471	-1	q13.13
129	-64.4	6.19	21	36	7	7	46.5	LUC7L2	ENSP00000347005	 LUC7L2:p , LUC7 like 2, pre-mRNA splicing factor [Source:HGNC Symbol;Acc: HGNC:21608 ]	7	139025105	139108198	1	q34
130	-59.7	6.64	11	14	5	7	51.5	KRT14	ENSP00000167586	 KRT14:p , keratin 14 [Source:HGNC Symbol;Acc: HGNC:6416 ]	17	39738531	39743173	-1	q21.2
131	-57.0	5.96	2.6	4	7	7	330.3	BOD1L1	ENSP00000040738	 BOD1L1:p , biorientation of chromosomes in cell division 1 like 1 [Source:HGNC Symbol;Acc: HGNC:31792 ]	4	13570362	13629347	-1	p15.33
132	-55.5	6.33	1.3	2	6	7	616.2	AHNAK2	ENSP00000353114	 AHNAK2:p , AHNAK nucleoprotein 2 [Source:HGNC Symbol;Acc: HGNC:20125 ]	14	105403581	105444694	-1	q32.33
133	-54.5	6.20	5.8	12	7	7	154.8	NCOA3	ENSP00000361073	 NCOA3:p , nuclear receptor coactivator 3 [ Source: HGNC 7670 ]	20	46130601	46285621	1	q13.12
134	-52.8	6.19	16	24	7	7	51.6	C16orf88	ENSP00000219837	 C16orf88:p , lysine rich nucleolar protein 1 [Source:HGNC Symbol;Acc: HGNC:34404 ]	16	19714902	19729557	-1	p12.3
135	-52.6	6.14	5.2	11	7	7	135.2	RAPH1	ENSP00000316543	 RAPH1:p , Ras association (RalGDS/AF-6) and pleckstrin homology domains 1 [ Source: HGNC 14436 ]	2	204259068	204400133	-1	q33.2
136	-50.5	6.21	5.6	8	6	7	120.7	USP53	ENSP00000274030	 USP53:p , Inactive ubiquitin carboxyl-terminal hydrolase 53 (Inactive ubiquitin- specific peptidase 53). Source: Unipro ...	4	120133742	120216672	1	q26
137	-49.5	6.18	8.2	12	7	7	105.3	ADAMTS1	ENSP00000284984	 ADAMTS1:p , ADAM metallopeptidase with thrombospondin type 1 motif 1 [Source:HGNC Symbol;Acc: HGNC:217 ]	21	28208606	28217728	-1	q21.3
138	-49.4	6.08	4.7	7	7	7	155.1	DHX29	ENSP00000251636	 DHX29:p , DExH-box helicase 29 [Source:HGNC Symbol;Acc: HGNC:15815 ]	5	54552073	54603550	-1	q11.2
139	-49.3	6.27	3.8	7	6	7	201.4	RBBP6	ENSP00000317872	 RBBP6:p , RB binding protein 6, ubiquitin ligase [Source:HGNC Symbol;Acc: HGNC:9889 ]	16	24549014	24584184	1	p12.1
140	-49.3	6.30	12	16	6	7	80.4	MCCC1	ENSP00000265594	 MCCC1:p , methylcrotonoyl-CoA carboxylase 1 [Source:HGNC Symbol;Acc: HGNC:6936 ]	3	182733006	182833863	-1	q27.1
141	-48.3	6.19	7.7	10	7	7	102.3	EIF4G2	ENSP00000433664	 EIF4G2:p , eukaryotic translation initiation factor 4 gamma 2 [Source:HGNC Symbol;Acc: HGNC:3297 ]	11	10818597	10830657	-1	p15.3
142	-45.6	6.52	35	40	5	7	11.5	S100A7	ENSP00000357711	 S100A7:p , S100 calcium binding protein A7 [Source:HGNC Symbol;Acc: HGNC:10497 ]	1	153430220	153433177	-1	q21.3
143	-41.5	6.47	8.0	23	5	7	68.2	CLINT1	ENSP00000388340	 CLINT1:p , clathrin interactor 1 [Source:HGNC Symbol;Acc: HGNC:23186 ]	5	157212751	157286183	-1	q33.3
144	-38.5	6.26	14	18	5	7	45.5	PRKAR2A	ENSP00000265563	 PRKAR2A:p , protein kinase cAMP-dependent type II regulatory subunit alpha [Source:HGNC Symbol;Acc: HGNC:9391 ]	3	48782030	48885279	-1	p21.31
145	-31.7	6.32	19	33	4	7	23.7	PPIB	ENSP00000300026	 PPIB:p , peptidylprolyl isomerase B [Source:HGNC Symbol;Acc: HGNC:9255 ]	15	64448011	64455404	-1	q22.31
146	-54.5	6.04	19	20	6	6	47.0	PLIN3	ENSP00000221957	 PLIN3:p , perilipin 3 [Source:HGNC Symbol;Acc: HGNC:16893 ]	19	4838353	4867780	-1	p13.3
147	-45.6	6.18	5.6	11	6	6	118.6	RBM27	ENSP00000265271	 RBM27:p , RNA binding motif protein 27 [Source:HGNC Symbol;Acc: HGNC:29243 ]	5	145583113	145718814	1	q32
148	-45.6	6.08	6.2	11	6	6	104.8	NCKAP5L	ENSP00000402619	 NCKAP5L:p , Uncharacterized protein KIAA1602 [ Source: UniProt Q9HCH0 ] 	12	50184929	50222533	-1	q13.12
149	-43.9	6.17	7.4	11	6	6	87.3	DDX21	ENSP00000346120	 DDX21:p , DExD-box helicase 21 [Source:HGNC Symbol;Acc: HGNC:2744 ]	10	70715884	70744829	1	q22.1
150	-42.7	6.07	17	23	5	6	29.7	LASP1	ENSP00000325240	 LASP1:p , LIM and SH3 protein 1 [Source:HGNC Symbol;Acc: HGNC:6513 ]	17	37026112	37078023	1	q12
151	-42.5	6.48	24	34	3	6	15.9	CALML5	ENSP00000369689	 CALML5:p , calmodulin-like 5 [Source:HGNC Symbol;Acc: HGNC:18180 ]	10	5540658	5541533	-1	p15.1
152	-42.4	6.10	13	20	5	6	43.1	ARL6IP4	ENSP00000442718	 ARL6IP4:p , ADP ribosylation factor like GTPase 6 interacting protein 4 [Source:HGNC Symbol;Acc: HGNC:18076 ]	12	123464333	123467456	1	q24.31
153	-41.8	6.30	23	49	5	6	24.9	HMGB1	ENSP00000345347	 HMGB1:p , high mobility group box 1 [Source:HGNC Symbol;Acc: HGNC:4983 ]	13	31032884	31191734	-1	q12.3
154	-40.8	6.31	12	14	6	6	58.0	PKM	ENSP00000455736	 PKM:p , pyruvate kinase, muscle [Source:HGNC Symbol;Acc: HGNC:9021 ]	15	72491370	72524164	-1	q23
155	-39.2	6.08	5.4	12	6	6	129.0	SEC31A	ENSP00000337602	 SEC31A:p , SEC31 homolog A (S. cerevisiae) [Source:HGNC Symbol;Acc: HGNC:17052 ]	4	83739814	83822319	-1	q21.22
156	-38.9	6.12	26	42	5	6	29.1	IGFBP7	ENSP00000295666	 IGFBP7:p , insulin like growth factor binding protein 7 [Source:HGNC Symbol;Acc: HGNC:5476 ]	4	57896939	57976551	-1	q12
157	-37.6	6.57	14	27	6	6	33.2	ARGLU1	ENSP00000383059	 ARGLU1:p , arginine and glutamate rich 1 [Source:HGNC Symbol;Acc: HGNC:25482 ]	13	107194021	107220512	-1	q33.3
158	-35.4	5.81	22	42	5	6	37.4	TWISTNB	ENSP00000222567	 TWISTNB:p , TWIST neighbor [Source:HGNC Symbol;Acc: HGNC:18027 ]	7	19735085	19748710	-1	p21.1
159	-34.7	6.11	8.0	19	5	6	66.4	PICALM	ENSP00000436958	 PICALM:p , phosphatidylinositol binding clathrin assembly protein [Source:HGNC Symbol;Acc: HGNC:15514 ]	11	85668727	85780924	-1	q14.2
160	-32.3	6.27	3.8	6	5	6	144.3	TCOF1	ENSP00000409944	 TCOF1:p , treacle ribosome biogenesis factor 1 [Source:HGNC Symbol;Acc: HGNC:11654 ]	5	149737202	149779871	1	q32
161	-27.6	6.05	38	67	4	6	10.7	HMGN1	ENSP00000370125	 HMGN1:p , high mobility group nucleosome binding domain 1 [Source:HGNC Symbol;Acc: HGNC:4984 ]	21	40714241	40721573	-1	q22.2
162	-25.3	6.33	21	28	3	6	13.9	HIST2H2BF	ENSP00000358164	 HIST2H2BF:p , histone cluster 2 H2B family member f [Source:HGNC Symbol;Acc: HGNC:24700 ]	1	149754245	149783928	-1	q21.2
163	-52.5	6.28	9.6	14	5	5	70.9	HSPA8	ENSP00000437125	 HSPA8:p , heat shock protein family A (Hsp70) member 8 [Source:HGNC Symbol;Acc: HGNC:5241 ]	11	122928197	122933938	-1	q24.1
164	-47.3	6.32	13	15	5	5	43.7	KRT18	ENSP00000447278	 KRT18:p , keratin 18, type I [Source:HGNC Symbol;Acc: HGNC:6430 ]	12	53342655	53346685	1	q13.13
165	-45.8	6.20	15	21	5	5	42.0	GPATCH4	ENSP00000357215	 GPATCH4:p , G-patch domain containing 4 [Source:HGNC Symbol;Acc: HGNC:25982 ]	1	156564279	156571288	-1	q23.1
166	-45.1	6.15	8.6	13	5	5	61.5	SNW1	ENSP00000261531	 SNW1:p , SNW domain containing 1 [Source:HGNC Symbol;Acc: HGNC:16696 ]	14	78183942	78227550	-1	q24.3
167	-41.0	5.91	20	31	5	5	40.3	RBM4	ENSP00000309166	 RBM4:p , RNA binding motif protein 4 [Source:HGNC Symbol;Acc: HGNC:9901 ]	11	66384097	66434153	1	q13.2
168	-40.9	6.15	10	17	5	5	47.7	RPL4	ENSP00000311430	 RPL4:p , ribosomal protein L4 [Source:HGNC Symbol;Acc: HGNC:10353 ]	15	66790355	66816870	-1	q22.31
169	-40.6	5.86	37	56	5	5	20.6	CSRP1	ENSP00000356275	 CSRP1:p , cysteine and glycine-rich protein 1 [Source:HGNC Symbol;Acc: HGNC:2469 ]	1	201452658	201478584	-1	q32.1
170	-39.8	6.13	8.2	13	5	5	84.4	RRP1B	ENSP00000339145	 RRP1B:p , ribosomal RNA processing 1B [Source:HGNC Symbol;Acc: HGNC:23818 ]	21	45079429	45115958	1	q22.3
171	-38.8	6.09	2.9	5	5	5	194.0	XRN1	ENSP00000264951	 XRN1:p , 5&#39;-3&#39; exoribonuclease 1 [Source:HGNC Symbol;Acc: HGNC:30654 ]	3	142025449	142166904	-1	q23
172	-38.2	6.02	13	18	5	5	38.7	ANXA1	ENSP00000257497	 ANXA1:p , annexin A1 [Source:HGNC Symbol;Acc: HGNC:533 ]	9	75766673	75785309	1	q21.13
173	-37.1	6.16	9.1	11	5	5	59.6	CCT8	ENSP00000286788	 CCT8:p , chaperonin containing TCP1 subunit 8 [Source:HGNC Symbol;Acc: HGNC:1623 ]	21	30428126	30446118	-1	q21.3
174	-36.8	6.01	3.9	6	4	5	128.1	RFC1	ENSP00000261424	 RFC1:p , replication factor C (activator 1) 1, 145kDa [ Source: HGNC 9969 ]	4	39289076	39367995	-1	p14
175	-35.3	5.93	4.1	7	5	5	150.0	GIGYF2	ENSP00000362664	 GIGYF2:p , GRB10 interacting GYF protein 2 [Source:HGNC Symbol;Acc: HGNC:11960 ]	2	233562009	233725285	1	q37.1
176	-34.9	6.05	6.7	15	5	5	110.3	ATXN2L	ENSP00000341459	 ATXN2L:p , ataxin 2 like [Source:HGNC Symbol;Acc: HGNC:31326 ]	16	28834356	28848558	1	p11.2
177	-33.8	6.25	2.8	4	3	5	136.3	SYNPO2	ENSP00000306015	 SYNPO2:p , synaptopodin 2 [ Source: HGNC 17732 ]	4	119809996	119982402	1	q26
178	-30.3	6.38	14	17	4	5	26.0	sp|CAS2_BOVIN|	sp|CAS2_BOVIN|	Alpha-S2-casein; Contains: Casocidin-1; Casocidin-I; Flags: Precursor; 	nc				
179	-29.6	6.10	3.8	8	4	5	105.9	PRPF40A	ENSP00000386458	 PRPF40A:p , pre-mRNA processing factor 40 homolog A [Source:HGNC Symbol;Acc: HGNC:16463 ]	2	153508107	153574511	-1	q23.3
180	-27.3	5.91	16	23	4	5	29.2	FRG1	ENSP00000226798	 FRG1:p , FSHD region gene 1 [Source:HGNC Symbol;Acc: HGNC:3954 ]	4	190861943	190884359	1	q35.2
181	-17.0	6.22	10	25	2	5	15.2	LLPH	ENSP00000266604	 LLPH:p , LLP homolog, long-term synaptic facilitation factor [Source:HGNC Symbol;Acc: HGNC:28229 ]	12	66516842	66524548	-1	q14.3
182	-10.1	6.43	4.0	5	2	5	43.3	GTDC1	ENSP00000376610	 GTDC1:p , 	2	144703321	145090135	-1	q22.3
183	-9.2	6.29	16	37	2	5	11.1	RPL37	ENSP00000274242	 RPL37:p , ribosomal protein L37 [ Source: HGNC 10347 ]	5	40825364	40835437	-1	p13.1
184	-89.7	6.61	2.6	4	4	4	232.9	CHD3	ENSP00000369716	 CHD3:p , chromodomain helicase DNA binding protein 3 [Source:HGNC Symbol;Acc: HGNC:1918 ]	17	7788124	7816078	1	p13.1
185	-62.1	6.34	7.2	11	4	4	69.4	EZR	ENSP00000338934	 EZR:p , ezrin [Source:HGNC Symbol;Acc: HGNC:12691 ]	6	159186773	159240444	-1	q25.3
186	-60.9	7.12	10	16	1	4	12.2	RPS27A	ENSP00000408482	 RPS27A:p , ribosomal protein S27a [Source:HGNC Symbol;Acc: HGNC:10417 ]	2	55459039	55462989	1	p16.1
187	-45.8	6.13	6.6	10	4	4	72.3	HSPA5	ENSP00000324173	 HSPA5:p , heat shock protein family A (Hsp70) member 5 [Source:HGNC Symbol;Acc: HGNC:5238 ]	9	127997132	128003609	-1	q33.3
188	-44.4	6.34	11	17	3	4	34.9	PCBP2	ENSP00000352228	 PCBP2:p , poly(rC) binding protein 2 [ Source: HGNC 8648 ]	12	53835525	53874946	1	q13.13
189	-43.2	5.94	11	17	4	4	51.0	HNRNPK	ENSP00000365458	 HNRNPK:p , heterogeneous nuclear ribonucleoprotein K [Source:HGNC Symbol;Acc: HGNC:5044 ]	9	86582998	86595569	-1	q21.32
190	-36.5	5.97	4.5	8	4	4	117.1	SLTM	ENSP00000369887	 SLTM:p , SAFB like transcription modulator [Source:HGNC Symbol;Acc: HGNC:20709 ]	15	59171244	59225852	-1	q22.1
191	-35.8	6.35	11	18	4	4	30.7	FGF2	ENSP00000264498	 FGF2:p , fibroblast growth factor 2 (basic) [ Source: HGNC 3676 ]	4	123747863	123819391	1	q27
192	-34.2	5.86	8.1	14	4	4	62.0	DNAJC21	ENSP00000343728	 DNAJC21:p , DnaJ heat shock protein family (Hsp40) member C21 [Source:HGNC Symbol;Acc: HGNC:27030 ]	5	34929698	34959069	1	p13.2
193	-34.0	5.94	9.8	28	4	4	60.7	AGFG1	ENSP00000387282	 AGFG1:p , ArfGAP with FG repeats 1 [Source:HGNC Symbol;Acc: HGNC:5175 ]	2	228336868	228421384	1	q36.3
194	-33.0	6.22	1.8	3	4	4	282.2	HRNR	ENSP00000357791	 HRNR:p , hornerin [Source:HGNC Symbol;Acc: HGNC:20846 ]	1	152184558	152196669	-1	q21.3
195	-32.6	5.74	7.4	23	4	4	63.8	ENSP00000473496	ENSP00000473496	YTH N(6)-methyladenosine RNA binding protein 3 [Source:HGNC Symbol;Acc: HGNC:26465 ]	8	64081112	64125346	1	q12.3
196	-31.2	5.93	15	22	4	4	36.0	GAPDH	ENSP00000229239	 GAPDH:p , glyceraldehyde-3-phosphate dehydrogenase [Source:HGNC Symbol;Acc: HGNC:4141 ]	12	6643093	6647537	1	p13.31
197	-31.0	5.94	5.9	9	4	4	83.2	HSP90AB1	ENSP00000360709	 HSP90AB1:p , heat shock protein 90 alpha family class B member 1 [Source:HGNC Symbol;Acc: HGNC:5258 ]	6	44214824	44221620	1	p21.1
198	-29.4	5.97	4.5	7	4	4	104.0	CC2D1A	ENSP00000313601	 CC2D1A:p , coiled-coil and C2 domain containing 1A [Source:HGNC Symbol;Acc: HGNC:30237 ]	19	14017014	14041692	1	p13.12
199	-29.0	6.01	3.6	5	4	4	134.2	KIAA0196	ENSP00000318016	 KIAA0196:p , KIAA0196 [ Source: HGNC 28984 ]	8	126036502	126104082	-1	q24.13
200	-27.6	6.05	9.0	13	4	4	49.6	TUBB	ENSP00000339001	 TUBB:p , tubulin beta class I [Source:HGNC Symbol;Acc: HGNC:20778 ]	6	30687978	30693203	1	p21.33
201	-26.9	5.84	1.9	3	4	4	255.8	AHCTF1	ENSP00000355464	 AHCTF1:p , AT-hook containing transcription factor 1 [Source:HGNC Symbol;Acc: HGNC:24618 ]	1	247002400	247095280	-1	q44
202	-26.7	5.97	3.6	5	4	4	130.3	FILIP1L	ENSP00000346560	 FILIP1L:p , filamin A interacting protein 1-like [Source:HGNC Symbol;Acc: HGNC:24589 ]	3	99548985	99833357	-1	q12.1
203	-26.6	5.88	10	15	3	4	41.9	CSNK1A1	ENSP00000421689	 CSNK1A1:p , casein kinase 1, alpha 1 [ Source: HGNC 2451 ]	5	148871760	148931007	-1	q32
204	-26.5	5.93	12	27	4	4	37.3	RBMX2	ENSP00000339090	 RBMX2:p , RNA binding motif protein X-linked 2 [Source:HGNC Symbol;Acc: HGNC:24282 ]	X	129535943	129547317	1	q26.1
205	-26.1	5.84	2.2	3	4	4	228.7	PRRC2A	ENSP00000365175	 PRRC2A:p , proline rich coiled-coil 2A [Source:HGNC Symbol;Acc: HGNC:13918 ]	6	31588497	31605548	1	p21.33
206	-25.3	5.95	2.4	4	4	4	182.7	THOC2	ENSP00000347959	 THOC2:p , THO complex 2 [Source:HGNC Symbol;Acc: HGNC:19073 ]	X	122734412	122866906	-1	q25
207	-24.8	5.86	15	22	4	4	31.8	RBMX	ENSP00000405117	 RBMX:p , RNA binding motif protein, X-linked [Source:HGNC Symbol;Acc: HGNC:9910 ]	X	135930163	135962923	-1	q26.3
208	-23.5	5.85	15	24	3	4	27.6	ZCCHC17	ENSP00000343557	 ZCCHC17:p , zinc finger CCHC-type containing 17 [Source:HGNC Symbol;Acc: HGNC:30246 ]	1	31769842	31837783	1	p35.2
209	-23.4	6.09	6.3	8	4	4	62.0	SWAP70	ENSP00000399056	 SWAP70:p , SWAP switching B-cell complex 70kDa subunit [Source:HGNC Symbol;Acc: HGNC:17070 ]	11	9685624	9774538	1	p15.4
210	-22.7	6.10	18	23	4	4	22.1	PRDX1	ENSP00000361152	 PRDX1:p , peroxiredoxin 1 [Source:HGNC Symbol;Acc: HGNC:9352 ]	1	45976708	45988719	-1	p34.1
211	-22.1	6.05	2.0	3	4	4	193.0	ENSP00000452796	ENSP00000452796	pseudopodium enriched atypical kinase 1 [Source:HGNC Symbol;Acc: HGNC:29431 ]	15	77400471	77712486	-1	q24.3
212	-20.2	5.91	10	14	3	4	55.0	CD3EAP	ENSP00000310966	 CD3EAP:p , CD3e molecule associated protein [Source:HGNC Symbol;Acc: HGNC:24219 ]	19	45909467	45914024	1	q13.32
213	-20.0	6.15	14	22	3	4	24.5	sp|CAS1_BOVIN|	sp|CAS1_BOVIN|	Alpha-S1-casein; Bos d 8; Contains: Antioxidant peptide; Flags: Precursor; 	nc				
214	-19.9	5.98	9.4	14	3	4	38.0	DNAJB1	ENSP00000254322	 DNAJB1:p , DnaJ heat shock protein family (Hsp40) member B1 [Source:HGNC Symbol;Acc: HGNC:5270 ]	19	14625582	14640582	-1	p13.12
215	-19.5	7.14	12	33	3	4	14.4	FAU	ENSP00000435370	 FAU:p , FAU, ubiquitin like and ribosomal protein S30 fusion [Source:HGNC Symbol;Acc: HGNC:3597 ]	11	64888100	64889945	-1	q13.1
216	-19.5	5.85	1.7	4	3	4	205.0	TNRC6A	ENSP00000326900	 TNRC6A:p , trinucleotide repeat containing 6A [ Source: HGNC 11969 ]	16	24741016	24838953	1	p12.1
217	-18.9	5.73	1.7	3	3	4	252.9	NAV3	ENSP00000446132	 NAV3:p , 	12	78224685	78606790	1	q21.2
218	-18.7	5.99	7.5	11	3	4	68.0	WDR46	ENSP00000363746	 WDR46:p , WD repeat domain 46 [Source:HGNC Symbol;Acc: HGNC:13923 ]	6	33246885	33257304	-1	p21.32
219	-10.2	6.46	14	28	1	4	10.7	HMGA1	ENSP00000288245	 HMGA1:p , high mobility group AT-hook 1 [Source:HGNC Symbol;Acc: HGNC:5010 ]	6	34204650	34214008	1	p21.31
220	-2.4	6.36	1.7	3	1	4	107.5	DLGAP4	ENSP00000363023	 DLGAP4:p , discs, large (Drosophila) homolog-associated protein 4 [ Source: HGNC 24476 ]	20	34894258	35157040	1	q11.23
221	-111.0	8.04	7.0	12	2	3	21.4	HIST1H1C	ENSP00000339566	 HIST1H1C:p , histone cluster 1 H1 family member c [Source:HGNC Symbol;Acc: HGNC:4716 ]	6	26055968	26056699	-1	p22.2
222	-80.0	7.05	3.8	5	3	3	69.3	ALB	ENSP00000295897	 ALB:p , albumin [Source:HGNC Symbol;Acc: HGNC:399 ]	4	74262831	74287129	1	q13.3
223	-33.0	5.94	40	53	3	3	11.0	CSTA	ENSP00000264474	 CSTA:p , cystatin A (stefin A) [Source:HGNC Symbol;Acc: HGNC:2481 ]	3	122044091	122060819	1	q21.1
224	-30.9	6.21	17	26	3	3	22.6	ENSP00000299633	ENSP00000299633	HDGF like 3 [Source:HGNC Symbol;Acc: HGNC:24937 ]	15	83784320	83876770	-1	q25.2
225	-27.9	5.62	2.2	3	3	3	175.2	CEP170	ENSP00000355500	 CEP170:p , centrosomal protein 170 [Source:HGNC Symbol;Acc: HGNC:28920 ]	1	243287730	243418650	-1	q43
226	-25.5	5.58	2.9	6	3	3	161.1	RUSC2	ENSP00000355177	 RUSC2:p , RUN and SH3 domain containing 2 [ Source: HGNC 23625 ]	9	35490124	35561895	1	p13.3
227	-25.1	5.98	5.4	8	3	3	84.9	CAST	ENSP00000425721	 CAST:p , calpastatin [Source:HGNC Symbol;Acc: HGNC:1515 ]	5	95865525	96115299	1	q15
228	-23.7	5.84	9.9	15	3	3	39.6	H2AFY	ENSP00000423563	 H2AFY:p , H2A histone family member Y [Source:HGNC Symbol;Acc: HGNC:4740 ]	5	134669590	134735604	-1	q31.1
229	-23.1	5.57	1.7	3	3	3	305.2	CHD6	ENSP00000362330	 CHD6:p , chromodomain helicase DNA binding protein 6 [Source:HGNC Symbol;Acc: HGNC:19057 ]	20	40030741	40247133	-1	q12
230	-22.7	5.82	9.8	14	3	3	36.3	C1orf198	ENSP00000355623	 C1orf198:p , chromosome 1 open reading frame 198 [Source:HGNC Symbol;Acc: HGNC:25900 ]	1	230972865	231005335	-1	q42.2
231	-22.6	5.83	1.6	2	3	3	266.8	CNOT1	ENSP00000320949	 CNOT1:p , CCR4-NOT transcription complex subunit 1 [Source:HGNC Symbol;Acc: HGNC:7877 ]	16	58553855	58663790	-1	q21
232	-22.5	5.91	5.4	9	3	3	61.8	ENSP00000474096	ENSP00000474096	TATA-box binding protein associated factor 15 [Source:HGNC Symbol;Acc: HGNC:11547 ]	HG385_PATCH	34136474	34191634	1	q12
233	-22.1	5.74	4.6	7	3	3	90.2	SART1	ENSP00000310448	 SART1:p , spliceosome associated factor 1, recruiter of U4/U6.U5 tri-snRNP [Source:HGNC Symbol;Acc: HGNC:10538 ]	11	65729160	65747299	1	q13.1
234	-21.2	5.73	5.9	8	3	3	61.6	BAG3	ENSP00000358081	 BAG3:p , BCL2 associated athanogene 3 [Source:HGNC Symbol;Acc: HGNC:939 ]	10	121410882	121437331	1	q26.11
235	-21.0	5.84	5.8	7	2	3	60.5	SBSN	ENSP00000430242	 SBSN:p , suprabasin [Source:HGNC Symbol;Acc: HGNC:24950 ]	19	36014269	36019253	-1	q13.12
236	-20.4	6.02	5.1	9	3	3	53.2	PPAN	ENSP00000253107	 PPAN:p , peter pan homolog [Source:HGNC Symbol;Acc: HGNC:9227 ]	19	10216965	10225414	1	p13.2
237	-20.0	5.73	29	33	3	3	10.8	S100A8	ENSP00000357721	 S100A8:p , S100 calcium binding protein A8 [Source:HGNC Symbol;Acc: HGNC:10498 ]	1	153362508	153363664	-1	q21.3
238	-20.0	5.83	4.5	7	3	3	73.5	KIAA0020	ENSP00000380982	 KIAA0020:p , KIAA0020 [ Source: HGNC 29676 ]	9	2720469	2844241	-1	p24.2
239	-19.8	5.77	2.9	5	3	3	103.8	AAK1	ENSP00000386456	 AAK1:p , AP2 associated kinase 1 [ Source: HGNC 19679 ]	2	69688532	69901481	-1	p13.3
240	-19.4	5.81	9.0	11	3	3	36.7	LDHA	ENSP00000395337	 LDHA:p , lactate dehydrogenase A [Source:HGNC Symbol;Acc: HGNC:6535 ]	11	18415935	18429972	1	p15.1
241	-19.4	5.62	1.7	3	3	3	207.9	BAZ2A	ENSP00000368754	 BAZ2A:p , bromodomain adjacent to zinc finger domain 2A [Source:HGNC Symbol;Acc: HGNC:962 ]	12	56989380	57030600	-1	q13.3
242	-19.2	5.93	1.7	3	3	3	195.7	NUP98	ENSP00000316032	 NUP98:p , nucleoporin 98 [Source:HGNC Symbol;Acc: HGNC:8068 ]	11	3692313	3819022	-1	p15.4
243	-19.0	5.85	3.7	5	3	3	110.0	RAI14	ENSP00000265109	 RAI14:p , retinoic acid induced 14 [Source:HGNC Symbol;Acc: HGNC:14873 ]	5	34656342	34832732	1	p13.2
244	-19.0	5.87	4.2	6	3	3	99.4	SYNPO	ENSP00000377789	 SYNPO:p , synaptopodin [ Source: HGNC 30672 ]	5	149980642	150038782	1	q33.1
245	-18.5	5.65	2.7	4	3	3	132.4	PARD3B	ENSP00000385848	 PARD3B:p , par-3 partitioning defective 3 homolog B (C. elegans) [ Source: HGNC 14446 ]	2	205410516	206484886	1	q33.3
246	-18.2	5.86	3.7	9	3	3	88.6	PPIG	ENSP00000260970	 PPIG:p , peptidylprolyl isomerase G [Source:HGNC Symbol;Acc: HGNC:14650 ]	2	170440850	170497916	1	q31.1
247	-18.1	5.82	14	20	3	3	29.4	C1orf35	ENSP00000272139	 C1orf35:p , chromosome 1 open reading frame 35 [Source:HGNC Symbol;Acc: HGNC:19032 ]	1	228288427	228293112	-1	q42.13
248	-18.1	5.69	2.3	4	3	3	175.4	EIF4G1	ENSP00000316879	 EIF4G1:p , eukaryotic translation initiation factor 4 gamma 1 [Source:HGNC Symbol;Acc: HGNC:3296 ]	3	184032283	184053146	1	q27.1
249	-18.0	5.75	20	28	3	3	18.5	CFL1	ENSP00000432660	 CFL1:p , cofilin 1 [Source:HGNC Symbol;Acc: HGNC:1874 ]	11	65590493	65629497	-1	q13.1
250	-18.0	5.69	3.2	6	3	3	78.0	DVL3	ENSP00000316054	 DVL3:p , dishevelled, dsh homolog 3 (Drosophila) [ Source: HGNC 3087 ]	3	183873176	183891398	1	q27.1
251	-17.7	6.01	18	28	3	3	17.5	TPD52L2	ENSP00000358943	 TPD52L2:p , tumor protein D52-like 2 [ Source: HGNC 12007 ]	20	62496719	62521298	1	q13.33
252	-17.6	6.87	3.6	5	3	3	95.3	EEF2	ENSP00000307940	 EEF2:p , eukaryotic translation elongation factor 2 [Source:HGNC Symbol;Acc: HGNC:3214 ]	19	3976054	3985467	-1	p13.3
253	-17.3	5.92	3.2	6	3	3	120.7	PHF2	ENSP00000352185	 PHF2:p , PHD finger protein 2 [Source:HGNC Symbol;Acc: HGNC:8920 ]	9	96338689	96441869	1	q22.31
254	-17.2	6.16	3.2	5	3	3	101.5	BBX	ENSP00000408358	 BBX:p , BBX, HMG-box containing [Source:HGNC Symbol;Acc: HGNC:14422 ]	3	107241783	107530171	1	q13.12
255	-17.1	6.05	5.1	7	3	3	74.2	FXR2	ENSP00000250113	 FXR2:p , FMR1 autosomal homolog 2 [Source:HGNC Symbol;Acc: HGNC:4024 ]	17	7494548	7518189	-1	p13.1
256	-17.1	5.68	6.9	11	3	3	52.1	G3BP1	ENSP00000377681	 G3BP1:p , G3BP stress granule assembly factor 1 [Source:HGNC Symbol;Acc: HGNC:30292 ]	5	151150606	151192346	1	q33.1
257	-17.0	5.53	1.6	3	3	3	247.9	FLG2	ENSP00000373370	 FLG2:p , filaggrin family member 2 [Source:HGNC Symbol;Acc: HGNC:33276 ]	1	152321213	152332482	-1	q21.3
258	-16.9	5.85	1.5	2	3	3	197.4	SIPA1L1	ENSP00000370630	 SIPA1L1:p , signal-induced proliferation-associated 1 like 1 [Source:HGNC Symbol;Acc: HGNC:20284 ]	14	71787166	72207946	1	q24.2
259	-16.8	5.74	3.6	5	3	3	76.6	TGM3	ENSP00000370867	 TGM3:p , transglutaminase 3 [Source:HGNC Symbol;Acc: HGNC:11779 ]	20	2276647	2321724	1	p13
260	-16.7	5.79	15	18	3	3	20.2	EIF5A	ENSP00000336702	 EIF5A:p , eukaryotic translation initiation factor 5A [ Source: HGNC 3300 ]	17	7210318	7215774	1	p13.1
261	-15.5	5.78	1.2	3	3	3	213.5	NUP214	ENSP00000352400	 NUP214:p , nucleoporin 214 [Source:HGNC Symbol;Acc: HGNC:8064 ]	9	134000948	134110057	1	q34.13
262	-15.4	5.63	0.8	1	3	3	431.8	MLL	ENSP00000436786	 MLL:p , lysine methyltransferase 2A [Source:HGNC Symbol;Acc: HGNC:7132 ]	11	118307205	118397539	1	q23.3
263	-14.6	5.70	4.8	7	3	3	65.4	SEPT9	ENSP00000391249	 SEPT9:p , septin 9 [Source:HGNC Symbol;Acc: HGNC:7323 ]	17	75276651	75496678	1	q25.2
264	-14.4	6.04	8.5	11	2	3	25.0	PRDX6	ENSP00000342026	 PRDX6:p , peroxiredoxin 6 [Source:HGNC Symbol;Acc: HGNC:16753 ]	1	173446405	173457946	1	q25.1
265	-12.9	5.84	3.7	8	2	3	48.6	TEAD3	ENSP00000345772	 TEAD3:p , Transcriptional enhancer factor TEF-5 (TEA domain family member 3) (TEAD-3) (DTEF-1). Source: Uniprot/SWISSPR ...	6	35441374	35464853	-1	p21.31
266	-9.9	8.08	1.7	3	2	3	130.3	KIF1B	ENSP00000366297	 KIF1B:p , kinesin family member 1B [Source:HGNC Symbol;Acc: HGNC:16636 ]	1	10270863	10441661	1	p36.22
267	-8.8	6.55	6.1	10	2	3	55.1	MTUS1	ENSP00000431016	 MTUS1:p , 	8	17501304	17658426	-1	p22
268	-8.6	5.74	8.2	10	2	3	24.4	TAGLN2	ENSP00000357076	 TAGLN2:p , transgelin 2 [Source:HGNC Symbol;Acc: HGNC:11554 ]	1	159887897	159895522	-1	q23.2
269	-5.5	5.99	0.5	1	1	3	159.3	SNAPC4	ENSP00000298532	 SNAPC4:p , small nuclear RNA activating complex, polypeptide 4, 190kDa [ Source: HGNC 11137 ]	9	139270029	139293249	-1	q34.3
270	-4.2	5.56	23	36	1	3	7.8	ENSP00000477077	ENSP00000477077	PC4 and SFRS1 interacting protein 1 [Source:HGNC Symbol;Acc: HGNC:9527 ]	nc				
271	-2.8	6.85	1.3	2	1	3	76.0	SYTL4	ENSP00000362080	 SYTL4:p , synaptotagmin-like 4 [Source:HGNC Symbol;Acc:HGNC:15588]	X	99929488	99987110	-1	q22.1
272	-1.7	6.00	1.1	2	1	3	60.6	KBTBD3	ENSP00000431910	 KBTBD3:p , 	11	105921825	105948492	-1	q22.3
273	-1.2	7.24	3.5	5	1	3	26.9	TMCO5A	ENSP00000454112	 TMCO5A:p , 	15	38214140	38259925	1	q14
274	-51.7	6.53	6.9	8	2	2	42.0	ACTA1	ENSP00000355645	 ACTA1:p , actin, alpha 1, skeletal muscle [Source:HGNC Symbol;Acc: HGNC:129 ]	1	229566992	229569845	-1	q42.13
275	-22.9	5.60	1.8	5	2	2	140.3	SEC24B	ENSP00000428564	 SEC24B:p , SEC24 homolog B, COPII coat complex component [Source:HGNC Symbol;Acc: HGNC:10704 ]	4	110354928	110462052	1	q25
276	-18.0	5.69	2.7	4	2	2	87.3	STAT1	ENSP00000354394	 STAT1:p , signal transducer and activator of transcription 1 [Source:HGNC Symbol;Acc: HGNC:11362 ]	2	191829084	191885686	-1	q32.2
277	-16.7	5.48	3.2	5	2	2	87.2	ENSP00000476781	ENSP00000476781	elongin A [Source:HGNC Symbol;Acc: HGNC:11620 ]	nc				
278	-13.4	5.63	3.6	5	2	2	59.9	ENSP00000474437	ENSP00000474437	heterogeneous nuclear ribonucleoprotein R [Source:HGNC Symbol;Acc: HGNC:5047 ]	1	23630264	23670829	-1	p36.12
279	-13.1	5.42	6.8	13	2	2	46.6	PARVA	ENSP00000334008	 PARVA:p , parvin, alpha [Source:HGNC Symbol;Acc:HGNC:14652]	11	12398732	12552348	1	p15.3
280	-13.0	5.54	2.9	5	2	2	113.7	DSG1	ENSP00000257192	 DSG1:p , desmoglein 1 [Source:HGNC Symbol;Acc: HGNC:3048 ]	18	28898052	28936992	1	q12.1
281	-12.9	5.56	9.0	15	2	2	30.0	RPL7A	ENSP00000361076	 RPL7A:p , ribosomal protein L7a [Source:HGNC Symbol;Acc: HGNC:10364 ]	9	136215069	136218281	1	q34.2
282	-12.5	5.57	6.7	11	2	2	36.1	ELAVL1	ENSP00000385269	 ELAVL1:p , ELAV like RNA binding protein 1 [Source:HGNC Symbol;Acc: HGNC:3312 ]	19	8023463	8070543	-1	p13.2
283	-12.5	5.63	2.7	4	2	2	96.3	ENSP00000481495	ENSP00000481495	DEAD-box helicase 24 [Source:HGNC Symbol;Acc: HGNC:13266 ]	nc				
284	-12.4	5.80	1.7	2	2	2	103.0	ACTN1	ENSP00000193403	 ACTN1:p , actinin, alpha 1 [Source:HGNC Symbol;Acc: HGNC:163 ]	14	69340860	69446157	-1	q24.1
285	-12.2	5.71	6.3	10	2	2	40.2	RPL3	ENSP00000386101	 RPL3:p , ribosomal protein L3 [Source:HGNC Symbol;Acc: HGNC:10332 ]	22	39708887	39716394	-1	q13.1
286	-11.3	5.61	2.6	3	2	2	85.7	CSDE1	ENSP00000342408	 CSDE1:p , cold shock domain containing E1, RNA-binding [ Source: HGNC 29905 ]	1	115259534	115301297	-1	p13.2
287	-11.0	5.57	7.3	10	2	2	35.4	PDLIM4	ENSP00000253754	 PDLIM4:p , PDZ and LIM domain 4 [ Source: HGNC 16501 ]	5	131593364	131609147	1	q31.1
288	-10.9	5.80	0.9	1	2	2	197.4	RGPD3	ENSP00000386588	 RGPD3:p , RANBP2-like and GRIP domain-containing protein 3 [ Source: UniProt A6NKT7 ] 	2	107021446	107084832	-1	q12.2
289	-10.8	5.68	1.8	3	2	2	117.4	DDX46	ENSP00000416534	 DDX46:p , DEAD-box helicase 46 [Source:HGNC Symbol;Acc: HGNC:18681 ]	5	134094469	134190823	1	q31.1
290	-10.7	5.66	12	18	2	2	22.8	HSPB1	ENSP00000248553	 HSPB1:p , heat shock protein family B (small) member 1 [Source:HGNC Symbol;Acc: HGNC:5246 ]	7	75931861	75933612	1	q11.23
291	-10.7	5.63	0.5	1	2	2	434.9	FLG	ENSP00000357789	 FLG:p , filaggrin [Source:HGNC Symbol;Acc: HGNC:3748 ]	1	152274651	152297679	-1	q21.3
292	-10.7	5.61	4.6	7	2	2	44.2	TUFT1	ENSP00000357842	 TUFT1:p , tuftelin 1 [Source:HGNC Symbol;Acc:HGNC:12422]	1	151512781	151556059	1	q21.3
293	-10.6	5.45	5.6	7	2	2	57.6	DKC1	ENSP00000358563	 DKC1:p , dyskerin pseudouridine synthase 1 [Source:HGNC Symbol;Acc: HGNC:2890 ]	X	153991031	154005964	1	q28
294	-10.4	5.73	1.6	2	2	2	181.7	TNKS1BP1	ENSP00000350990	 TNKS1BP1:p , tankyrase 1 binding protein 1 [Source:HGNC Symbol;Acc: HGNC:19081 ]	11	57067112	57092426	-1	q12.1
295	-10.2	5.54	1.3	2	2	2	206.6	PHIP	ENSP00000275034	 PHIP:p , pleckstrin homology domain interacting protein [Source:HGNC Symbol;Acc: HGNC:15673 ]	6	79650263	79787953	-1	q14.1
296	-10.1	5.41	1.4	2	2	2	165.4	PRRC2B	ENSP00000384606	 PRRC2B:p , proline-rich coiled-coil 2B [Source:HGNC Symbol;Acc: HGNC:28121 ]	9	134269480	134375584	1	q34.13
297	-9.8	5.54	3.4	4	2	2	77.2	MPP5	ENSP00000261681	 MPP5:p , membrane palmitoylated protein 5 [Source:HGNC Symbol;Acc: HGNC:18669 ]	14	67707826	67802536	1	q23.3
298	-9.7	5.62	5.9	9	2	2	40.0	FAM114A1	ENSP00000424115	 FAM114A1:p , family with sequence similarity 114, member A1 [ Source: HGNC 25087 ]	4	38869298	38947360	1	p14
299	-9.7	5.48	9.2	16	2	2	28.4	UTP23	ENSP00000308332	 UTP23:p , UTP23, small subunit processome component [Source:HGNC Symbol;Acc: HGNC:28224 ]	8	117778742	117861702	1	q24.11
300	-9.6	5.61	1.5	2	2	2	152.2	WHSC1	ENSP00000423972	 WHSC1:p , nuclear receptor binding SET domain protein 2 [Source:HGNC Symbol;Acc: HGNC:12766 ]	4	1873151	1983934	1	p16.3
301	-9.6	5.51	9.6	11	2	2	19.8	SNRNP70	ENSP00000468952	 SNRNP70:p , 	19	49588676	49611862	1	q13.33
302	-9.5	5.48	13	24	1	2	10.8	U2SURP	ENSP00000417831	 U2SURP:p , no protein text annotation available	3	142720010	142779567	1	q23
303	-9.5	5.74	2.6	3	2	2	49.8	TUFM	ENSP00000322439	 TUFM:p , Tu translation elongation factor, mitochondrial [Source:HGNC Symbol;Acc: HGNC:12420 ]	16	28853732	28857729	-1	p11.2
304	-9.5	6.39	3.0	3	2	2	129.2	COL1A2	ENSP00000297268	 COL1A2:p , collagen type I alpha 2 chain [Source:HGNC Symbol;Acc: HGNC:2198 ]	7	94023873	94060544	1	q21.3
305	-9.3	5.76	3.0	4	2	2	70.9	TRIM25	ENSP00000323889	 TRIM25:p , tripartite motif containing 25 [Source:HGNC Symbol;Acc: HGNC:12932 ]	17	54965270	54991399	-1	q22
306	-9.2	5.66	4.3	6	2	2	59.7	CNOT2	ENSP00000412091	 CNOT2:p , CCR4-NOT transcription complex, subunit 2 [ Source: HGNC 7878 ]	12	70636774	70748773	1	q15
307	-9.2	5.83	1.6	3	2	2	122.0	PALM2-AKAP2	ENSP00000363654	 PALM2-AKAP2:p , PALM2-AKAP2 readthrough [ Source: HGNC 33529 ]	9	112542589	112934792	1	q31.3
308	-9.1	5.89	13	17	2	2	11.7	S100A11	ENSP00000271638	 S100A11:p , S100 calcium binding protein A11 [Source:HGNC Symbol;Acc: HGNC:10488 ]	1	152004982	152020383	-1	q21.3
309	-9.1	5.93	2.9	4	2	2	68.6	FUBP1	ENSP00000294623	 FUBP1:p , far upstream element (FUSE) binding protein 1 [Source:HGNC Symbol;Acc: HGNC:4004 ]	1	78409740	78444794	-1	p31.1
310	-8.9	5.57	2.5	4	2	2	76.6	NCL	ENSP00000318195	 NCL:p , nucleolin [Source:HGNC Symbol;Acc: HGNC:7667 ]	2	232318242	232348352	-1	q37.1
311	-8.9	5.59	17	30	2	2	11.4	ENSP00000462667	ENSP00000462667	histone cluster 2 H4 family member a [Source:HGNC Symbol;Acc: HGNC:4794 ]	HG1287_PATCH	150519072	150519467	1	q21.2
312	-8.8	5.94	7.1	11	2	2	22.5	CDC42EP2	ENSP00000279249	 CDC42EP2:p , CDC42 effector protein (Rho GTPase binding) 2 [ Source: HGNC 16263 ]	11	65082289	65089900	1	q13.1
313	-8.8	5.78	4.6	6	2	2	38.1	CTGF	ENSP00000356954	 CTGF:p , connective tissue growth factor [Source:HGNC Symbol;Acc:HGNC:2500]	6	132269316	132272513	-1	q23.2
314	-8.5	5.70	5.9	7	2	2	35.9	ANXA5	ENSP00000296511	 ANXA5:p , annexin A5 [Source:HGNC Symbol;Acc: HGNC:543 ]	4	122589110	122618268	-1	q27
315	-8.4	5.72	3.1	7	2	2	64.4	PRPF38B	ENSP00000359042	 PRPF38B:p , pre-mRNA processing factor 38B [Source:HGNC Symbol;Acc: HGNC:25512 ]	1	109234945	109244425	1	p13.3
316	-8.3	5.59	1.2	2	2	2	177.3	NES	ENSP00000357206	 NES:p , nestin [Source:HGNC Symbol;Acc: HGNC:7756 ]	1	156638555	156647189	-1	q23.1
317	-8.2	5.50	2.3	3	2	2	96.7	BICD2	ENSP00000349351	 BICD2:p , BICD cargo adaptor 2 [Source:HGNC Symbol;Acc: HGNC:17208 ]	9	95473645	95527094	-1	q22.31
318	-7.9	6.78	0.9	1	2	2	268.7	CNTRL	ENSP00000362962	 CNTRL:p , centriolin [ Source: HGNC 1858 ]	9	123837141	123939888	1	q33.2
319	-7.6	5.78	0.2	0	2	2	511.6	DNAH9	ENSP00000262442	 DNAH9:p , dynein, axonemal, heavy chain 9 [Source:HGNC Symbol;Acc: HGNC:2953 ]	17	11501748	11873485	1	p12
320	-7.6	5.67	2.2	3	2	2	82.6	FAM129B	ENSP00000362411	 FAM129B:p , family with sequence similarity 129, member B [Source:HGNC Symbol;Acc: HGNC:25282 ]	9	130267618	130341268	-1	q34.11
321	-7.5	5.60	3.7	5	2	2	52.7	SH2D4A	ENSP00000265807	 SH2D4A:p , SH2 domain containing 4A [ Source: HGNC 26102 ]	8	19171128	19253729	1	p21.3
322	-5.4	5.65	1.0	2	1	2	129.9	RTN4	ENSP00000337838	 RTN4:p , reticulon 4 [Source:HGNC Symbol;Acc: HGNC:14085 ]	2	55199325	55339757	-1	p16.1
323	-3.0	5.59	1.0	2	1	2	102.6	SAFB	ENSP00000292123	 SAFB:p , scaffold attachment factor B [Source:HGNC Symbol;Acc: HGNC:10520 ]	19	5623046	5668489	1	p13.3
324	-3.0	5.68	0.8	1	1	2	154.6	RLTPR	ENSP00000334958	 RLTPR:p , RGD motif, leucine rich repeats, tropomodulin domain and proline-rich containing [ Source: HGNC 27089 ]	16	67678822	67691472	1	q22.1
325	-2.9	5.67	2.3	2	1	2	34.8	gi|15607064|	gi|15607064|	no protein information available	nc				
326	-2.8	5.95	3.0	4	1	2	36.9	STRA8	ENSP00000275764	STRA8 Source: RefSeq_peptide NP_872295 	7	134916731	134943244	1	q33
327	-2.3	6.47	3.8	6	1	2	32.7	DNAI1	ENSP00000395396	 DNAI1:p , 	9	34457412	34520982	1	p13.3
328	-2.3	5.79	3.1	6	1	2	71.6	DBN1	ENSP00000292385	 DBN1:p , drebrin 1 [ Source: HGNC 2695 ]	5	176883609	176901402	-1	q35.3
329	-2.3	7.05	0.5	1	1	2	194.9	RALGAPA2	ENSP00000400085	 RALGAPA2:p , Ral GTPase activating protein, alpha subunit 2 (catalytic) [Source:HGNC Symbol;Acc: HGNC:16207 ]	20	20370196	20693266	-1	p11.23
330	-2.2	5.73	1.8	3	1	2	43.9	ENSP00000374990	ENSP00000374990	immunoglobulin heavy constant gamma 1 (G1m marker) [Source:HGNC Symbol;Acc: HGNC:5525 ]	14	106202680	106209408	-1	q32.33
331	-2.0	5.63	0.8	1	1	2	180.7	QRICH2	ENSP00000262765	 QRICH2:p , glutamine rich 2 [Source:HGNC Symbol;Acc: HGNC:25326 ]	17	74270130	74303761	-1	q25.1
332	-2.0	5.35	12	23	1	2	9.4	HMGN2	ENSP00000355228	 HMGN2:p , high mobility group nucleosomal binding domain 2 [Source:HGNC Symbol;Acc: HGNC:4986 ]	1	26798941	26802463	1	p36.11
333	-1.5	6.15	4.2	7	1	2	30.5	PQBP1	ENSP00000391759	 PQBP1:p , polyglutamine binding protein 1 [Source:HGNC Symbol;Acc: HGNC:9330 ]	X	48755195	48760420	1	p11.23
334	-1.4	7.79	2.2	5	1	2	85.0	RFWD3	ENSP00000354361	 RFWD3:p , ring finger and WD repeat domain 3 [ Source: HGNC 25539 ]	16	74655292	74700779	-1	q23.1
335	-1.4	5.83	2.2	3	1	2	56.4	ABAT	ENSP00000268251	 ABAT:p , 4-aminobutyrate aminotransferase [ Source: HGNC 23 ]	16	8768422	8878432	1	p13.2
336	-1.2	6.16	19	40	1	2	6.0	PRR13	ENSP00000450334	 PRR13:p , 	12	53835389	53840429	1	q13.13
337	-1.2	5.84	11	13	1	2	16.4	CCDC129	ENSP00000387220	 CCDC129:p , 	7	31553704	31698334	1	p14.3
338	-580.9	7.41	0.4	1	1	1	186.1	LMO7	ENSP00000366757	 LMO7:p , LIM domain 7 [ Source: HGNC 6646 ]	13	76194570	76434004	1	q22.2
339	-572.0	7.40	0.6	1	1	1	145.3	LMO7	ENSP00000431129	 LMO7:p , LIM domain 7 [ Source: HGNC 6646 ]	13	76194570	76434004	1	q22.2
340	-425.3	7.32	0.8	1	1	1	189.6	TJP1	ENSP00000382890	 TJP1:p , tight junction protein 1 [Source:HGNC Symbol;Acc: HGNC:11827 ]	15	29991571	30261068	-1	q13.1
341	-194.2	7.17	0.9	1	1	1	227.9	MYH11	ENSP00000379616	 MYH11:p , myosin, heavy chain 11, smooth muscle [ Source: HGNC 7569 ]	16	15796992	15950890	-1	p13.11
342	-186.7	8.02	20	35	1	1	11.3	WWTR1	ENSP00000420159	 WWTR1:p , 	3	149235022	149454501	-1	q25.1
343	-60.5	7.81	4.9	8	1	1	16.4	RPL36A	ENSP00000404375	 RPL36A:p , ribosomal protein L36a [ Source: HGNC 10359 ]	X	100645812	100651105	1	q22.1
344	-54.5	7.10	7.0	11	1	1	14.7	UBA52	ENSP00000472264	 UBA52:p , 	19	18682540	18688360	1	p13.11
345	-42.5	6.50	2.8	4	1	1	60.0	KRT6C	ENSP00000252250	 KRT6C:p , keratin 6C, type II [Source:HGNC Symbol;Acc: HGNC:20406 ]	12	52862300	52867569	-1	q13.13
346	-42.4	6.62	1.4	2	1	1	60.0	KRT6B	ENSP00000252252	 KRT6B:p , keratin 6B [Source:HGNC Symbol;Acc: HGNC:6444 ]	12	52840435	52845910	-1	q13.13
347	-37.0	6.33	2.5	3	1	1	48.1	KRT17	ENSP00000308452	 KRT17:p , keratin 17 [Source:HGNC Symbol;Acc: HGNC:6427 ]	17	39775689	39781094	-1	q21.2
348	-32.9	6.23	3.6	5	1	1	49.9	TUBA4A	ENSP00000248437	 TUBA4A:p , tubulin alpha 4a [Source:HGNC Symbol;Acc: HGNC:12407 ]	2	220114433	220142892	-1	q35
349	-29.5	6.11	2.0	3	1	1	71.0	RDX	ENSP00000437301	 RDX:p , radixin [Source:HGNC Symbol;Acc: HGNC:9944 ]	11	110045605	110167447	-1	q22.3
350	-18.7	5.74	1.9	5	1	1	62.3	YTHDF2	ENSP00000362918	 YTHDF2:p , YTH N6-methyladenosine RNA binding protein 2 [Source:HGNC Symbol;Acc: HGNC:31675 ]	1	29063133	29096287	1	p35.3
351	-15.1	5.73	1.3	2	1	1	89.9	TCEB3	ENSP00000395574	 TCEB3:p , transcription elongation factor B (SIII), polypeptide 3 (110kDa, elongin A) [ Source: HGNC 11620 ]	1	24069645	24088549	1	p36.11
352	-11.6	5.75	0.3	1	1	1	228.3	CROCC	ENSP00000364691	 CROCC:p , ciliary rootlet coiled-coil, rootletin [Source:HGNC Symbol;Acc:HGNC:21299]	1	17066768	17299474	1	p36.13
353	-11.6	6.59	4.0	7	1	1	36.4	CNN3	ENSP00000359225	 CNN3:p , calponin 3 [Source:HGNC Symbol;Acc: HGNC:2157 ]	1	95362507	95392834	-1	p21.3
354	-11.2	5.27	1.3	3	1	1	119.7	SEC24A	ENSP00000381823	 SEC24A:p , SEC24 family, member A (S. cerevisiae) [ Source: HGNC 10703 ]	5	133984479	134063513	1	q31.1
355	-10.9	5.44	7.4	12	1	1	34.6	PRRC2C	ENSP00000375928	 PRRC2C:p , proline-rich coiled-coil 2C [ Source: HGNC 24903 ]	1	171454651	171562650	1	q24.3
356	-10.6	5.65	2.0	3	1	1	69.1	DDX5	ENSP00000225792	 DDX5:p , DEAD-box helicase 5 [Source:HGNC Symbol;Acc: HGNC:2746 ]	17	62495734	62504317	-1	q23.3
357	-8.8	5.67	0.7	1	1	1	202.7	KIF13B	ENSP00000427900	 KIF13B:p , kinesin family member 13B [Source:HGNC Symbol;Acc: HGNC:14405 ]	8	28924796	29120641	-1	p12
358	-7.8	5.96	1.6	2	1	1	61.6	FUBP3	ENSP00000318177	 FUBP3:p , far upstream element binding protein 3 [Source:HGNC Symbol;Acc: HGNC:4005 ]	9	133454352	133513739	1	q34.11
359	-7.6	5.97	1.5	2	1	1	56.8	KRT78	ENSP00000306261	 KRT78:p , keratin 78, type II [Source:HGNC Symbol;Acc: HGNC:28926 ]	12	53231588	53242876	-1	q13.13
360	-6.9	5.27	0.8	1	1	1	134.2	VCPIP1	ENSP00000309031	 VCPIP1:p , valosin containing protein interacting protein 1 [Source:HGNC Symbol;Acc: HGNC:30897 ]	8	67540722	67579452	-1	q13.1
361	-6.5	5.28	4.4	5	1	1	24.7	EEF1B2	ENSP00000236957	 EEF1B2:p , eukaryotic translation elongation factor 1 beta 2 [Source:HGNC Symbol;Acc: HGNC:3208 ]	2	207024309	207027652	1	q33.3
362	-6.4	5.28	4.9	6	1	1	40.8	LMCD1	ENSP00000157600	 LMCD1:p , LIM and cysteine-rich domains 1 [ Source: HGNC 6633 ]	3	8543393	8609805	1	p26.1
363	-6.3	5.39	7.4	9	1	1	16.5	LYZ	ENSP00000261267	 LYZ:p , lysozyme [Source:HGNC Symbol;Acc: HGNC:6740 ]	12	69742121	69748014	1	q15
364	-6.0	4.99	5.1	6	1	1	39.9	EIF3H	ENSP00000429931	 EIF3H:p , eukaryotic translation initiation factor 3, subunit H [ Source: HGNC 3273 ]	8	117654369	117779164	-1	q24.11
365	-6.0	5.37	3.1	5	1	1	47.1	NKAP	ENSP00000360464	 NKAP:p , NFKB activating protein [Source:HGNC Symbol;Acc: HGNC:29873 ]	X	119059014	119077735	-1	q24
366	-5.8	5.31	3.4	9	1	1	43.9	RBMS2	ENSP00000262031	 RBMS2:p , RNA binding motif, single stranded interacting protein 2 [ Source: HGNC 9909 ]	12	56915713	56984745	1	q13.3
367	-5.8	5.18	6.6	22	1	1	16.3	RPS14	ENSP00000385958	 RPS14:p , ribosomal protein S14 [Source:HGNC Symbol;Acc: HGNC:10387 ]	5	149822753	149829319	-1	q33.1
368	-5.3	5.70	5.1	11	1	1	23.4	RPL14	ENSP00000345156	 RPL14:p , ribosomal protein L14 [Source:HGNC Symbol;Acc: HGNC:10305 ]	3	40498783	40503861	1	p22.1
369	-5.2	5.29	5.4	8	1	1	20.7	ENSP00000478319	ENSP00000478319	gremlin 1, DAN family BMP antagonist [Source:HGNC Symbol;Acc:HGNC:2001]	nc				
370	-5.1	4.97	2.8	4	1	1	48.5	RBM34	ENSP00000386226	 RBM34:p , RNA binding motif protein 34 [Source:HGNC Symbol;Acc: HGNC:28965 ]	1	235294498	235324772	-1	q42.3
371	-4.9	5.24	2.5	3	1	1	50.3	TRIP6	ENSP00000200457	 TRIP6:p , thyroid hormone receptor interactor 6 [Source:HGNC Symbol;Acc: HGNC:12311 ]	7	100464760	100471076	1	q22.1
372	-4.8	5.14	9.0	28	1	1	18.8	SNRNP27	ENSP00000244227	 SNRNP27:p , small nuclear ribonucleoprotein U4/U6.U5 subunit 27 [Source:HGNC Symbol;Acc: HGNC:30240 ]	2	70120692	70132707	1	p13.3
373	-4.7	5.39	6.6	12	1	1	20.6	PDAP1	ENSP00000222968	 PDAP1:p , PDGFA associated protein 1 [Source:HGNC Symbol;Acc: HGNC:14634 ]	7	98989671	99006452	-1	q22.1
374	-4.5	5.02	3.6	5	1	1	35.8	CCDC50	ENSP00000376249	 CCDC50:p , coiled-coil domain containing 50 [Source:HGNC Symbol;Acc: HGNC:18111 ]	3	191046866	191116459	1	q28
375	-4.3	6.01	0.3	0	1	1	352.6	REV3L	ENSP00000357792	 REV3L:p , REV3 like, DNA directed polymerase zeta catalytic subunit [Source:HGNC Symbol;Acc: HGNC:9968 ]	6	111620234	111804918	-1	q21
376	-4.2	4.93	0.6	1	1	1	121.8	REST	ENSP00000311816	 REST:p , RE1-silencing transcription factor [ Source: HGNC 9966 ]	4	57774075	57802010	1	q12
377	-4.2	5.29	2.1	3	1	1	48.0	TES	ENSP00000350937	 TES:p , testin LIM domain protein [Source:HGNC Symbol;Acc: HGNC:14620 ]	7	115850547	115898837	1	q31.2
378	-4.1	5.08	0.7	1	1	1	190.6	PIK3C2A	ENSP00000265970	 PIK3C2A:p , phosphatidylinositol-4-phosphate 3-kinase catalytic subunit type 2 alpha [Source:HGNC Symbol;Acc: HGNC:8971 ...	11	17099277	17229530	-1	p15.1
379	-4.0	5.43	2.4	4	1	1	42.6	DEK	ENSP00000380414	 DEK:p , DEK proto-oncogene [Source:HGNC Symbol;Acc: HGNC:2768 ]	6	18224099	18265054	-1	p22.3
380	-3.9	5.38	0.7	1	1	1	137.2	IRS2	ENSP00000365016	 IRS2:p , insulin receptor substrate 2 [Source:HGNC Symbol;Acc: HGNC:6126 ]	13	110406184	110438915	-1	q34
381	-3.8	5.15	3.0	4	1	1	34.2	AZGP1	ENSP00000292401	 AZGP1:p , alpha-2-glycoprotein 1, zinc-binding [Source:HGNC Symbol;Acc: HGNC:910 ]	7	99564343	99573780	-1	q22.1
382	-3.8	5.51	9.8	18	1	1	13.4	C19orf43	ENSP00000468415	 C19orf43:p , telomerase RNA component interacting RNase [Source:HGNC Symbol;Acc: HGNC:28424 ]	19	12841454	12845589	-1	p13.2
383	-3.7	5.67	12	14	1	1	10.6	SUMO4	ENSP00000318635	 SUMO4:p , small ubiquitin-like modifier 4 [Source:HGNC Symbol;Acc: HGNC:21181 ]	6	149721495	149722177	1	q25.1
384	-3.7	5.25	2.1	3	1	1	39.6	HNRNPA3	ENSP00000376309	 HNRNPA3:p , heterogeneous nuclear ribonucleoprotein A3 [Source:HGNC Symbol;Acc: HGNC:24941 ]	2	178077291	178088686	1	q31.2
385	-3.7	5.39	1.4	2	1	1	65.8	ZNF66P	ENSP00000461425	 ZNF66P:p , 	19	20959110	20991922	1	p12
386	-3.6	5.20	1.4	3	1	1	85.7	RBM28	ENSP00000223073	 RBM28:p , RNA binding motif protein 28 [Source:HGNC Symbol;Acc: HGNC:21863 ]	7	127950437	127983962	-1	q32.1
387	-3.6	5.46	1.7	2	1	1	93.8	DSC1	ENSP00000257197	 DSC1:p , desmocollin 1 [Source:HGNC Symbol;Acc: HGNC:3035 ]	18	28709199	28742819	-1	q12.1
388	-3.6	5.36	2.6	5	1	1	35.2	gi|15606274|	gi|15606274|	no protein information available	nc				
389	-3.6	5.18	2.7	3	1	1	58.7	PTGES3L-AARSD1	ENSP00000353355	 PTGES3L-AARSD1:p , alanyl-tRNA synthetase domain containing 1 [ Source: HGNC 28417 ]	17	41102543	41132545	-1	q21.31
390	-3.6	5.31	1.7	2	1	1	74.2	CRMP1	ENSP00000321606	 CRMP1:p , collapsin response mediator protein 1 [ Source: HGNC 2365 ]	4	5749811	5894785	-1	p16.2
391	-3.5	5.18	1.2	2	1	1	101.7	SMTN	ENSP00000351593	 SMTN:p , smoothelin [ Source: HGNC 11126 ]	22	31460091	31500610	1	q12.2
392	-3.5	5.81	5.2	9	1	1	13.0	RPS26	ENSP00000348849	 RPS26:p , ribosomal protein S26 [Source:HGNC Symbol;Acc: HGNC:10414 ]	12	56435637	56438116	1	q13.2
393	-3.5	5.30	5.5	7	1	1	20.5	CASP3	ENSP00000377210	 CASP3:p , caspase 3, apoptosis-related cysteine peptidase [ Source: HGNC 1504 ]	4	185548850	185570663	-1	q35.1
394	-3.5	5.73	7.9	10	1	1	14.4	SUB1	ENSP00000422078	 SUB1:p , SUB1 homolog, transcriptional regulator [Source:HGNC Symbol;Acc: HGNC:19985 ]	5	32531739	32604185	1	p13.3
395	-3.5	5.18	1.7	2	1	1	62.4	G6PD	ENSP00000377192	 G6PD:p , glucose-6-phosphate dehydrogenase [ Source: HGNC 4057 ]	X	153759606	153775787	-1	q28
396	-3.3	5.37	0.8	1	1	1	149.5	ENSP00000481109	ENSP00000481109	no protein information available	nc				
397	-3.3	5.20	4.0	7	1	1	22.8	TARDBP	ENSP00000465240	 TARDBP:p , TAR DNA binding protein [Source:HGNC Symbol;Acc: HGNC:11571 ]	1	11072414	11085796	1	p36.22
398	-3.3	5.08	3.1	4	1	1	45.4	RASSF8	ENSP00000370756	 RASSF8:p , 	12	26111962	26232825	1	p12.1
399	-3.2	5.36	5.2	9	1	1	22.5	H1FX	ENSP00000329662	 H1FX:p , H1 histone family member X [Source:HGNC Symbol;Acc: HGNC:4722 ]	3	129033615	129035120	-1	q21.3
400	-3.2	5.14	3.9	7	1	1	32.5	PRSS3	ENSP00000354280	 PRSS3:p , protease, serine 3 [Source:HGNC Symbol;Acc: HGNC:9486 ]	9	33750515	33799230	1	p13.3
401	-3.2	5.12	4.2	11	1	1	21.3	APOD	ENSP00000345179	 APOD:p , apolipoprotein D [Source:HGNC Symbol;Acc: HGNC:612 ]	3	195295573	195311076	-1	q29
402	-3.2	5.71	9.6	12	1	1	16.6	PIP	ENSP00000291009	 PIP:p , prolactin-induced protein [Source:HGNC Symbol;Acc: HGNC:8993 ]	7	142829170	142836839	1	q34
403	-3.2	5.09	1.1	2	1	1	71.2	ZFP37	ENSP00000363344	 ZFP37:p , 	9	115800660	115819039	-1	q32
404	-3.1	5.39	7.3	14	1	1	20.2	RPL11	ENSP00000363676	 RPL11:p , ribosomal protein L11 [Source:HGNC Symbol;Acc: HGNC:10301 ]	1	24018269	24022915	1	p36.11
405	-3.1	5.04	1.3	2	1	1	69.1	EIF4B	ENSP00000262056	 EIF4B:p , eukaryotic translation initiation factor 4B [Source:HGNC Symbol;Acc: HGNC:3285 ]	12	53399942	53435993	1	q13.13
406	-3.0	5.51	11	26	1	1	16.2	sp|LALBA_BOVIN|	sp|LALBA_BOVIN|	Alpha-lactalbumin; Lactose synthase B protein; Bos d 4; Flags: Precursor; 	nc				
407	-3.0	5.28	0.9	2	1	1	104.8	SFSWAP	ENSP00000261674	 SFSWAP:p , splicing factor SWAP [Source:HGNC Symbol;Acc: HGNC:10790 ]	12	132195626	132284282	1	q24.33
408	-3.0	5.81	2.4	4	1	1	101.1	PCDHGB3	ENSP00000461862	 PCDHGB3:p , 	5	140749831	140892546	1	q31.3
409	-3.0	5.41	2.1	3	1	1	44.8	SERPINB4	ENSP00000343445	 SERPINB4:p , serpin peptidase inhibitor, clade B (ovalbumin), member 4 [ Source: HGNC 10570 ]	18	61304493	61311532	-1	q21.33
410	-3.0	5.30	1.0	2	1	1	88.9	HNRNPU	ENSP00000393151	 HNRNPU:p , heterogeneous nuclear ribonucleoprotein U [Source:HGNC Symbol;Acc: HGNC:5048 ]	1	245014468	245027844	-1	q44
411	-2.9	5.12	6.8	10	1	1	20.7	RPL18A	ENSP00000222247	 RPL18A:p , ribosomal protein L18a [Source:HGNC Symbol;Acc: HGNC:10311 ]	19	17970685	17974962	1	p13.11
412	-2.9	5.55	26	51	1	1	8.5	ENSP00000434948	ENSP00000434948	no protein information available	11	102337986	102369532	1	q22.2
413	-2.9	5.20	3.7	5	1	1	27.7	CASP14	ENSP00000393417	 CASP14:p , caspase 14, apoptosis-related cysteine peptidase [Source:HGNC Symbol;Acc: HGNC:1502 ]	19	15160195	15169104	1	p13.12
414	-2.9	5.11	3.2	4	1	1	37.8	WDR90	ENSP00000449576	 WDR90:p , 	16	699311	717833	1	p13.3
415	-2.8	5.21	12	36	1	1	7.1	TMA7	ENSP00000397843	 TMA7:p , translation machinery associated 7 homolog (S. cerevisiae) [Source:HGNC Symbol;Acc: HGNC:26932 ]	3	48481667	48485616	1	p21.31
416	-2.7	5.05	14	31	1	1	7.8	RPS28	ENSP00000472469	 RPS28:p , ribosomal protein S28 [Source:HGNC Symbol;Acc: HGNC:10418 ]	19	8386042	8388224	1	p13.2
417	-2.7	5.08	3.6	5	1	1	51.9	CAP1	ENSP00000361883	 CAP1:p , cyclase associated actin cytoskeleton regulatory protein 1 [Source:HGNC Symbol;Acc: HGNC:20040 ]	1	40505905	40538321	1	p34.2
418	-2.6	5.78	23	32	1	1	7.4	LAYN	ENSP00000436711	 LAYN:p , 	11	111411005	111432264	1	q23.1
419	-2.6	5.09	6.9	14	1	1	15.0	PEA15	ENSP00000353660	 PEA15:p , phosphoprotein enriched in astrocytes 15 [Source:HGNC Symbol;Acc: HGNC:8822 ]	1	160175127	160185166	1	q23.2
420	-2.5	5.26	6.2	15	1	1	14.0	HIST2H2AC	ENSP00000332194	 HIST2H2AC:p , histone cluster 2 H2A family member c [Source:HGNC Symbol;Acc: HGNC:4738 ]	1	149858525	149858961	1	q21.2
421	-2.5	5.38	4.4	6	1	1	34.2	MKI67IP	ENSP00000285814	 MKI67IP:p , nucleolar protein interacting with the FHA domain of MKI67 [Source:HGNC Symbol;Acc: HGNC:17838 ]	2	122484521	122494499	-1	q14.3
422	-2.5	5.46	11	12	1	1	13.2	S100A9	ENSP00000357727	 S100A9:p , S100 calcium binding protein A9 [Source:HGNC Symbol;Acc: HGNC:10499 ]	1	153330330	153333503	1	q21.3
423	-2.5	5.35	0.4	1	1	1	282.4	ATRX	ENSP00000362441	 ATRX:p , ATRX, chromatin remodeler [Source:HGNC Symbol;Acc: HGNC:886 ]	X	76760356	77041702	-1	q21.1
424	-2.4	5.42	0.9	1	1	1	155.9	RAB3GAP2	ENSP00000351832	 RAB3GAP2:p , RAB3 GTPase activating non-catalytic protein subunit 2 [Source:HGNC Symbol;Acc: HGNC:17168 ]	1	220321635	220445796	-1	q41
425	-2.4	5.47	1.4	2	1	1	141.5	SMC3	ENSP00000354720	 SMC3:p , structural maintenance of chromosomes 3 [Source:HGNC Symbol;Acc: HGNC:2468 ]	10	112327449	112364394	1	q25.2
426	-2.4	5.27	0.4	1	1	1	216.7	SHROOM3	ENSP00000296043	 SHROOM3:p , shroom family member 3 [Source:HGNC Symbol;Acc: HGNC:30422 ]	4	77356253	77704406	1	q21.1
427	-2.4	5.45	3.6	5	1	1	33.7	EIF2B1	ENSP00000416250	 EIF2B1:p , eukaryotic translation initiation factor 2B subunit alpha [Source:HGNC Symbol;Acc: HGNC:3257 ]	12	124104953	124118313	-1	q24.31
428	-2.4	5.81	0.8	1	1	1	97.2	ZNF512B	ENSP00000358904	 ZNF512B:p , zinc finger protein 512B [Source:HGNC Symbol;Acc: HGNC:29212 ]	20	62588055	62680113	-1	q13.33
429	-2.4	5.31	4.8	7	1	1	24.0	HMGB2	ENSP00000296503	 HMGB2:p , high mobility group box 2 [Source:HGNC Symbol;Acc: HGNC:5000 ]	4	174252846	174256276	-1	q34.1
430	-2.3	5.21	0.3	0	1	1	273.5	NCOR2	ENSP00000384018	 NCOR2:p , nuclear receptor corepressor 2 [Source:HGNC Symbol;Acc: HGNC:7673 ]	12	124808961	125052135	-1	q24.31
431	-2.3	5.18	6.8	8	1	1	20.1	HN1L	ENSP00000248098	 HN1L:p , Jupiter microtubule associated homolog 2 [Source:HGNC Symbol;Acc: HGNC:14137 ]	16	1728257	1752281	1	p13.3
432	-2.3	5.20	2.0	3	1	1	60.8	C17orf80	ENSP00000255557	 C17orf80:p , 	17	71228372	71245091	1	q25.1
433	-2.3	5.63	5.6	7	1	1	18.9	PCNP	ENSP00000265260	 PCNP:p , PEST proteolytic signal containing nuclear protein [Source:HGNC Symbol;Acc: HGNC:30023 ]	3	101292939	101313281	1	q12.3
434	-2.3	5.17	4.6	8	1	1	34.2	RNPS1	ENSP00000380275	 RNPS1:p , RNA binding protein S1, serine-rich domain [ Source: HGNC 10080 ]	16	2303117	2318413	-1	p13.3
435	-2.3	5.60	4.7	6	1	1	39.2	PDLIM3	ENSP00000284770	 PDLIM3:p , PDZ and LIM domain 3 [Source:HGNC Symbol;Acc: HGNC:20767 ]	4	186422851	186456766	-1	q35.1
436	-2.3	5.50	7.3	12	1	1	16.3	ARPC5	ENSP00000352918	 ARPC5:p , actin related protein 2/3 complex, subunit 5, 16kDa [Source:HGNC Symbol;Acc: HGNC:708 ]	1	183592401	183604892	-1	q25.3
437	-2.2	5.23	6.8	10	1	1	16.8	DNAJB6	ENSP00000410643	 DNAJB6:p , DnaJ (Hsp40) homolog, subfamily B, member 6 [Source:HGNC Symbol;Acc: HGNC:14888 ]	7	157128075	157210133	1	q36.3
438	-2.2	5.23	0.6	1	1	1	138.5	INPPL1	ENSP00000298229	 INPPL1:p , inositol polyphosphate phosphatase-like 1 [ Source: HGNC 6080 ]	11	71934745	71950149	1	q13.4
439	-2.2	6.08	2.3	3	1	1	104.6	GBA2	ENSP00000367343	 GBA2:p , glucosidase, beta (bile acid) 2 [ Source: HGNC 18986 ]	9	35736863	35749983	-1	p13.3
440	-2.2	5.45	0.3	0	1	1	218.5	DICER1	ENSP00000343745	 DICER1:p , dicer 1, ribonuclease type III [ Source: HGNC 17098 ]	14	95552565	95624347	-1	q32.13
441	-2.1	5.49	0.5	1	1	1	192.0	KDM5A	ENSP00000382688	 KDM5A:p , lysine demethylase 5A [Source:HGNC Symbol;Acc: HGNC:9886 ]	12	389295	498620	-1	p13.33
442	-2.1	5.53	7.4	11	1	1	13.4	C11orf31	ENSP00000434511	 C11orf31:p , 	11	57508825	57510986	1	q12.1
443	-2.1	5.28	1.4	3	1	1	53.8	RABL6	ENSP00000433031	 RABL6:p , RAB, member RAS oncogene family-like 6 [Source:HGNC Symbol;Acc: HGNC:24703 ]	9	139694818	139735639	1	q34.3
444	-2.1	5.40	7.9	10	1	1	16.9	MYL6	ENSP00000446955	 MYL6:p , myosin light chain 6 [Source:HGNC Symbol;Acc: HGNC:7587 ]	12	56551945	56557280	1	q13.2
445	-2.1	5.27	4.2	7	1	1	24.4	RAN	ENSP00000446215	 RAN:p , RAN, member RAS oncogene family [Source:HGNC Symbol;Acc: HGNC:9846 ]	12	131356424	131362223	1	q24.33
446	-2.0	5.57	4.5	12	1	1	19.8	CHST8	ENSP00000467012	 CHST8:p , 	19	34112861	34264413	1	q13.11
447	-2.0	5.21	1.6	3	1	1	67.9	PPP1R18	ENSP00000382150	 PPP1R18:p , protein phosphatase 1 regulatory subunit 18 [Source:HGNC Symbol;Acc: HGNC:29413 ]	6	30644166	30655672	-1	p21.33
448	-2.0	5.19	1.3	2	1	1	88.0	STAT3	ENSP00000264657	 STAT3:p , signal transducer and activator of transcription 3 [Source:HGNC Symbol;Acc: HGNC:11364 ]	17	40465342	40540586	-1	q21.2
449	-2.0	5.56	1.1	1	1	1	183.4	COL5A1	ENSP00000360882	 COL5A1:p , collagen, type V, alpha 1 [Source:HGNC Symbol;Acc: HGNC:2209 ]	9	137533620	137736686	1	q34.3
450	-2.0	5.18	1.2	2	1	1	129.3	THBS1	ENSP00000260356	 THBS1:p , thrombospondin 1 [Source:HGNC Symbol;Acc: HGNC:11785 ]	15	39873280	39891667	1	q14
451	-2.0	6.41	3.6	6	1	1	47.3	ENSP00000478933	ENSP00000478933	no protein information available	nc				
452	-1.9	5.80	1.6	3	1	1	40.6	LRRC58	ENSP00000295628	 LRRC58:p , leucine rich repeat containing 58 [ Source: HGNC 26968 ]	3	120043356	120068186	-1	q13.33
453	-1.9	5.10	2.8	3	1	1	27.4	EIF4H	ENSP00000265753	 EIF4H:p , eukaryotic translation initiation factor 4H [Source:HGNC Symbol;Acc: HGNC:12741 ]	7	73588575	73611431	1	q11.23
454	-1.9	7.71	2.9	3	1	1	31.4	MBLAC2	ENSP00000314776	 MBLAC2:p , metallo-beta-lactamase domain containing 2 [ Source: HGNC 33711 ]	5	89754020	89770585	-1	q14.3
455	-1.9	5.03	0.3	0	1	1	268.4	NBAS	ENSP00000281513	 NBAS:p , neuroblastoma amplified sequence [Source:HGNC Symbol;Acc: HGNC:15625 ]	2	15307032	15701454	-1	p24.3
456	-1.9	5.26	1.2	2	1	1	80.7	AKAP17A	ENSP00000324827	 AKAP17A:p , A-kinase anchoring protein 17A [Source:HGNC Symbol;Acc: HGNC:18783 ]	X	1710486	1721407	1	p22.33
457	-1.9	5.11	1.7	2	1	1	49.8	TGFB1I1	ENSP00000378332	 TGFB1I1:p , transforming growth factor beta 1 induced transcript 1 [ Source: HGNC 11767 ]	16	31482906	31489281	1	p11.2
458	-1.9	5.28	3.0	5	1	1	27.2	FAM133B	ENSP00000389783	 FAM133B:p , family with sequence similarity 133, member B [ Source: HGNC 28629 ]	7	92190107	92219708	-1	q21.2
459	-1.9	5.66	2.2	3	1	1	39.7	ANXA13	ENSP00000262219	 ANXA13:p , Annexin A13 (Annexin-13) (Annexin XIII) (Annexin, intestine-specific) (ISA). Source: Uniprot/SWISSPROT P2721 ...	8	124693034	124749647	-1	q24.13
460	-1.9	5.31	14	17	1	1	9.4	TXN	ENSP00000363639	 TXN:p , thioredoxin [Source:HGNC Symbol;Acc: HGNC:12435 ]	9	113006091	113018920	-1	q31.3
461	-1.9	5.33	1.7	5	1	1	76.6	SLCO2B1	ENSP00000289575	 SLCO2B1:p , solute carrier organic anion transporter family, member 2B1 [ Source: HGNC 10962 ]	11	74811608	74917594	1	q13.4
462	-1.9	5.05	2.2	7	1	1	41.3	SSTR2	ENSP00000350198	 SSTR2:p , 	17	71161151	71167185	1	q25.1
463	-1.9	5.22	5.1	14	1	1	35.2	TMEM71	ENSP00000428228	 TMEM71:p , 	8	133697253	133772958	-1	q24.22
464	-1.9	4.67	2.2	3	1	1	58.9	STAU2	ENSP00000428456	 STAU2:p , staufen, RNA binding protein, homolog 2 (Drosophila) [ Source: HGNC 11371 ]	8	74332604	74659943	-1	q21.11
465	-1.9	5.14	1.5	2	1	1	81.7	JUP	ENSP00000377507	 JUP:p , junction plakoglobin [Source:HGNC Symbol;Acc: HGNC:6207 ]	17	39775692	39943183	-1	q21.2
466	-1.9	5.15	1.3	4	1	1	71.7	SF1	ENSP00000366604	 SF1:p , splicing factor 1 [Source:HGNC Symbol;Acc: HGNC:12950 ]	11	64532078	64546258	-1	q13.1
467	-1.9	4.93	0.8	2	1	1	109.3	TNRC6B	ENSP00000384795	 TNRC6B:p , trinucleotide repeat containing 6B [Source:HGNC Symbol;Acc: HGNC:29190 ]	22	40440821	40731811	1	q13.1
468	-1.9	5.56	3.5	5	1	1	82.9	CSTF3	ENSP00000315791	 CSTF3:p , cleavage stimulation factor, 3&#39; pre-RNA, subunit 3, 77kDa [ Source: HGNC 2485 ]	11	33098734	33183917	-1	p13
469	-1.8	5.09	2.8	4	1	1	39.6	TMOD3	ENSP00000308753	 TMOD3:p , tropomodulin 3 (ubiquitous) [Source:HGNC Symbol;Acc: HGNC:11873 ]	15	52121825	52239492	1	q21.2
470	-1.8	4.97	13	34	1	1	11.0	HN1	ENSP00000464266	 HN1:p , hematological and neurological expressed 1 [ Source: HGNC 14569 ]	17	73131343	73164376	-1	q25.1
471	-1.8	5.30	0.7	1	1	1	102.3	SRRM1	ENSP00000326261	 SRRM1:p , serine and arginine repetitive matrix 1 [Source:HGNC Symbol;Acc: HGNC:16638 ]	1	24958207	24999758	1	p36.11
472	-1.8	5.15	1.8	4	1	1	65.9	DNAJC2	ENSP00000249270	 DNAJC2:p , DnaJ (Hsp40) homolog, subfamily C, member 2 [Source:HGNC Symbol;Acc: HGNC:13192 ]	7	102952921	102985320	-1	q22.1
473	-1.8	5.24	2.5	4	1	1	44.5	TUBD1	ENSP00000377785	 TUBD1:p , Tubulin delta chain (Delta-tubulin) [ Source: UniProt Q9UJT1 ] 	17	57936851	57970304	-1	q23.1
474	-1.8	5.39	4.6	6	1	1	24.7	RAB3B	ENSP00000360718	 RAB3B:p , RAB3B, member RAS oncogene family [Source:HGNC Symbol;Acc:HGNC:9778]	1	52373628	52456436	-1	p32.3
475	-1.8	5.20	1.0	2	1	1	113.8	ATXN2	ENSP00000373805	 ATXN2:p , ataxin 2 [Source:HGNC Symbol;Acc: HGNC:10555 ]	12	111890018	112037480	-1	q24.12
476	-1.8	5.28	22	29	1	1	10.3	OTOG	ENSP00000399057	 OTOG:p , 	11	17568920	17668697	1	p15.1
477	-1.8	5.67	1.2	2	1	1	146.5	TBC1D4	ENSP00000366863	 TBC1D4:p , TBC1 domain family, member 4 [ Source: HGNC 19165 ]	13	75858808	76056250	-1	q22.2
478	-1.8	5.39	1.1	2	1	1	95.5	DDX23	ENSP00000310723	 DDX23:p , DEAD-box helicase 23 [Source:HGNC Symbol;Acc: HGNC:17347 ]	12	49223840	49246625	-1	q13.12
479	-1.8	6.71	8.9	12	1	1	22.8	APOBEC3C	ENSP00000355340	 APOBEC3C:p , apolipoprotein B mRNA editing enzyme catalytic subunit 3C [Source:HGNC Symbol;Acc: HGNC:17353 ]	22	39410088	39414931	1	q13.1
480	-1.8	5.35	1.2	2	1	1	166.8	LRRC9	ENSP00000454748	 LRRC9:p , 	14	60386431	60530277	1	q23.1
481	-1.7	5.50	1.0	2	1	1	101.1	AMOTL1	ENSP00000320968	 AMOTL1:p , angiomotin like 1 [Source:HGNC Symbol;Acc: HGNC:17811 ]	11	94439597	94609918	1	q21
482	-1.7	5.41	1.7	3	1	1	72.8	SPG20	ENSP00000406061	 SPG20:p , spartin [Source:HGNC Symbol;Acc: HGNC:18514 ]	13	36875775	36944317	-1	q13.3
483	-1.7	5.66	6.5	9	1	1	11.0	GMFG	ENSP00000469813	 GMFG:p , 	19	39818993	39833012	-1	q13.2
484	-1.7	5.76	1.4	2	1	1	168.1	gi|15606697|	gi|15606697|	no protein information available	nc				
485	-1.7	5.30	3.5	6	1	1	25.8	gi|15606419|	gi|15606419|	no protein information available	nc				
486	-1.7	5.19	5.0	7	1	1	23.7	CLUAP1	ENSP00000458886	 CLUAP1:p , 	16	3550924	3589048	1	p13.3
487	-1.7	6.35	8.8	23	1	1	12.2	TEX30	ENSP00000365195	 TEX30:p , 	13	103418340	103426161	-1	q33.1
488	-1.7	5.78	23	31	1	1	5.0	TMSB4X	ENSP00000414376	 TMSB4X:p , thymosin beta 4, X-linked [Source:HGNC Symbol;Acc: HGNC:11881 ]	X	12993227	12995346	1	p22.2
489	-1.6	5.46	0.9	1	1	1	88.7	DBC1	ENSP00000265922	 DBC1:p , deleted in bladder cancer 1 [ Source: RefSeq_peptide (NP_055433) ]&nbsp;	9	121915736	122131745	-1	q33.1
490	-1.6	5.25	6.1	8	1	1	18.5	DSTN	ENSP00000246069	 DSTN:p , destrin, actin depolymerizing factor [Source:HGNC Symbol;Acc: HGNC:15750 ]	20	17550508	17588887	1	p12.1
491	-1.6	5.83	9.5	15	1	1	22.2	REEP1	ENSP00000165698	 REEP1:p , receptor accessory protein 1 [Source:HGNC Symbol;Acc:HGNC:25786]	2	86441116	86565206	-1	p11.2
492	-1.6	5.26	0.9	1	1	1	128.5	PDZD8	ENSP00000334642	 PDZD8:p , PDZ domain containing 8 [ Source: HGNC 26974 ]	10	119040000	119134978	-1	q26.11
493	-1.6	5.20	1.4	2	1	1	89.3	VCP	ENSP00000351777	 VCP:p , valosin containing protein [Source:HGNC Symbol;Acc: HGNC:12666 ]	9	35056061	35073246	-1	p13.3
494	-1.6	5.32	1.3	2	1	1	84.1	SH3D19	ENSP00000387030	 SH3D19:p , SH3 domain containing 19 [Source:HGNC Symbol;Acc: HGNC:30418 ]	4	152023903	152246784	-1	q31.3
495	-1.6	5.17	3.4	8	1	1	44.5	RBMS1	ENSP00000294904	 RBMS1:p , RNA binding motif, single stranded interacting protein 1 [ Source: HGNC 9907 ]	2	161128662	161350305	-1	q24.2
496	-1.6	5.54	6.7	9	1	1	10.2	ENSP00000473589	ENSP00000473589	S100 calcium binding protein A6 [Source:HGNC Symbol;Acc: HGNC:10496 ]	1	153507075	153508720	-1	q21.3
497	-1.6	5.54	3.6	5	1	1	25.6	GSTA1	ENSP00000335620	 GSTA1:p , glutathione S-transferase alpha 1 [Source:HGNC Symbol;Acc: HGNC:4626 ]	6	52656462	52668708	-1	p12.2
498	-1.6	6.05	0.2	0	1	1	532.1	DYNC1H1	ENSP00000348965	 DYNC1H1:p , dynein cytoplasmic 1 heavy chain 1 [Source:HGNC Symbol;Acc: HGNC:2961 ]	14	102430865	102517129	1	q32.31
499	-1.6	5.34	0.6	1	1	1	150.2	SBNO2	ENSP00000354733	 SBNO2:p , strawberry notch homolog 2 (Drosophila) [ Source: HGNC 29158 ]	19	1107636	1174282	-1	p13.3
500	-1.6	5.83	1.7	2	1	1	62.7	ZNF100	ENSP00000351042	 ZNF100:p , zinc finger protein 100 [ Source: HGNC 12880 ]	19	21905568	21950430	-1	p12
501	-1.6	5.75	1.6	2	1	1	76.4	CDH11	ENSP00000377711	 CDH11:p , cadherin 11, type 2, OB-cadherin (osteoblast) [ Source: HGNC 1750 ]	16	64977656	65160015	-1	q21
502	-1.6	5.43	2.4	3	1	1	50.5	gi|15607066|	gi|15607066|	no protein information available	nc				
503	-1.6	5.30	0.7	1	1	1	116.0	TAOK1	ENSP00000261716	 TAOK1:p , TAO kinase 1 [Source:HGNC Symbol;Acc: HGNC:29259 ]	17	27717482	27878922	1	q11.2
504	-1.6	5.43	7.1	8	1	1	14.7	TMEM242	ENSP00000383594	 TMEM242:p , 	6	157712662	157744633	-1	q25.3
505	-1.5	6.91	1.1	1	1	1	163.9	COL4A4	ENSP00000379866	 COL4A4:p , collagen type IV alpha 4 chain [Source:HGNC Symbol;Acc: HGNC:2206 ]	2	227867427	228028829	-1	q36.3
506	-1.5	6.31	2.7	5	1	1	33.5	VN1R4	ENSP00000310856	 VN1R4:p , 	19	53769929	53770972	-1	q13.42
507	-1.5	5.59	0.7	1	1	1	140.2	MYBBP1A	ENSP00000458919	 MYBBP1A:p , 	17	4442192	4458926	-1	p13.2
508	-1.5	5.23	2.1	3	1	1	43.6	gi|15606515|	gi|15606515|	no protein information available	nc				
509	-1.5	5.89	3.1	4	1	1	25.8	ENSP00000476634	ENSP00000476634	no protein information available	nc				
510	-1.5	5.05	1.9	2	1	1	86.1	ZNF184	ENSP00000366636	 ZNF184:p , zinc finger protein 184 [ Source: HGNC 12975 ]	6	27418522	27440897	-1	p22.1
511	-1.5	5.71	5.1	9	1	1	13.1	ENSP00000375024	ENSP00000375024	immunoglobulin heavy variable 3-33 [Source:HGNC Symbol;Acc: HGNC:5596 ]	14	106815722	106816253	-1	q32.33
512	-1.5	5.73	2.8	6	1	1	60.3	ASIC3	ENSP00000350600	 ASIC3:p , Amiloride-sensitive cation channel 3 (Neuronal amiloride-sensitive cation channel 3)(Acid-sensing ion channel ...	7	150745379	150749843	1	q36.1
513	-1.5	5.36	12	13	1	1	11.7	C12orf23	ENSP00000449785	 C12orf23:p , 	12	107349497	107372556	1	q23.3
514	-1.5	5.34	1.1	2	1	1	115.9	KIAA0355	ENSP00000299505	 KIAA0355:p , KIAA0355 [Source:HGNC Symbol;Acc: HGNC:29016 ]	19	34745457	34846491	1	q13.11
515	-1.5	5.23	2.1	3	1	1	59.4	gi|15606928|	gi|15606928|	no protein information available	nc				
516	-1.5	5.14	0.3	0	1	1	319.2	MKI67	ENSP00000357642	 MKI67:p , marker of proliferation Ki-67 [Source:HGNC Symbol;Acc:HGNC:7107]	10	129894923	129924649	-1	q26.2
517	-1.5	5.12	1.2	2	1	1	82.8	ZC3H14	ENSP00000251038	 ZC3H14:p , zinc finger CCCH-type containing 14 [Source:HGNC Symbol;Acc: HGNC:20509 ]	14	89029253	89079853	1	q31.3
518	-1.5	6.68	1.2	3	1	1	87.1	TMC7	ENSP00000455041	 TMC7:p , 	16	18995256	19075264	1	p12.3
519	-1.5	4.62	7.3	8	1	1	13.9	TBC1D15	ENSP00000418467	 TBC1D15:p , 	12	72233487	72320629	1	q21.1
520	-1.5	6.02	2.4	3	1	1	77.5	gi|15607085|	gi|15607085|	no protein information available	nc				
521	-1.5	5.86	1.7	2	1	1	46.0	HEATR7A	ENSP00000388174	 HEATR7A:p , 	8	145202919	145316843	1	q24.3
522	-1.4	5.69	21	26	1	1	12.6	TROAP	ENSP00000447244	 TROAP:p , 	12	49717019	49725514	1	q13.12
523	-1.4	5.51	1.0	1	1	1	66.1	HIC2	ENSP00000385319	 HIC2:p , 	22	21771693	21805752	1	q11.21
524	-1.4	6.66	0.3	0	1	1	269.8	ABCA2	ENSP00000344155	 ABCA2:p , ATP-binding cassette, sub-family A (ABC1), member 2 [Source:HGNC Symbol;Acc: HGNC:32 ]	9	139901686	139923367	-1	q34.3
525	-1.4	5.67	1.9	3	1	1	97.3	PIK3R5	ENSP00000462433	 PIK3R5:p , 	17	8782233	8869029	-1	p13.1
526	-1.4	5.20	1.8	3	1	1	69.1	HS6ST2	ENSP00000359873	 HS6ST2:p , heparan sulfate 6-O-sulfotransferase 2 [Source:HGNC Symbol;Acc: HGNC:19133 ]	X	131760038	132095423	-1	q26.2
527	-1.4	5.56	4.2	5	1	1	29.2	ENSP00000446743	ENSP00000446743	Uncharacterized protein 	12	56679700	56709843	-1	q13.3
528	-1.4	5.72	5.5	8	1	1	34.4	gi|15606854|	gi|15606854|	no protein information available	nc				
529	-1.4	5.35	0.4	1	1	1	259.0	CACNA1H	ENSP00000334198	 CACNA1H:p , calcium channel, voltage-dependent, T type, alpha 1H subunit [Source:HGNC Symbol;Acc: HGNC:1395 ]	16	1203241	1271771	1	p13.3
530	-1.4	5.55	1.3	3	1	1	76.3	ENSP00000370952	ENSP00000370952	Uncharacterized protein [Source:UniProtKB/TrEMBL;Acc:F5H094]	12	20968608	21243179	1	p12.2
531	-1.4	5.27	1.1	1	1	1	138.8	COL1A1	ENSP00000225964	 COL1A1:p , collagen type I alpha 1 chain [Source:HGNC Symbol;Acc: HGNC:2197 ]	17	48260650	48278993	-1	q21.33
532	-1.4	5.16	1.2	2	1	1	91.2	CDK11B	ENSP00000463048	 CDK11B:p , cyclin dependent kinase 11B [Source:HGNC Symbol;Acc: HGNC:1729 ]	1	1570603	1590473	-1	p36.33
533	-1.4	4.94	2.5	4	1	1	64.1	HNRNPL	ENSP00000221419	 HNRNPL:p , heterogeneous nuclear ribonucleoprotein L [Source:HGNC Symbol;Acc: HGNC:5045 ]	19	39327028	39342987	-1	q13.2
534	-1.4	4.99	3.3	4	1	1	39.4	ALDOA	ENSP00000336927	 ALDOA:p , aldolase A, fructose-bisphosphate [Source:HGNC Symbol;Acc: HGNC:414 ]	16	30064411	30081778	1	p11.2
535	-1.4	5.31	1.5	2	1	1	69.6	NF2	ENSP00000344666	 NF2:p , neurofibromin 2 [Source:HGNC Symbol;Acc: HGNC:7773 ]	22	29999545	30094587	1	q12.2
536	-1.4	5.86	5.7	9	1	1	19.2	LCN1	ENSP00000263598	 LCN1:p , lipocalin 1 [Source:HGNC Symbol;Acc: HGNC:6525 ]	9	138413284	138418378	1	q34.3
537	-1.4	5.80	3.5	7	1	1	49.3	GPR61	ENSP00000385422	 GPR61:p , 	1	110082494	110091028	1	p13.3
538	-1.4	4.91	0.5	1	1	1	208.6	HCFC1	ENSP00000309555	 HCFC1:p , host cell factor C1 [Source:HGNC Symbol;Acc: HGNC:4839 ]	X	153213004	153237258	-1	q28
539	-1.3	5.03	1.4	2	1	1	49.4	AP2M1	ENSP00000371894	 AP2M1:p , adaptor related protein complex 2 subunit mu 1 [Source:HGNC Symbol;Acc: HGNC:564 ]	3	183892477	183901879	1	q27.1
540	-1.3	6.25	2.7	4	1	1	89.4	COG4	ENSP00000315775	 COG4:p , component of oligomeric golgi complex 4 [ Source: HGNC 18620 ]	16	70514471	70557468	-1	q22.1
541	-1.3	5.42	0.6	1	1	1	307.9	ITPR2	ENSP00000370744	 ITPR2:p , inositol 1,4,5-trisphosphate receptor, type 2 [ Source: HGNC 6181 ]	12	26490342	26986131	-1	p11.23
542	-1.3	5.64	3.3	5	1	1	31.1	FAM92A1	ENSP00000391671	 FAM92A1:p , 	8	94710789	94743755	1	q22.1
543	-1.3	5.57	3.6	5	1	1	33.8	ABHD11	ENSP00000416970	 ABHD11:p , abhydrolase domain containing 11 [Source:HGNC Symbol;Acc: HGNC:16407 ]	7	73150424	73153197	-1	q11.23
544	-1.3	5.72	1.4	2	1	1	49.9	PRIM1	ENSP00000350491	 PRIM1:p , primase, DNA, polypeptide 1 (49kDa) [ Source: HGNC 9369 ]	12	57125406	57146157	-1	q13.3
545	-1.3	5.34	1.1	3	1	1	97.4	CDH1	ENSP00000261769	 CDH1:p , cadherin 1, type 1, E-cadherin (epithelial) [Source:HGNC Symbol;Acc: HGNC:1748 ]	16	68771128	68869445	1	q22.1
546	-1.3	5.32	3.2	5	1	1	40.9	ARPC1B	ENSP00000252725	 ARPC1B:p , actin related protein 2/3 complex, subunit 1B, 41kDa [Source:HGNC Symbol;Acc: HGNC:704 ]	7	98971872	98992424	1	q22.1
547	-1.3	6.10	2.2	3	1	1	63.0	ZCCHC7	ENSP00000337839	 ZCCHC7:p , zinc finger, CCHC domain containing 7 [ Source: HGNC 26209 ]	9	37120536	37358146	1	p13.2
548	-1.3	5.10	1.3	2	1	1	81.1	SP110	ENSP00000258381	 SP110:p , SP110 nuclear body protein [Source:HGNC Symbol;Acc: HGNC:5401 ]	2	231032009	231090444	-1	q37.1
549	-1.3	5.70	1.0	2	1	1	78.2	ZBTB24	ENSP00000230122	 ZBTB24:p , zinc finger and BTB domain containing 24 [ Source: HGNC 21143 ]	6	109783797	109804440	-1	q21
550	-1.3	6.16	1.1	2	1	1	99.1	ASAP3	ENSP00000338769	 ASAP3:p , ArfGAP with SH3 domain, ankyrin repeat and PH domain 3 [ Source: HGNC 14987 ]	1	23755056	23810685	-1	p36.12
551	-1.3	5.62	1.8	3	1	1	45.8	SNIP1	ENSP00000296215	 SNIP1:p , Smad nuclear interacting protein 1 [ Source: HGNC 30587 ]	1	38002142	38019903	-1	p34.3
552	-1.3	5.91	4.2	5	1	1	32.8	HMOX1	ENSP00000216117	 HMOX1:p , heme oxygenase (decycling) 1 [ Source: HGNC 5013 ]	22	35776354	35790207	1	q12.3
553	-1.3	5.85	1.1	2	1	1	75.7	RPAP3	ENSP00000005386	 RPAP3:p , RNA polymerase II associated protein 3 [Source:HGNC Symbol;Acc: HGNC:26151 ]	12	48057070	48099844	-1	q13.11
554	-1.3	5.40	4.9	11	1	1	40.0	IST1	ENSP00000457844	 IST1:p , increased sodium tolerance 1 homolog (yeast) [Source:HGNC Symbol;Acc: HGNC:28977 ]	16	71919136	71962913	1	q22.2
555	-1.3	5.22	1.1	2	1	1	94.8	RSBN1L	ENSP00000334040	 RSBN1L:p , round spermatid basic protein 1 like [Source:HGNC Symbol;Acc: HGNC:24765 ]	7	77325760	77409008	1	q11.23
556	-1.3	5.10	1.0	1	1	1	80.4	GZF1	ENSP00000338290	 GZF1:p , GDNF-inducible zinc finger protein 1 [ Source: HGNC 15808 ]	20	23342787	23353700	1	p11.21
557	-1.3	5.73	2.4	3	1	1	66.1	COL10A1	ENSP00000327368	 COL10A1:p , collagen, type X, alpha 1 [ Source: HGNC 2185 ]	6	116440086	116479910	-1	q22.1
558	-1.3	5.40	0.8	1	1	1	151.1	PHLDB1	ENSP00000354498	 PHLDB1:p , pleckstrin homology like domain family B member 1 [Source:HGNC Symbol;Acc: HGNC:23697 ]	11	118477155	118528741	1	q23.3
559	-1.3	5.28	0.8	1	1	1	123.5	ADCY2	ENSP00000342952	 ADCY2:p , Adenylate cyclase, type II ( EC 4.6.1.1 ) (ATP pyrophosphate-lyase) (Adenylyl cyclase). [ Source: SWISSPROT ( ...	5	7396321	7830194	1	p15.31
560	-1.3	4.95	1.8	2	1	1	93.6	ENSP00000478141	ENSP00000478141	no protein information available	nc				
561	-1.3	5.45	1.9	4	1	1	97.3	RBM12	ENSP00000363228	 RBM12:p , RNA binding motif protein 12 [ Source: HGNC 9898 ]	20	34236847	34252878	-1	q11.22
562	-1.3	5.47	2.3	5	1	1	43.4	PTRF	ENSP00000349541	 PTRF:p , caveolae associated protein 1 [Source:HGNC Symbol;Acc: HGNC:9688 ]	17	40554470	40575535	-1	q21.2
563	-1.2	5.47	1.1	2	1	1	226.2	ZFC3H1	ENSP00000368017	 ZFC3H1:p , zinc finger C3H1-type containing [Source:HGNC Symbol;Acc: HGNC:28328 ]	12	72003252	72061505	-1	q21.1
564	-1.2	4.97	5.9	11	1	1	15.2	FABP5	ENSP00000297258	 FABP5:p , fatty acid binding protein 5 [Source:HGNC Symbol;Acc: HGNC:3560 ]	8	82192598	82197012	1	q21.13
565	-1.2	5.56	4.7	7	1	1	40.4	ENSP00000474988	ENSP00000474988	no protein information available	11	74951950	74954742	1	q13.4
566	-1.2	5.36	3.0	8	1	1	22.3	TM4SF18	ENSP00000296059	 TM4SF18:p , 	3	149036285	149052201	-1	q25.1
567	-1.2	4.71	3.2	4	1	1	44.6	ARFGAP1	ENSP00000359306	 ARFGAP1:p , ADP ribosylation factor GTPase activating protein 1 [Source:HGNC Symbol;Acc: HGNC:15852 ]	20	61904137	61921142	1	q13.33
568	-1.2	5.46	1.2	2	1	1	176.7	VWDE	ENSP00000275358	 VWDE:p , von Willebrand factor D and EGF domains [ Source: HGNC 21897 ]	7	12370511	12443567	-1	p21.3
569	-1.2	4.96	3.5	4	1	1	53.0	gi|15605883|	gi|15605883|	no protein information available	nc				
570	-1.2	5.60	1.3	2	1	1	50.1	MAP2K5	ENSP00000178640	 MAP2K5:p , Dual specificity mitogen-activated protein kinase kinase 5 (MAP kinase kinase 5)(MAPKK 5)( EC 2.7.12.2 )(MAP ...	15	67835047	68099461	1	q23
571	-1.2	5.68	4.4	12	1	1	28.7	RPS6	ENSP00000369757	 RPS6:p , ribosomal protein S6 [Source:HGNC Symbol;Acc: HGNC:10429 ]	9	19375713	19380252	-1	p22.1
572	-1.2	5.36	4.6	6	1	1	42.8	MXD3	ENSP00000389716	 MXD3:p , 	5	176728462	176739758	-1	q35.3
573	-1.2	5.79	8.2	11	1	1	23.9	BNIP3L	ENSP00000370003	 BNIP3L:p , BCL2/adenovirus E1B 19kDa interacting protein 3-like [ Source: HGNC 1085 ]	8	26240414	26363152	1	p21.2
574	-1.2	5.25	11	17	1	1	17.7	BTF3	ENSP00000338516	 BTF3:p , basic transcription factor 3 [ Source: HGNC 1125 ]	5	72794233	72801460	1	q13.2
575	-1.2	6.49	1.3	2	1	1	138.7	EHMT2	ENSP00000379078	 EHMT2:p , Histone-lysine N-methyltransferase, H3 lysine-9 specific 3 ( EC 2.1.1.43 )(Histone H3-K9 methyltransferase 3) ...	6	31847536	31865464	-1	p21.33
576	-1.2	5.67	4.8	8	1	1	26.6	C22orf34	ENSP00000344851	 C22orf34:p , 	22	49808176	50051190	-1	q13.33
577	-1.2	5.25	5.8	19	1	1	34.5	NIPA1	ENSP00000337452	 NIPA1:p , Non-imprinted in Prader-Willi/Angelman syndrome region protein 1. Source: Uniprot/SWISSPROT Q7RTP0 	15	23043277	23100005	-1	q11.2
578	-1.2	5.75	1.6	3	1	1	41.9	PRMT6	ENSP00000359095	 PRMT6:p , protein arginine methyltransferase 6 [ Source: HGNC 18241 ]	1	107599267	107601916	1	p13.3
579	-1.2	5.20	3.1	4	1	1	53.6	ZNF500	ENSP00000219478	 ZNF500:p , Zinc finger protein 500 (Zinc finger protein with KRAB and SCAN domains 18). Source: Uniprot/SWISSPROT O6030 ...	16	4798240	4817625	-1	p13.3
580	-1.2	5.44	1.2	2	1	1	78.7	COL14A1	ENSP00000247781	 COL14A1:p , collagen, type XIV, alpha 1 [Source:HGNC Symbol;Acc: HGNC:2191 ]	8	121072019	121384275	1	q24.12
581	-1.2	5.53	1.5	4	1	1	52.1	SLC9B1	ENSP00000378269	 SLC9B1:p , Sodium/hydrogen exchanger-like domain-containing protein 1 (Na(+)/H(+) exchanger-like domain-containing prot ...	4	103806205	103940896	-1	q24
582	-1.2	5.56	3.8	4	1	1	48.4	GATM	ENSP00000379895	 GATM:p , glycine amidinotransferase (L-arginine:glycine amidinotransferase) [ Source: HGNC 4175 ]	15	45653322	45694525	-1	q21.1
583	-1.2	5.51	7.4	12	1	1	34.1	ENSP00000478050	ENSP00000478050	no protein information available	nc				
584	-1.2	5.73	2.9	4	1	1	35.4	STX18	ENSP00000426648	 STX18:p , syntaxin 18 [Source:HGNC Symbol;Acc: HGNC:15942 ]	4	4417469	4544073	-1	p16.2
585	-1.2	5.55	2.4	5	1	1	51.3	BSCL2	ENSP00000385332	 BSCL2:p , Seipin (Bernardinelli-Seip congenital lipodystrophy type 2 protein) [ Source: UniProt Q96G97 ] 	11	62457747	62477317	-1	q12.3
586	-1.2	5.28	2.4	4	1	1	46.9	RBM22	ENSP00000199814	 RBM22:p , RNA binding motif protein 22 [ Source: HGNC 25503 ]	5	150070356	150080669	-1	q33.1
587	-1.2	5.60	3.3	4	1	1	64.8	TCF25	ENSP00000455611	 TCF25:p , 	16	89940000	89977792	1	q24.3
588	-1.1	5.24	2.1	3	1	1	45.2	CCDC85C	ENSP00000369592	 CCDC85C:p , coiled-coil domain containing 85C [ Source: HGNC 35459 ]	14	99977603	100070363	-1	q32.2
589	-1.1	5.22	1.5	2	1	1	123.2	UNC13D	ENSP00000207549	 UNC13D:p , unc-13 homolog D (C. elegans) [ Source: HGNC 23147 ]	17	73823306	73840798	-1	q25.1
590	-1.1	5.29	2.9	5	1	1	34.9	LRRC59	ENSP00000225972	 LRRC59:p , leucine rich repeat containing 59 [Source:HGNC Symbol;Acc: HGNC:28817 ]	17	48452420	48474914	-1	q21.33
591	-1.1	5.38	1.0	2	1	1	145.2	ENSP00000479811	ENSP00000479811	contactin associated protein like 4 [Source:HGNC Symbol;Acc: HGNC:18747 ]	nc				
592	-1.1	5.28	3.3	5	1	1	44.7	DMRTC2	ENSP00000469525	 DMRTC2:p , 	19	42348806	42356401	1	q13.2
593	-1.1	5.44	6.9	11	1	1	23.8	DUXA	ENSP00000452398	 DUXA:p , double homeobox A [Source:HGNC Symbol;Acc: HGNC:32179 ]	19	57665389	57678811	-1	q13.43
594	-1.1	6.23	2.6	4	1	1	48.7	gi|15606285|	gi|15606285|	no protein information available	nc				
595	-1.1	6.09	3.0	7	1	1	41.2	AGTR2	ENSP00000360973	 AGTR2:p , 	X	115301975	115306225	1	q23
596	-1.1	5.07	1.7	2	1	1	55.1	gi|15606455|	gi|15606455|	no protein information available	nc				
597	-1.1	5.62	6.4	8	1	1	27.5	ALYREF	ENSP00000421592	 ALYREF:p , THO complex 4 [ Source: HGNC 19071 ]	17	79845713	79849462	-1	q25.3
598	-1.1	5.25	3.7	10	1	1	42.6	APLNR	ENSP00000257254	 APLNR:p , 	11	57001051	57004709	-1	q12.1
599	-1.1	5.42	2.1	3	1	1	42.3	PPME1	ENSP00000329867	 PPME1:p , protein phosphatase methylesterase 1 [ Source: HGNC 30178 ]	11	73882144	73965748	1	q13.4
600	-1.1	5.30	4.2	5	1	1	81.1	gi|15606115|	gi|15606115|	glgP:p, glycogen phosphorylase [Aquifex aeolicus VF5].	nc				
601	-1.1	5.32	4.7	11	1	1	32.2	HOXB1	ENSP00000355140	 HOXB1:p , Homeobox protein Hox-B1 (Hox-2I). [ Source: UniProt P14653 ] &nbsp;	17	46605888	46608359	-1	q21.32
602	-1.1	5.44	5.1	8	1	1	22.7	gi|15606297|	gi|15606297|	 hypothetical observed protein aq_988 [Aquifex aeolicus VF5].	nc				
603	-1.1	5.32	5.9	7	1	1	36.4	ANXA3	ENSP00000264908	 ANXA3:p , annexin A3 [Source:HGNC Symbol;Acc: HGNC:541 ]	4	79472673	79531597	1	q21.21
604	-1.1	5.70	0.9	2	1	1	174.3	ABCC9	ENSP00000261200	 ABCC9:p , ATP-binding cassette, sub-family C (CFTR/MRP), member 9 [ Source: HGNC 60 ]	12	21950335	22094336	-1	p12.1
605	-1.1	5.22	2.5	3	1	1	81.9	MST1	ENSP00000414287	 MST1:p , macrophage stimulating 1 [Source:HGNC Symbol;Acc: HGNC:7380 ]	3	49721380	49726934	-1	p21.31
606	-1.1	5.06	2.7	4	1	1	37.6	COPS5	ENSP00000350512	 COPS5:p , COP9 constitutive photomorphogenic homolog subunit 5 (Arabidopsis) [ Source: HGNC 2240 ]	8	67955314	67996018	-1	q13.1
607	-1.1	5.40	1.6	4	1	1	52.8	NPTXR	ENSP00000327545	 NPTXR:p , neuronal pentraxin receptor [ Source: HGNC 7954 ]	22	39214457	39239987	-1	q13.1
608	-1.1	5.47	2.4	3	1	1	33.3	OTUD6A	ENSP00000339389	 OTUD6A:p , OTU domain-containing protein 6A (DUBA-2) [ Source: UniProt Q7L8S5 ] 	X	69282341	69284029	1	q13.1
609	-1.1	5.41	3.2	5	1	1	23.3	CLDN6	ENSP00000380131	 CLDN6:p , Claudin-6 (Skullin 2) [ Source: UniProt P56747 ] 	16	3064713	3070072	-1	p13.3
610	-1.1	5.35	1.4	2	1	1	47.6	SMPD2	ENSP00000258052	 SMPD2:p , sphingomyelin phosphodiesterase 2, neutral membrane (neutral sphingomyelinase) [ Source: HGNC 11121 ]	6	109761966	109765122	1	q21
611	-1.1	6.18	0.5	1	1	1	142.6	TTBK1	ENSP00000259750	 TTBK1:p , tau tubulin kinase 1 [Source:HGNC Symbol;Acc: HGNC:19140 ]	6	43211418	43255997	1	p21.1
612	-1.1	7.84	6.1	9	1	1	26.0	MTRF1L	ENSP00000414383	 MTRF1L:p , 	6	153308497	153323820	-1	q25.2
613	-1.1	5.11	1.2	2	1	1	140.4	OTOF	ENSP00000345137	 OTOF:p , otoferlin [Source:HGNC Symbol;Acc: HGNC:8515 ]	2	26680071	26781566	-1	p23.3
614	-1.1	5.34	0.3	1	1	1	297.7	ANKRD11	ENSP00000367581	 ANKRD11:p , ankyrin repeat domain 11 [Source:HGNC Symbol;Acc: HGNC:21316 ]	16	89334038	89556969	-1	q24.3
615	-1.1	5.87	4.4	6	1	1	15.5	HIST3H3	ENSP00000355657	 HIST3H3:p , histone cluster 3, H3 [Source:HGNC Symbol;Acc: HGNC:4778 ]	1	228612546	228613026	-1	q42.13
616	-1.1	5.49	2.4	3	1	1	58.8	CAMKK1	ENSP00000371188	 CAMKK1:p , calcium/calmodulin-dependent protein kinase kinase 1, alpha [ Source: HGNC 1469 ]	17	3763609	3798185	-1	p13.2
617	-1.1	5.47	1.9	4	1	1	56.3	CPSF7	ENSP00000345412	 CPSF7:p , cleavage and polyadenylation specific factor 7 [Source:HGNC Symbol;Acc: HGNC:30098 ]	11	61170121	61197503	-1	q12.2
618	-1.0	5.38	0.3	0	1	1	251.3	ASCC3	ENSP00000358159	 ASCC3:p , activating signal cointegrator 1 complex subunit 3 [Source:HGNC Symbol;Acc: HGNC:18697 ]	6	100956070	101329248	-1	q16.3
619	-1.0	5.69	2.5	6	1	1	38.4	HNRNPD	ENSP00000313199	 HNRNPD:p , heterogeneous nuclear ribonucleoprotein D [Source:HGNC Symbol;Acc: HGNC:5036 ]	4	83273651	83295656	-1	q21.22
620	-1.0	5.41	38	50	1	1	6.2	ARL13B	ENSP00000417263	 ARL13B:p , 	3	93698983	93774512	1	q11.1
621	-1.0	5.23	2.9	5	1	1	35.0	JAM3	ENSP00000299106	 JAM3:p , junctional adhesion molecule 3 [ Source: HGNC 15532 ]	11	133938820	134021896	1	q25
622	-1.0	5.81	1.6	2	1	1	61.0	TCHP	ENSP00000440838	 TCHP:p , 	12	110338069	110421646	1	q24.11
623	-1.0	5.53	1.0	2	1	1	76.6	CAPN13	ENSP00000295055	 CAPN13:p , Calpain-13 ( EC 3.4.22.- ). Source: Uniprot/SWISSPROT Q6MZZ7 	2	30945637	31043408	-1	p23.1
624	-1.0	5.50	0.7	1	1	1	108.0	RPGRIP1	ENSP00000450445	 RPGRIP1:p , retinitis pigmentosa GTPase regulator interacting protein 1 [Source:HGNC Symbol;Acc:HGNC:13436]	14	21756098	21819460	1	q11.2
625	-1.0	5.31	22	50	1	1	4.4	SLC25A40	ENSP00000401473	 SLC25A40:p , 	7	87462883	87505672	-1	q21.12
626	-1.0	5.86	2.2	3	1	1	71.6	PAPOLB	ENSP00000384700	 PAPOLB:p , poly(A) polymerase beta (testis specific) [ Source: HGNC 15970 ]	7	4897364	4901625	-1	p22.1
627	-1.0	6.07	3.8	5	1	1	54.8	ALDH1A1	ENSP00000297785	 ALDH1A1:p , aldehyde dehydrogenase 1 family, member A1 [Source:HGNC Symbol;Acc: HGNC:402 ]	9	75515578	75695358	-1	q21.13
