# Supplementary material for: SKI activates the Hippo pathway via LIMD1 to inhibit cardiac fibroblast activation
Source: Basic Res Cardiol. 2021 Apr 13;116(1):25. doi: 10.1007/s00395-021-00865-9 (PMC8043893; doi:10.1007/s00395-021-00865-9)
Supplement: Supplementary file 8 — Electronic supplementary material 8 (XLS 81 kb) [file 395_2021_865_MOESM8_ESM.xls]

rank	log(e)	log(I)	% (measured)	% (corrected)	unique	total	Mr	Identifier	Accession	Description	Chromosome	Start	End	Strand	Band
1	-1666.4	8.72	54	66	135	502	138.8	COL1A1	ENSP00000225964	 COL1A1:p , collagen type I alpha 1 chain [Source:HGNC Symbol;Acc: HGNC:2197 ]	17	48260650	48278993	-1	q21.33		GO subcellular	none
2	-2073.2	8.25	33	43	171	344	628.7	AHNAK	ENSP00000367263	 AHNAK:p , AHNAK nucleoprotein [Source:HGNC Symbol;Acc: HGNC:347 ]	11	62201016	62323707	-1	q12.3		name	anonymous
3	-564.8	8.59	44	97	41	263	44.1	WWTR1	ENSP00000419465	 WWTR1:p , WW domain containing transcription regulator 1 [Source:HGNC Symbol;Acc: HGNC:24042 ]	3	149235022	149454501	-1	q25.1		CELL cell type	none
4	-1478.7	8.20	46	67	113	258	279.8	FLNA	ENSP00000353467	 FLNA:p , filamin A [Source:HGNC Symbol;Acc: HGNC:3754 ]	X	153576892	153603006	-1	q28		store trace	yes
5	-719.1	8.58	59	99	61	178	66.0	KRT1	ENSP00000252244	 KRT1:p , keratin 1 [Source:HGNC Symbol;Acc: HGNC:6412 ]	12	53068520	53074191	-1	q13.13		BRENDA cell culture	none
6	-708.0	8.30	31	35	62	174	129.2	COL1A2	ENSP00000297268	 COL1A2:p , collagen type I alpha 2 chain [Source:HGNC Symbol;Acc: HGNC:2198 ]	7	94023873	94060544	1	q21.3		BRENDA tissue	none
7	-262.0	8.84	48	61	26	125	26.6	gi|15606020|	gi|15606020|	biotin [acetyl-CoA-carboxylase] ligase [Aquifex aeolicus VF5]	nc				
8	-801.6	7.64	34	52	69	115	226.4	MYH9	ENSP00000216181	 MYH9:p , myosin heavy chain 9 [Source:HGNC Symbol;Acc: HGNC:7579 ]	22	36677327	36784063	-1	q12.3
9	-434.6	8.36	48	76	36	108	62.0	KRT9	ENSP00000246662	 KRT9:p , keratin 9 [Source:HGNC Symbol;Acc: HGNC:6447 ]	17	39722096	39728310	-1	q21.2
10	-432.7	8.10	44	79	35	106	58.8	KRT10	ENSP00000269576	 KRT10:p , keratin 10 [Source:HGNC Symbol;Acc: HGNC:6413 ]	17	38974369	38978847	-1	q21.2
11	-681.8	7.56	30	47	55	104	270.5	MAP1B	ENSP00000296755	 MAP1B:p , microtubule associated protein 1B [Source:HGNC Symbol;Acc: HGNC:6836 ]	5	71403061	71505395	1	q13.2
12	-603.8	7.59	38	46	49	97	152.4	RRBP1	ENSP00000367044	 RRBP1:p , ribosome binding protein 1 [Source:HGNC Symbol;Acc: HGNC:10448 ]	20	17594323	17662940	-1	p12.1
13	-493.0	7.72	39	53	43	90	119.9	MAP4	ENSP00000379083	 MAP4:p , microtubule associated protein 4 [Source:HGNC Symbol;Acc: HGNC:6862 ]	3	47892182	48130769	-1	p21.31
14	-454.3	7.69	53	63	37	80	69.2	sp|ALBU_BOVIN|	sp|ALBU_BOVIN|	Serum albumin; BSA; Bos d 6; Flags: Precursor; 	nc				
15	-239.3	8.93	28	36	20	77	24.4	sp|TRYP_PIG|	sp|TRYP_PIG|	Trypsin; EC 3.4.21.4; Flags: Precursor; 	nc				
16	-351.3	7.48	42	58	30	70	85.8	PALLD	ENSP00000426947	 PALLD:p , palladin, cytoskeletal associated protein [ Source: HGNC 17068 ]	4	169418217	169849608	1	q32.3
17	-507.9	8.05	51	63	40	65	65.4	KRT2	ENSP00000310861	 KRT2:p , keratin 2 [Source:HGNC Symbol;Acc: HGNC:6439 ]	12	53038342	53045948	-1	q13.13
18	-234.1	8.15	38	60	22	56	32.7	RPL6	ENSP00000202773	 RPL6:p , ribosomal protein L6 [Source:HGNC Symbol;Acc: HGNC:10362 ]	12	112842994	112856642	-1	q24.13
19	-323.0	7.39	43	68	26	54	62.6	CALD1	ENSP00000398826	 CALD1:p , caldesmon 1 [Source:HGNC Symbol;Acc:HGNC:1441]	7	134429003	134655479	1	q33
20	-301.2	7.31	34	45	25	53	95.9	ABCF1	ENSP00000313603	 ABCF1:p , ATP binding cassette subfamily F member 1 [Source:HGNC Symbol;Acc: HGNC:70 ]	6	30539153	30564956	1	p21.33
21	-405.0	7.17	14	19	45	51	331.6	DSP	ENSP00000369129	 DSP:p , desmoplakin [Source:HGNC Symbol;Acc: HGNC:3052 ]	6	7541808	7586950	1	p24.3
22	-317.2	7.17	18	30	32	48	195.3	TJP1	ENSP00000281537	 TJP1:p , tight junction protein 1 [Source:HGNC Symbol;Acc: HGNC:11827 ]	15	29991571	30261068	-1	q13.1
23	-396.5	7.09	30	40	35	46	153.6	LMO7	ENSP00000342112	 LMO7:p , LIM domain 7 [Source:HGNC Symbol;Acc: HGNC:6646 ]	13	76194570	76434004	1	q22.2
24	-257.2	7.66	53	68	24	43	38.6	ANXA2	ENSP00000379342	 ANXA2:p , annexin A2 [Source:HGNC Symbol;Acc: HGNC:537 ]	15	60639333	60695082	-1	q22.2
25	-348.2	7.71	50	61	26	41	51.2	KRT16	ENSP00000301653	 KRT16:p , keratin 16 [Source:HGNC Symbol;Acc: HGNC:6423 ]	17	39766030	39772151	-1	q21.2
26	-207.7	7.25	37	59	20	41	54.2	NONO	ENSP00000276079	 NONO:p , non-POU domain containing octamer binding [Source:HGNC Symbol;Acc: HGNC:7871 ]	X	70503042	70521018	1	q13.1
27	-359.3	7.53	37	60	26	40	62.3	KRT5	ENSP00000252242	 KRT5:p , keratin 5 [Source:HGNC Symbol;Acc: HGNC:6442 ]	12	52908359	52914471	-1	q13.13
28	-284.6	7.08	50	88	27	40	61.5	CTTN	ENSP00000301843	 CTTN:p , cortactin [Source:HGNC Symbol;Acc: HGNC:3338 ]	11	70244510	70282690	1	q13.3
29	-150.8	7.29	53	58	14	40	22.6	TAGLN	ENSP00000376678	 TAGLN:p , transgelin [Source:HGNC Symbol;Acc:HGNC:11553]	11	117070037	117075498	1	q23.3
30	-265.2	7.02	19	31	25	36	138.7	EIF5B	ENSP00000289371	 EIF5B:p , eukaryotic translation initiation factor 5B [Source:HGNC Symbol;Acc: HGNC:30793 ]	2	99953816	100016728	1	q11.2
31	-203.2	7.14	37	58	17	36	63.9	PDLIM5	ENSP00000321746	 PDLIM5:p , PDZ and LIM domain 5 [Source:HGNC Symbol;Acc: HGNC:17468 ]	4	95373037	95589377	1	q22.3
32	-186.2	7.14	30	47	15	35	59.5	NOP58	ENSP00000264279	 NOP58:p , NOP58 ribonucleoprotein [Source:HGNC Symbol;Acc: HGNC:29926 ]	2	203130439	203168389	1	q33.1
33	-93.9	7.21	44	64	8	34	18.0	RPS27A	ENSP00000383981	 RPS27A:p , ribosomal protein S27a [Source:HGNC Symbol;Acc: HGNC:10417 ]	2	55459039	55462989	1	p16.1
34	-218.2	6.97	13	18	23	32	220.3	CHD4	ENSP00000440392	 CHD4:p , chromodomain helicase DNA binding protein 4 [Source:HGNC Symbol;Acc: HGNC:1919 ]	12	6679249	6716642	-1	p13.31
35	-173.7	7.95	38	69	16	31	21.9	HIST1H1E	ENSP00000307705	 HIST1H1E:p , histone cluster 1 H1 family member e [Source:HGNC Symbol;Acc: HGNC:4718 ]	6	26156559	26157343	1	p22.2
36	-174.6	7.04	30	41	17	30	66.0	NOP56	ENSP00000370589	 NOP56:p , NOP56 ribonucleoprotein [Source:HGNC Symbol;Acc: HGNC:15911 ]	20	2632791	2639039	1	p13
37	-251.2	6.87	25	33	26	29	137.0	CGN	ENSP00000271636	 CGN:p , cingulin [Source:HGNC Symbol;Acc: HGNC:17429 ]	1	151482986	151511168	1	q21.3
38	-219.1	6.81	9.2	18	18	29	282.2	HRNR	ENSP00000357791	 HRNR:p , hornerin [Source:HGNC Symbol;Acc: HGNC:20846 ]	1	152184558	152196669	-1	q21.3
39	-195.8	6.95	26	37	18	28	85.8	AMOTL2	ENSP00000249883	 AMOTL2:p , angiomotin like 2 [Source:HGNC Symbol;Acc: HGNC:17812 ]	3	134074716	134094321	-1	q22.2
40	-207.4	7.16	42	57	20	27	53.6	VIM	ENSP00000224237	 VIM:p , vimentin [Source:HGNC Symbol;Acc: HGNC:12692 ]	10	17270258	17279592	1	p13
41	-170.5	6.98	30	64	17	27	63.8	MTDH	ENSP00000338235	 MTDH:p , metadherin [Source:HGNC Symbol;Acc: HGNC:29608 ]	8	98656407	98740998	1	q22.1
42	-169.2	7.06	15	31	17	26	118.2	U2SURP	ENSP00000418563	 U2SURP:p , U2 snRNP associated SURP domain containing [Source:HGNC Symbol;Acc: HGNC:30855 ]	3	142720010	142779567	1	q23
43	-266.9	7.01	10.0	13	22	24	290.8	FLNC	ENSP00000327145	 FLNC:p , filamin C, gamma [Source:HGNC Symbol;Acc: HGNC:3756 ]	7	128470431	128499328	1	q32.1
44	-173.9	7.88	3.9	5	19	24	531.5	PLEC	ENSP00000323856	 PLEC:p , plectin [Source:HGNC Symbol;Acc: HGNC:9069 ]	8	144989321	145050902	-1	q24.3
45	-156.2	6.90	38	44	16	24	42.0	CYR61	ENSP00000398736	 CYR61:p , cysteine-rich, angiogenic inducer, 61 [Source:HGNC Symbol;Acc:HGNC:2654]	1	86046444	86049645	1	p22.3
46	-321.3	7.71	29	36	13	23	51.5	KRT14	ENSP00000167586	 KRT14:p , keratin 14 [Source:HGNC Symbol;Acc: HGNC:6416 ]	17	39738531	39743173	-1	q21.2
47	-165.4	6.72	20	59	16	23	114.5	UBAP2L	ENSP00000355343	 UBAP2L:p , No description &nbsp;	1	154192655	154243986	1	q21.3
48	-143.1	6.80	7.5	18	15	22	263.7	SON	ENSP00000348984	 SON:p , SON DNA binding protein [Source:HGNC Symbol;Acc: HGNC:11183 ]	21	34914924	34949812	1	q22.11
49	-167.4	6.94	25	32	16	21	80.0	PCCA	ENSP00000365462	 PCCA:p , propionyl-CoA carboxylase subunit alpha [Source:HGNC Symbol;Acc: HGNC:8653 ]	13	100741269	101182686	1	q32.3
50	-112.6	6.89	22	37	13	21	62.0	GNL3	ENSP00000395772	 GNL3:p , G protein nucleolar 3 [Source:HGNC Symbol;Acc: HGNC:29931 ]	3	52715172	52728508	1	p21.1
51	-108.2	7.26	12	19	10	21	111.8	COL3A1	ENSP00000315243	 COL3A1:p , collagen, type III, alpha 1 [Source:HGNC Symbol;Acc: HGNC:2201 ]	2	189839046	189877472	1	q32.2
52	-151.8	6.78	35	63	15	20	53.3	MECP2	ENSP00000395535	 MECP2:p , methyl-CpG binding protein 2 [Source:HGNC Symbol;Acc: HGNC:6990 ]	X	153287024	153402578	-1	q28
53	-96.4	6.95	18	25	11	20	60.1	PSIP1	ENSP00000370114	 PSIP1:p , PC4 and SFRS1 interacting protein 1 [Source:HGNC Symbol;Acc: HGNC:9527 ]	9	15464064	15511017	-1	p22.3
54	-145.8	6.78	23	32	17	19	81.7	JUP	ENSP00000377507	 JUP:p , junction plakoglobin [Source:HGNC Symbol;Acc: HGNC:6207 ]	17	39775692	39943183	-1	q21.2
55	-117.5	6.69	27	49	13	19	61.2	ZYX	ENSP00000324422	 ZYX:p , zyxin [Source:HGNC Symbol;Acc: HGNC:13200 ]	7	143078173	143088204	1	q34
56	-123.1	6.81	16	26	12	18	89.2	NOP2	ENSP00000444437	 NOP2:p , NOP2 nucleolar protein [Source:HGNC Symbol;Acc: HGNC:7867 ]	12	6666029	6677857	-1	p13.31
57	-96.6	6.83	27	38	11	18	37.4	HNRNPA2B1	ENSP00000346694	 HNRNPA2B1:p , heterogeneous nuclear ribonucleoprotein A2/B1 [Source:HGNC Symbol;Acc: HGNC:5033 ]	7	26229547	26241149	-1	p15.2
58	-313.8	7.46	24	36	14	17	60.0	KRT6A	ENSP00000369317	 KRT6A:p , keratin 6A [Source:HGNC Symbol;Acc: HGNC:6443 ]	12	52880958	52887041	-1	q13.13
59	-153.5	6.62	8.5	11	17	17	269.6	TLN1	ENSP00000316029	 TLN1:p , talin 1 [Source:HGNC Symbol;Acc: HGNC:11845 ]	9	35696945	35732392	-1	p13.3
60	-124.5	6.84	13	18	15	17	133.9	TJP2	ENSP00000366453	 TJP2:p , tight junction protein 2 [Source:HGNC Symbol;Acc: HGNC:11828 ]	9	71736224	71870124	1	q21.11
61	-49.2	6.64	14	39	5	17	53.4	SRSF11	ENSP00000359989	 SRSF11:p , serine and arginine rich splicing factor 11 [Source:HGNC Symbol;Acc: HGNC:10782 ]	1	70671365	70718735	1	p31.1
62	-123.6	6.57	12	16	14	16	141.4	HDLBP	ENSP00000375836	 HDLBP:p , high density lipoprotein binding protein [Source:HGNC Symbol;Acc: HGNC:4857 ]	2	242166679	242256476	-1	q37.3
63	-105.0	6.71	15	29	13	16	90.7	TOP1	ENSP00000354522	 TOP1:p , DNA topoisomerase I [Source:HGNC Symbol;Acc: HGNC:11986 ]	20	39657458	39753127	1	q12
64	-99.2	6.71	17	29	11	16	66.9	LARP7	ENSP00000344950	 LARP7:p , La ribonucleoprotein domain family member 7 [Source:HGNC Symbol;Acc: HGNC:24912 ]	4	113558120	113578748	1	q25
65	-122.5	6.59	19	27	13	15	74.6	SRP72	ENSP00000342181	 SRP72:p , signal recognition particle 72 [Source:HGNC Symbol;Acc: HGNC:11303 ]	4	57333081	57369839	1	q12
66	-104.1	6.53	18	34	11	15	82.4	DAB2	ENSP00000313391	 DAB2:p , disabled homolog 2, mitogen-responsive phosphoprotein (Drosophila) [ Source: HGNC 2662 ]	5	39371780	39462402	-1	p13.1
67	-63.9	6.98	32	70	7	15	17.7	RPL23A	ENSP00000389103	 RPL23A:p , ribosomal protein L23a [Source:HGNC Symbol;Acc: HGNC:10317 ]	17	27046411	27051377	1	q11.2
68	-57.9	7.66	39	71	6	15	12.5	RPL36AL	ENSP00000346012	 RPL36AL:p , ribosomal protein L36a like [Source:HGNC Symbol;Acc: HGNC:10346 ]	14	50085237	50087403	-1	q21.3
69	-106.5	6.59	17	26	12	14	73.2	DDX3X	ENSP00000382840	 DDX3X:p , DEAD-box helicase 3 X-linked [Source:HGNC Symbol;Acc: HGNC:2745 ]	X	41192651	41223725	1	p11.4
70	-75.6	6.62	35	70	8	14	24.2	RPS8	ENSP00000379888	 RPS8:p , ribosomal protein S8 [Source:HGNC Symbol;Acc: HGNC:10441 ]	1	45240923	45244451	1	p34.1
71	-52.3	7.19	26	41	6	14	18.9	PTN	ENSP00000341170	 PTN:p , pleiotrophin [ Source: HGNC 9630 ]	7	136912088	137028611	-1	q33
72	-110.6	6.63	11	16	13	13	129.6	PC	ENSP00000377527	 PC:p , pyruvate carboxylase [Source:HGNC Symbol;Acc: HGNC:8636 ]	11	66615704	66725847	-1	q13.2
73	-109.5	6.54	6.3	9	12	13	225.4	TRIP12	ENSP00000373696	 TRIP12:p , thyroid hormone receptor interactor 12 [Source:HGNC Symbol;Acc: HGNC:12306 ]	2	230628554	230787955	-1	q36.3
74	-105.9	6.63	13	19	11	13	108.1	CCDC80	ENSP00000206423	 CCDC80:p , coiled-coil domain containing 80 [Source:HGNC Symbol;Acc: HGNC:30649 ]	3	112323407	112368377	-1	q13.2
75	-88.8	6.61	25	28	9	13	41.7	ACTB	ENSP00000349960	 ACTB:p , actin beta [Source:HGNC Symbol;Acc: HGNC:132 ]	7	5566782	5603415	-1	p22.1
76	-83.6	6.65	4.3	5	10	13	269.8	ENSP00000483300	ENSP00000483300	no protein information available	nc				
77	-78.0	6.52	33	51	9	13	37.5	PCBP1	ENSP00000305556	 PCBP1:p , poly(rC) binding protein 1 [Source:HGNC Symbol;Acc: HGNC:8647 ]	2	70314585	70316332	1	p13.3
78	-59.9	6.73	25	61	6	13	20.9	H1F0	ENSP00000344504	 H1F0:p , H1 histone family member 0 [Source:HGNC Symbol;Acc: HGNC:4714 ]	22	38201114	38203442	1	q13.1
79	-108.6	6.55	11	18	12	12	136.6	AP3D1	ENSP00000347416	 AP3D1:p , adaptor related protein complex 3 subunit delta 1 [Source:HGNC Symbol;Acc: HGNC:568 ]	19	2100988	2164464	-1	p13.3
80	-82.5	6.47	21	41	10	12	54.9	RSL1D1	ENSP00000460871	 RSL1D1:p , ribosomal L1 domain containing 1 [Source:HGNC Symbol;Acc: HGNC:24534 ]	16	11929056	11945442	-1	p13.13
81	-76.0	6.91	5.5	7	9	12	144.8	COL5A2	ENSP00000364000	 COL5A2:p , collagen type V alpha 2 chain [Source:HGNC Symbol;Acc: HGNC:2210 ]	2	189896622	190044605	-1	q32.2
82	-71.0	6.56	12	18	9	12	73.9	GTPBP4	ENSP00000354040	 GTPBP4:p , GTP binding protein 4 [Source:HGNC Symbol;Acc: HGNC:21535 ]	10	1034338	1065876	1	p15.3
83	-6.1	6.91	7.3	11	1	12	11.8	HMGA2	ENSP00000384026	 HMGA2:p , high mobility group AT-hook 2 [ Source: HGNC 5009 ]	12	66217911	66360075	1	q14.3
84	-2.0	6.51	0.4	1	1	12	226.0	DOCK4	ENSP00000410746	 DOCK4:p , dedicator of cytokinesis 4 [Source:HGNC Symbol;Acc:HGNC:19192]	7	111366166	111846466	-1	q31.1
85	-86.5	7.51	15	25	4	11	22.6	HIST1H1B	ENSP00000330074	 HIST1H1B:p , histone cluster 1 H1 family member b [Source:HGNC Symbol;Acc: HGNC:4719 ]	6	27834570	27835359	-1	p22.1
86	-69.2	6.47	8.7	15	8	11	113.7	DSG1	ENSP00000257192	 DSG1:p , desmoglein 1 [Source:HGNC Symbol;Acc: HGNC:3048 ]	18	28898052	28936992	1	q12.1
87	-68.5	6.47	22	31	9	11	46.5	PDLIM7	ENSP00000352964	 PDLIM7:p , PDZ and LIM domain 7 (enigma) [ Source: HGNC 22958 ]	5	176910395	176924607	-1	q35.3
88	-215.3	7.54	22	27	9	10	48.1	KRT17	ENSP00000308452	 KRT17:p , keratin 17 [Source:HGNC Symbol;Acc: HGNC:6427 ]	17	39775689	39781094	-1	q21.2
89	-80.2	6.37	8.9	14	8	10	120.1	LATS2	ENSP00000372035	Serine/threonine-protein kinase LATS2 ( EC 2.7.11.1 ) (Large tumor suppressor homolog 2) (Serine/threonine-protein kinas ...	13	21547171	21635686	-1	q12.11
90	-72.9	6.40	13	18	10	10	67.8	MSN	ENSP00000353408	 MSN:p , moesin [Source:HGNC Symbol;Acc: HGNC:7373 ]	X	64887537	64961791	1	q12
91	-62.9	6.65	26	34	8	10	26.0	sp|CAS2_BOVIN|	sp|CAS2_BOVIN|	Alpha-S2-casein; Contains: Casocidin-1; Casocidin-I; Flags: Precursor; 	nc				
92	-46.2	6.56	11	21	6	10	50.1	EEF1A1	ENSP00000339063	 EEF1A1:p , eukaryotic translation elongation factor 1 alpha 1 [Source:HGNC Symbol;Acc: HGNC:3189 ]	6	74225473	74233520	-1	q13
93	-76.9	6.42	26	34	8	9	40.8	NSFL1C	ENSP00000418529	 NSFL1C:p , NSFL1 cofactor [Source:HGNC Symbol;Acc: HGNC:15912 ]	20	1422807	1448417	-1	p13
94	-74.3	6.25	8.9	14	9	9	120.2	LUZP1	ENSP00000303758	 LUZP1:p , leucine zipper protein 1 [Source:HGNC Symbol;Acc: HGNC:14985 ]	1	23410516	23504301	-1	p36.12
95	-69.8	6.30	7.2	11	8	9	135.2	PTPN14	ENSP00000355923	 PTPN14:p , protein tyrosine phosphatase, non-receptor type 14 [ Source: HGNC 9647 ]	1	214530851	214725792	-1	q41
96	-66.1	6.42	13	18	7	9	70.0	HSPA1A	ENSP00000364802	 HSPA1A:p , heat shock protein family A (Hsp70) member 1A [Source:HGNC Symbol;Acc: HGNC:5232 ]	6	31783291	31785717	1	p21.33
97	-63.0	6.52	13	47	7	9	71.6	SREK1	ENSP00000334538	 SREK1:p , splicing regulatory glutamic acid and lysine rich protein 1 [Source:HGNC Symbol;Acc: HGNC:17882 ]	5	65435799	65479443	1	q12.3
98	-44.3	7.14	13	48	5	9	17.7	RPL29	ENSP00000294189	 RPL29:p , ribosomal protein L29 [Source:HGNC Symbol;Acc: HGNC:10331 ]	3	52027616	52029958	-1	p21.2
99	-36.7	6.49	26	47	4	9	15.8	RPS23	ENSP00000296674	 RPS23:p , ribosomal protein S23 [Source:HGNC Symbol;Acc: HGNC:10410 ]	5	81569177	81574396	-1	q14.2
100	-169.6	6.92	4.3	6	7	8	232.4	MYH10	ENSP00000353590	 MYH10:p , myosin heavy chain 10 [Source:HGNC Symbol;Acc: HGNC:7568 ]	17	8377523	8534079	-1	p13.1
101	-67.1	6.25	7.2	20	8	8	117.0	UBAP2	ENSP00000368540	 UBAP2:p , ubiquitin associated protein 2 [Source:HGNC Symbol;Acc: HGNC:14185 ]	9	33921691	34048947	-1	p13.3
102	-58.0	6.78	23	47	7	8	33.7	CNN2	ENSP00000263097	 CNN2:p , calponin 2 [Source:HGNC Symbol;Acc: HGNC:2156 ]	19	1026212	1039068	1	p13.3
103	-57.4	6.40	49	83	7	8	15.6	MDK	ENSP00000385451	 MDK:p , midkine [Source:HGNC Symbol;Acc: HGNC:6972 ]	11	46402306	46405375	1	p11.2
104	-51.4	6.71	17	41	6	8	25.1	sp|CASB_BOVIN|	sp|CASB_BOVIN|	Beta-casein; Contains: Casoparan; Contains: Antioxidant peptide; Contains: Casohypotensin; Flags: Precursor; 	nc				
105	-46.9	6.91	17	33	7	8	33.2	ARGLU1	ENSP00000383059	 ARGLU1:p , arginine and glutamate rich 1 [Source:HGNC Symbol;Acc: HGNC:25482 ]	13	107194021	107220512	-1	q33.3
106	-46.4	6.45	5.0	10	6	8	139.2	SCAF1	ENSP00000353769	 SCAF1:p , SR-related CTD associated factor 1 [Source:HGNC Symbol;Acc: HGNC:30403 ]	19	50145382	50161899	1	q13.33
107	-46.2	6.35	11	17	7	8	61.2	HP1BP3	ENSP00000312625	 HP1BP3:p , heterochromatin protein 1 binding protein 3 [Source:HGNC Symbol;Acc: HGNC:24973 ]	1	21069154	21113816	-1	p36.12
108	-39.5	6.65	5.4	13	4	8	94.6	NACA	ENSP00000448035	 NACA:p , nascent polypeptide-associated complex alpha subunit [ Source: HGNC 7629 ]	12	57106212	57125412	-1	q13.3
109	-110.7	7.06	15	23	7	7	51.4	KRT7	ENSP00000329243	 KRT7:p , keratin 7, type II [Source:HGNC Symbol;Acc: HGNC:6445 ]	12	52626304	52645970	1	q13.13
110	-60.0	6.62	9.1	16	5	7	76.1	SFPQ	ENSP00000349748	 SFPQ:p , splicing factor proline and glutamine rich [Source:HGNC Symbol;Acc: HGNC:10774 ]	1	35641979	35658749	-1	p34.3
111	-55.2	6.21	5.0	8	7	7	144.3	TCOF1	ENSP00000409944	 TCOF1:p , treacle ribosome biogenesis factor 1 [Source:HGNC Symbol;Acc: HGNC:11654 ]	5	149737202	149779871	1	q32
112	-54.2	6.40	3.0	5	6	7	299.4	SRRM2	ENSP00000301740	 SRRM2:p , serine/arginine repetitive matrix 2 [Source:HGNC Symbol;Acc: HGNC:16639 ]	16	2802330	2822539	1	p13.3
113	-50.9	6.47	4.2	6	7	7	202.1	TANC1	ENSP00000263635	 TANC1:p , tetratricopeptide repeat, ankyrin repeat and coiled-coil containing 1 [Source:HGNC Symbol;Acc: HGNC:29364 ]	2	159825146	160089170	1	q24.2
114	-47.3	6.25	6.5	8	7	7	116.6	VCL	ENSP00000361841	 VCL:p , vinculin [Source:HGNC Symbol;Acc: HGNC:12665 ]	10	75757872	75879918	1	q22.2
115	-46.2	6.55	45	81	5	7	11.3	DCD	ENSP00000293371	 DCD:p , dermcidin [Source:HGNC Symbol;Acc: HGNC:14669 ]	12	55038375	55042277	-1	q13.2
116	-36.7	6.85	2.5	3	3	7	183.4	COL5A1	ENSP00000360882	 COL5A1:p , collagen, type V, alpha 1 [Source:HGNC Symbol;Acc: HGNC:2209 ]	9	137533620	137736686	1	q34.3
117	-30.6	6.18	5.4	8	4	7	93.8	DSC1	ENSP00000257197	 DSC1:p , desmocollin 1 [Source:HGNC Symbol;Acc: HGNC:3035 ]	18	28709199	28742819	-1	q12.1
118	-263.9	7.42	8.6	12	4	6	73.3	PALLD	ENSP00000424016	 PALLD:p , palladin, cytoskeletal associated protein [ Source: HGNC 17068 ]	4	169418217	169849608	1	q32.3
119	-48.6	6.08	4.0	6	6	6	155.1	DHX29	ENSP00000251636	 DHX29:p , DExH-box helicase 29 [Source:HGNC Symbol;Acc: HGNC:15815 ]	5	54552073	54603550	-1	q11.2
120	-44.9	6.50	12	18	4	6	38.7	HNRNPA1	ENSP00000341826	 HNRNPA1:p , heterogeneous nuclear ribonucleoprotein A1 [Source:HGNC Symbol;Acc: HGNC:5031 ]	12	54673977	54680872	1	q13.13
121	-42.2	6.23	3.5	5	6	6	176.5	EIF4G3	ENSP00000264211	 EIF4G3:p , eukaryotic translation initiation factor 4 gamma 3 [Source:HGNC Symbol;Acc: HGNC:3298 ]	1	21132963	21503377	-1	p36.12
122	-42.0	6.10	1.8	3	5	6	331.1	MAP1A	ENSP00000371462	 MAP1A:p , microtubule associated protein 1A [Source:HGNC Symbol;Acc: HGNC:6835 ]	15	43803156	43823818	1	q15.3
123	-41.8	6.01	3.3	6	6	6	251.7	SEC16A	ENSP00000325827	 SEC16A:p , SEC16 homolog A, endoplasmic reticulum export factor [Source:HGNC Symbol;Acc: HGNC:29006 ]	9	139334549	139372141	-1	q34.3
124	-41.8	6.11	3.3	5	6	6	221.5	MPDZ	ENSP00000320006	 MPDZ:p , multiple PDZ domain protein [ Source: HGNC 7208 ]	9	13105703	13279589	-1	p23
125	-39.0	6.15	9.2	14	5	6	68.0	WDR46	ENSP00000363746	 WDR46:p , WD repeat domain 46 [Source:HGNC Symbol;Acc: HGNC:13923 ]	6	33246885	33257304	-1	p21.32
126	-37.4	6.24	15	22	5	6	36.0	GAPDH	ENSP00000229239	 GAPDH:p , glyceraldehyde-3-phosphate dehydrogenase [Source:HGNC Symbol;Acc: HGNC:4141 ]	12	6643093	6647537	1	p13.31
127	-37.0	6.07	10	30	5	6	68.2	CLINT1	ENSP00000388340	 CLINT1:p , clathrin interactor 1 [Source:HGNC Symbol;Acc: HGNC:23186 ]	5	157212751	157286183	-1	q33.3
128	-32.0	6.01	1.0	1	5	6	434.9	FLG	ENSP00000357789	 FLG:p , filaggrin [Source:HGNC Symbol;Acc: HGNC:3748 ]	1	152274651	152297679	-1	q21.3
129	-31.3	6.22	22	29	5	6	22.1	PRDX1	ENSP00000361152	 PRDX1:p , peroxiredoxin 1 [Source:HGNC Symbol;Acc: HGNC:9352 ]	1	45976708	45988719	-1	p34.1
130	-29.1	6.19	20	34	4	6	23.7	PPIB	ENSP00000300026	 PPIB:p , peptidylprolyl isomerase B [Source:HGNC Symbol;Acc: HGNC:9255 ]	15	64448011	64455404	-1	q22.31
131	-94.7	7.00	7.6	10	5	5	69.3	ALB	ENSP00000295897	 ALB:p , albumin [Source:HGNC Symbol;Acc: HGNC:399 ]	4	74262831	74287129	1	q13.3
132	-74.4	6.83	8.7	11	5	5	56.8	KRT78	ENSP00000306261	 KRT78:p , keratin 78, type II [Source:HGNC Symbol;Acc: HGNC:28926 ]	12	53231588	53242876	-1	q13.13
133	-53.1	5.96	16	17	5	5	47.0	PLIN3	ENSP00000221957	 PLIN3:p , perilipin 3 [Source:HGNC Symbol;Acc: HGNC:16893 ]	19	4838353	4867780	-1	p13.3
134	-53.0	6.70	13	15	5	5	43.7	KRT18	ENSP00000447278	 KRT18:p , keratin 18, type I [Source:HGNC Symbol;Acc: HGNC:6430 ]	12	53342655	53346685	1	q13.13
135	-49.7	6.21	7.2	9	5	5	73.6	HNRNPM	ENSP00000325732	 HNRNPM:p , heterogeneous nuclear ribonucleoprotein M [Source:HGNC Symbol;Acc: HGNC:5046 ]	19	8509651	8553998	1	p13.2
136	-45.9	6.12	7.7	10	5	5	80.4	MCCC1	ENSP00000265594	 MCCC1:p , methylcrotonoyl-CoA carboxylase 1 [Source:HGNC Symbol;Acc: HGNC:6936 ]	3	182733006	182833863	-1	q27.1
137	-40.2	6.09	5.3	9	4	5	111.4	TP53BP2	ENSP00000375750	 TP53BP2:p , tumor protein p53 binding protein 2 [Source:HGNC Symbol;Acc: HGNC:12000 ]	1	223967601	224033674	-1	q41
138	-39.7	5.98	7.8	17	5	5	76.1	NUFIP2	ENSP00000225388	 NUFIP2:p , nuclear FMR1 interacting protein 2 [Source:HGNC Symbol;Acc: HGNC:17634 ]	17	27582854	27621136	-1	q11.2
139	-39.0	6.22	11	18	5	5	47.7	RPL4	ENSP00000311430	 RPL4:p , ribosomal protein L4 [Source:HGNC Symbol;Acc: HGNC:10353 ]	15	66790355	66816870	-1	q22.31
140	-38.5	6.14	27	38	5	5	32.2	TXNL1	ENSP00000217515	 TXNL1:p , thioredoxin like 1 [Source:HGNC Symbol;Acc: HGNC:12436 ]	18	54264439	54318831	-1	q21.31
141	-37.8	6.07	9.6	18	4	5	59.3	RBM39	ENSP00000253363	 RBM39:p , RNA binding motif protein 39 [ Source: HGNC 15923 ]	20	34291531	34330234	-1	q11.22
142	-37.2	5.93	7.3	11	5	5	83.2	HSP90AB1	ENSP00000360709	 HSP90AB1:p , heat shock protein 90 alpha family class B member 1 [Source:HGNC Symbol;Acc: HGNC:5258 ]	6	44214824	44221620	1	p21.1
143	-36.0	6.02	11	18	5	5	65.7	ENSP00000482472	ENSP00000482472	no protein information available	nc				
144	-35.8	6.11	10	12	5	5	58.0	PKM	ENSP00000455736	 PKM:p , pyruvate kinase, muscle [Source:HGNC Symbol;Acc: HGNC:9021 ]	15	72491370	72524164	-1	q23
145	-35.6	6.10	19	28	5	5	29.2	YWHAE	ENSP00000264335	 YWHAE:p , tyrosine 3-monooxygenase/tryptophan 5-monooxygenase activation protein epsilon [Source:HGNC Symbol;Acc: HGNC: ...	17	1247566	1303672	-1	p13.3
146	-35.6	6.02	9.3	14	5	5	61.5	SNW1	ENSP00000261531	 SNW1:p , SNW domain containing 1 [Source:HGNC Symbol;Acc: HGNC:16696 ]	14	78183942	78227550	-1	q24.3
147	-34.0	6.01	13	17	5	5	45.5	PRKAR2A	ENSP00000265563	 PRKAR2A:p , protein kinase cAMP-dependent type II regulatory subunit alpha [Source:HGNC Symbol;Acc: HGNC:9391 ]	3	48782030	48885279	-1	p21.31
148	-33.0	5.94	3.9	8	5	5	154.8	NCOA3	ENSP00000361073	 NCOA3:p , nuclear receptor coactivator 3 [ Source: HGNC 7670 ]	20	46130601	46285621	1	q13.12
149	-32.4	6.09	3.5	7	4	5	116.9	PRPF4B	ENSP00000433547	 PRPF4B:p , pre-mRNA processing factor 4B [Source:HGNC Symbol;Acc: HGNC:17346 ]	6	4021501	4065217	1	p25.2
150	-32.0	6.12	6.0	8	5	5	102.3	EIF4G2	ENSP00000433664	 EIF4G2:p , eukaryotic translation initiation factor 4 gamma 2 [Source:HGNC Symbol;Acc: HGNC:3297 ]	11	10818597	10830657	-1	p15.3
151	-31.2	6.15	11	21	4	5	53.1	U2AF2	ENSP00000388475	 U2AF2:p , U2 small nuclear RNA auxiliary factor 2 [Source:HGNC Symbol;Acc: HGNC:23156 ]	19	56165512	56186081	1	q13.42
152	-29.5	5.99	4.4	7	4	5	124.0	SORBS2	ENSP00000284776	 SORBS2:p , sorbin and SH3 domain containing 2 [Source:HGNC Symbol;Acc: HGNC:24098 ]	4	186506598	186877806	-1	q35.1
153	-29.1	5.88	2.0	4	4	5	247.9	FLG2	ENSP00000373370	 FLG2:p , filaggrin family member 2 [Source:HGNC Symbol;Acc: HGNC:33276 ]	1	152321213	152332482	-1	q21.3
154	-28.3	6.02	7.5	9	4	5	67.1	LIMA1	ENSP00000450266	 LIMA1:p , LIM domain and actin binding 1 [ Source: HGNC 24636 ]	12	50569571	50677329	-1	q13.12
155	-26.1	5.92	16	22	4	5	29.7	LASP1	ENSP00000325240	 LASP1:p , LIM and SH3 protein 1 [Source:HGNC Symbol;Acc: HGNC:6513 ]	17	37026112	37078023	1	q12
156	-25.3	6.33	25	34	4	5	13.9	HIST2H2BF	ENSP00000358164	 HIST2H2BF:p , histone cluster 2 H2B family member f [Source:HGNC Symbol;Acc: HGNC:24700 ]	1	149754245	149783928	-1	q21.2
157	-21.6	6.15	16	39	3	5	15.2	LLPH	ENSP00000266604	 LLPH:p , LLP homolog, long-term synaptic facilitation factor [Source:HGNC Symbol;Acc: HGNC:28229 ]	12	66516842	66524548	-1	q14.3
158	-18.7	6.98	2.8	3	3	5	163.9	COL4A4	ENSP00000379866	 COL4A4:p , collagen type IV alpha 4 chain [Source:HGNC Symbol;Acc: HGNC:2206 ]	2	227867427	228028829	-1	q36.3
159	-38.3	5.99	13	19	4	4	50.1	TUBA1B	ENSP00000336799	 TUBA1B:p , tubulin alpha 1b [Source:HGNC Symbol;Acc: HGNC:18809 ]	12	49521565	49525180	-1	q13.12
160	-36.2	6.01	9.2	16	4	4	54.2	LUC7L2	ENSP00000440222	 LUC7L2:p , 	7	139026106	139107345	1	q34
161	-31.0	6.49	0.7	1	1	4	138.5	COL3A1	ENSP00000304408	 COL3A1:p , collagen, type III, alpha 1 [Source:HGNC Symbol;Acc: HGNC:2201 ]	2	189839046	189877472	1	q32.2
162	-30.4	5.86	13	18	4	4	38.7	ANXA1	ENSP00000257497	 ANXA1:p , annexin A1 [Source:HGNC Symbol;Acc: HGNC:533 ]	9	75766673	75785309	1	q21.13
163	-30.4	6.06	12	17	4	4	31.9	FHL1	ENSP00000359724	 FHL1:p , four and a half LIM domains 1 [Source:HGNC Symbol;Acc: HGNC:3702 ]	X	135229559	135293518	1	q26.3
164	-30.1	6.04	40	53	3	4	11.0	CSTA	ENSP00000264474	 CSTA:p , cystatin A (stefin A) [Source:HGNC Symbol;Acc: HGNC:2481 ]	3	122044091	122060819	1	q21.1
165	-29.4	6.01	18	26	4	4	29.2	FRG1	ENSP00000226798	 FRG1:p , FSHD region gene 1 [Source:HGNC Symbol;Acc: HGNC:3954 ]	4	190861943	190884359	1	q35.2
166	-28.9	5.96	6.9	16	4	4	66.4	PICALM	ENSP00000436958	 PICALM:p , phosphatidylinositol binding clathrin assembly protein [Source:HGNC Symbol;Acc: HGNC:15514 ]	11	85668727	85780924	-1	q14.2
167	-28.0	5.86	7.5	23	4	4	63.8	ENSP00000473496	ENSP00000473496	YTH N(6)-methyladenosine RNA binding protein 3 [Source:HGNC Symbol;Acc: HGNC:26465 ]	8	64081112	64125346	1	q12.3
168	-27.3	5.91	1.3	2	4	4	308.6	PRRC2C	ENSP00000356716	 PRRC2C:p , proline rich coiled-coil 2C [Source:HGNC Symbol;Acc: HGNC:24903 ]	1	171454651	171562650	1	q24.3
169	-26.5	6.39	1.9	3	4	4	228.7	PRRC2A	ENSP00000387477	 PRRC2A:p , proline-rich coiled-coil 2A [ Source: HGNC 13918 ]	HSCHR6_MHC_MCF	31664743	31681839	1	p21.33
170	-26.1	5.95	3.9	6	4	4	120.7	USP53	ENSP00000274030	 USP53:p , Inactive ubiquitin carboxyl-terminal hydrolase 53 (Inactive ubiquitin- specific peptidase 53). Source: Unipro ...	4	120133742	120216672	1	q26
171	-26.0	6.11	2.7	5	4	4	201.4	RBBP6	ENSP00000317872	 RBBP6:p , RB binding protein 6, ubiquitin ligase [Source:HGNC Symbol;Acc: HGNC:9889 ]	16	24549014	24584184	1	p12.1
172	-26.0	6.01	1.4	2	4	4	358.0	RANBP2	ENSP00000283195	 RANBP2:p , RAN binding protein 2 [Source:HGNC Symbol;Acc: HGNC:9848 ]	2	109335937	109402267	1	q12.3
173	-25.1	5.89	2.1	4	4	4	182.7	THOC2	ENSP00000347959	 THOC2:p , THO complex 2 [Source:HGNC Symbol;Acc: HGNC:19073 ]	X	122734412	122866906	-1	q25
174	-25.0	6.12	2.9	4	3	4	141.7	COL2A1	ENSP00000369889	 COL2A1:p , collagen type II alpha 1 chain [Source:HGNC Symbol;Acc: HGNC:2200 ]	12	48366748	48398269	-1	q13.11
175	-24.8	6.04	7.6	12	4	4	51.6	C16orf88	ENSP00000219837	 C16orf88:p , lysine rich nucleolar protein 1 [Source:HGNC Symbol;Acc: HGNC:34404 ]	16	19714902	19729557	-1	p12.3
176	-24.4	6.07	6.1	9	4	4	87.3	DDX21	ENSP00000346120	 DDX21:p , DExD-box helicase 21 [Source:HGNC Symbol;Acc: HGNC:2744 ]	10	70715884	70744829	1	q22.1
177	-24.3	6.06	2.7	4	3	4	128.1	RFC1	ENSP00000261424	 RFC1:p , replication factor C (activator 1) 1, 145kDa [ Source: HGNC 9969 ]	4	39289076	39367995	-1	p14
178	-24.1	5.85	3.0	6	4	4	135.2	RAPH1	ENSP00000316543	 RAPH1:p , Ras association (RalGDS/AF-6) and pleckstrin homology domains 1 [ Source: HGNC 14436 ]	2	204259068	204400133	-1	q33.2
179	-23.9	5.82	20	30	4	4	22.8	HSPB1	ENSP00000248553	 HSPB1:p , heat shock protein family B (small) member 1 [Source:HGNC Symbol;Acc: HGNC:5246 ]	7	75931861	75933612	1	q11.23
180	-23.6	5.82	6.9	14	3	4	51.4	LUC7L3	ENSP00000425092	 LUC7L3:p , LUC7 like 3 pre-mRNA splicing factor [Source:HGNC Symbol;Acc: HGNC:24309 ]	17	48796905	48833574	1	q21.33
181	-23.5	6.10	3.1	7	4	4	110.3	ATXN2L	ENSP00000341459	 ATXN2L:p , ataxin 2 like [Source:HGNC Symbol;Acc: HGNC:31326 ]	16	28834356	28848558	1	p11.2
182	-21.8	5.89	3.2	7	3	4	105.9	PRPF40A	ENSP00000386458	 PRPF40A:p , pre-mRNA processing factor 40 homolog A [Source:HGNC Symbol;Acc: HGNC:16463 ]	2	153508107	153574511	-1	q23.3
183	-21.4	6.21	6.6	14	4	4	51.5	SNRNP70	ENSP00000472998	 SNRNP70:p , small nuclear ribonucleoprotein U1 subunit 70 [Source:HGNC Symbol;Acc: HGNC:11150 ]	19	49588676	49611862	1	q13.33
184	-19.0	5.96	12	18	3	4	38.0	DNAJB1	ENSP00000254322	 DNAJB1:p , DnaJ heat shock protein family (Hsp40) member B1 [Source:HGNC Symbol;Acc: HGNC:5270 ]	19	14625582	14640582	-1	p13.12
185	-16.1	6.25	4.3	8	3	4	64.1	ENSP00000475216	ENSP00000475216	keratinocyte proline-rich protein [Source:HGNC Symbol;Acc: HGNC:31823 ]	nc				
186	-15.3	6.20	21	24	2	4	11.5	S100A7	ENSP00000357711	 S100A7:p , S100 calcium binding protein A7 [Source:HGNC Symbol;Acc: HGNC:10497 ]	1	153430220	153433177	-1	q21.3
187	-2.4	6.34	1.1	1	1	4	52.6	GTDC1	ENSP00000376608	 GTDC1:p , 	2	144703321	145090135	-1	q22.3
188	-86.6	6.82	3.7	5	2	3	58.9	KRT73	ENSP00000307014	 KRT73:p , keratin 73, type II [Source:HGNC Symbol;Acc: HGNC:28928 ]	12	53001354	53012343	-1	q13.13
189	-46.4	6.11	5.3	8	3	3	70.9	HSPA8	ENSP00000437125	 HSPA8:p , heat shock protein family A (Hsp70) member 8 [Source:HGNC Symbol;Acc: HGNC:5241 ]	11	122928197	122933938	-1	q24.1
190	-38.1	6.05	6.1	9	3	3	72.3	HSPA5	ENSP00000324173	 HSPA5:p , heat shock protein family A (Hsp70) member 5 [Source:HGNC Symbol;Acc: HGNC:5238 ]	9	127997132	128003609	-1	q33.3
191	-35.9	6.30	8.1	15	3	3	45.5	PSPC1	ENSP00000436038	 PSPC1:p , paraspeckle component 1 [Source:HGNC Symbol;Acc: HGNC:20320 ]	13	20248896	20357142	-1	q12.11
192	-33.6	6.00	24	34	3	3	15.9	CALML5	ENSP00000369689	 CALML5:p , calmodulin-like 5 [Source:HGNC Symbol;Acc: HGNC:18180 ]	10	5540658	5541533	-1	p15.1
193	-29.7	5.96	9.5	18	3	3	43.6	LYAR	ENSP00000345917	 LYAR:p , Ly1 antibody reactive [Source:HGNC Symbol;Acc: HGNC:26021 ]	4	4269428	4291896	-1	p16.3
194	-27.9	5.88	11	15	3	3	42.0	GPATCH4	ENSP00000357215	 GPATCH4:p , G-patch domain containing 4 [Source:HGNC Symbol;Acc: HGNC:25982 ]	1	156564279	156571288	-1	q23.1
195	-26.1	5.80	3.6	5	3	3	87.3	STAT1	ENSP00000354394	 STAT1:p , signal transducer and activator of transcription 1 [Source:HGNC Symbol;Acc: HGNC:11362 ]	2	191829084	191885686	-1	q32.2
196	-25.3	5.81	7.3	11	3	3	52.1	G3BP1	ENSP00000377681	 G3BP1:p , G3BP stress granule assembly factor 1 [Source:HGNC Symbol;Acc: HGNC:30292 ]	5	151150606	151192346	1	q33.1
197	-24.0	5.94	3.4	8	2	3	69.4	RBM14	ENSP00000311747	 RBM14:p , RNA binding motif protein 14 [Source:HGNC Symbol;Acc: HGNC:14219 ]	11	66384053	66406124	1	q13.2
198	-23.6	6.15	15	31	3	3	24.9	HMGB1	ENSP00000345347	 HMGB1:p , high mobility group box 1 [Source:HGNC Symbol;Acc: HGNC:4983 ]	13	31032884	31191734	-1	q12.3
199	-22.7	5.72	1.8	2	3	3	175.2	CEP170	ENSP00000355500	 CEP170:p , centrosomal protein 170 [Source:HGNC Symbol;Acc: HGNC:28920 ]	1	243287730	243418650	-1	q43
200	-22.4	5.77	4.7	7	3	3	43.1	ARL6IP4	ENSP00000442718	 ARL6IP4:p , ADP ribosylation factor like GTPase 6 interacting protein 4 [Source:HGNC Symbol;Acc: HGNC:18076 ]	12	123464333	123467456	1	q24.31
201	-21.9	6.06	15	24	3	3	21.3	sp|CASK_BOVIN|	sp|CASK_BOVIN|	Kappa-casein; Contains: Casoxin-C; Contains: Casoxin-6; Contains: Casoxin-A; Contains: Casoxin-B; Contains: Casoplatelin ...	nc				
202	-20.7	5.76	7.1	9	3	3	73.5	ZNF185	ENSP00000359291	 ZNF185:p , zinc finger protein 185 (LIM domain) [ Source: HGNC 12976 ]	X	152082986	152142025	1	q28
203	-20.1	6.13	8.7	14	3	3	30.7	FGF2	ENSP00000264498	 FGF2:p , fibroblast growth factor 2 (basic) [ Source: HGNC 3676 ]	4	123747863	123819391	1	q27
204	-19.5	5.89	9.0	11	3	3	36.7	LDHA	ENSP00000395337	 LDHA:p , lactate dehydrogenase A [Source:HGNC Symbol;Acc: HGNC:6535 ]	11	18415935	18429972	1	p15.1
205	-18.8	5.62	1.5	2	3	3	255.8	AHCTF1	ENSP00000355464	 AHCTF1:p , AT-hook containing transcription factor 1 [Source:HGNC Symbol;Acc: HGNC:24618 ]	1	247002400	247095280	-1	q44
206	-18.1	5.76	8.1	12	3	3	34.7	ARG1	ENSP00000357066	 ARG1:p , arginase 1 [Source:HGNC Symbol;Acc: HGNC:663 ]	6	131894284	131905472	1	q23.2
207	-18.1	5.86	8.1	14	3	3	33.1	CNN1	ENSP00000252456	 CNN1:p , calponin 1, basic, smooth muscle [ Source: HGNC 2155 ]	19	11649532	11661138	1	p13.2
208	-18.1	5.93	2.5	3	3	3	136.3	SYNPO2	ENSP00000306015	 SYNPO2:p , synaptopodin 2 [ Source: HGNC 17732 ]	4	119809996	119982402	1	q26
209	-17.9	5.91	7.0	10	3	3	49.6	TUBB	ENSP00000339001	 TUBB:p , tubulin beta class I [Source:HGNC Symbol;Acc: HGNC:20778 ]	6	30687978	30693203	1	p21.33
210	-17.9	5.94	3.0	5	3	3	120.7	PHF2	ENSP00000352185	 PHF2:p , PHD finger protein 2 [Source:HGNC Symbol;Acc: HGNC:8920 ]	9	96338689	96441869	1	q22.31
211	-17.0	6.26	1.7	2	3	3	295.0	COL7A1	ENSP00000332371	 COL7A1:p , collagen type VII alpha 1 chain [Source:HGNC Symbol;Acc: HGNC:2214 ]	3	48601506	48632700	-1	p21.31
212	-16.0	5.78	11	15	3	3	25.0	PRDX6	ENSP00000342026	 PRDX6:p , peroxiredoxin 6 [Source:HGNC Symbol;Acc: HGNC:16753 ]	1	173446405	173457946	1	q25.1
213	-15.2	5.90	2.7	4	3	3	105.9	XPC	ENSP00000285021	 XPC:p , XPC complex subunit, DNA damage recognition and repair factor [Source:HGNC Symbol;Acc: HGNC:12816 ]	3	14186647	14220283	-1	p25.1
214	-13.2	5.43	2.4	5	2	3	161.1	RUSC2	ENSP00000355177	 RUSC2:p , RUN and SH3 domain containing 2 [ Source: HGNC 23625 ]	9	35490124	35561895	1	p13.3
215	-11.6	5.82	2.7	4	2	3	65.4	SEPT9	ENSP00000391249	 SEPT9:p , septin 9 [Source:HGNC Symbol;Acc: HGNC:7323 ]	17	75276651	75496678	1	q25.2
216	-10.2	5.75	4.1	6	2	3	51.0	HNRNPK	ENSP00000365458	 HNRNPK:p , heterogeneous nuclear ribonucleoprotein K [Source:HGNC Symbol;Acc: HGNC:5044 ]	9	86582998	86595569	-1	q21.32
217	-10.1	5.74	9.1	12	2	3	27.7	CASP14	ENSP00000393417	 CASP14:p , caspase 14, apoptosis-related cysteine peptidase [Source:HGNC Symbol;Acc: HGNC:1502 ]	19	15160195	15169104	1	p13.12
218	-5.0	6.71	6.8	18	1	3	14.4	FAU	ENSP00000435370	 FAU:p , FAU, ubiquitin like and ribosomal protein S30 fusion [Source:HGNC Symbol;Acc: HGNC:3597 ]	11	64888100	64889945	-1	q13.1
219	-3.7	5.72	11	12	1	3	8.2	SPRR2G	ENSP00000357737	 SPRR2G:p , small proline-rich protein 2G [Source:HGNC Symbol;Acc: HGNC:11267 ]	1	153122058	153123345	-1	q21.3
220	-2.6	6.15	14	28	1	3	10.7	HMGA1	ENSP00000288245	 HMGA1:p , high mobility group AT-hook 1 [Source:HGNC Symbol;Acc: HGNC:5010 ]	6	34204650	34214008	1	p21.31
221	-1.9	5.94	0.5	1	1	3	159.3	SNAPC4	ENSP00000298532	 SNAPC4:p , small nuclear RNA activating complex, polypeptide 4, 190kDa [ Source: HGNC 11137 ]	9	139270029	139293249	-1	q34.3
222	-1.9	5.93	2.3	2	1	3	34.8	gi|15607064|	gi|15607064|	no protein information available	nc				
223	-1.6	6.01	1.2	2	1	3	71.9	KNG1	ENSP00000265023	 KNG1:p , kininogen 1 [Source:HGNC Symbol;Acc: HGNC:6383 ]	3	186435065	186461743	1	q27.3
224	-1.4	6.11	0.5	1	1	3	193.4	LAMB4	ENSP00000205386	 LAMB4:p , laminin, beta 4 [Source:HGNC Symbol;Acc: HGNC:6491 ]	7	107663993	107770801	-1	q31.1
225	-50.8	6.88	10	16	1	2	12.2	RPS27A	ENSP00000408482	 RPS27A:p , ribosomal protein S27a [Source:HGNC Symbol;Acc: HGNC:10417 ]	2	55459039	55462989	1	p16.1
226	-48.2	6.87	7.0	11	1	2	14.7	UBA52	ENSP00000472264	 UBA52:p , 	19	18682540	18688360	1	p13.11
227	-43.7	6.38	0.9	1	2	2	232.9	CHD3	ENSP00000369716	 CHD3:p , chromodomain helicase DNA binding protein 3 [Source:HGNC Symbol;Acc: HGNC:1918 ]	17	7788124	7816078	1	p13.1
228	-39.5	6.11	6.9	11	2	2	34.9	PCBP2	ENSP00000352228	 PCBP2:p , poly(rC) binding protein 2 [ Source: HGNC 8648 ]	12	53835525	53874946	1	q13.13
229	-24.1	5.47	8.8	15	2	2	37.0	RBM14-RBM4	ENSP00000388552	 RBM14-RBM4:p , 	11	66384097	66413940	1	q13.2
230	-21.4	5.83	4.7	5	2	2	47.2	KRT80	ENSP00000369361	 KRT80:p , keratin 80, type II [Source:HGNC Symbol;Acc: HGNC:27056 ]	12	52562780	52585784	-1	q13.13
231	-19.9	5.69	2.3	4	2	2	117.1	SLTM	ENSP00000369887	 SLTM:p , SAFB like transcription modulator [Source:HGNC Symbol;Acc: HGNC:20709 ]	15	59171244	59225852	-1	q22.1
232	-19.3	5.58	3.2	5	2	2	87.2	ENSP00000476781	ENSP00000476781	elongin A [Source:HGNC Symbol;Acc: HGNC:11620 ]	nc				
233	-15.2	6.05	2.1	4	2	2	150.0	GIGYF2	ENSP00000362664	 GIGYF2:p , GRB10 interacting GYF protein 2 [Source:HGNC Symbol;Acc: HGNC:11960 ]	2	233562009	233725285	1	q37.1
234	-14.9	5.43	4.7	8	2	2	62.0	DNAJC21	ENSP00000343728	 DNAJC21:p , DnaJ heat shock protein family (Hsp40) member C21 [Source:HGNC Symbol;Acc: HGNC:27030 ]	5	34929698	34959069	1	p13.2
235	-14.2	5.63	6.4	9	2	2	36.3	C1orf198	ENSP00000355623	 C1orf198:p , chromosome 1 open reading frame 198 [Source:HGNC Symbol;Acc: HGNC:25900 ]	1	230972865	231005335	-1	q42.2
236	-14.1	5.44	7.8	12	2	2	39.6	H2AFY	ENSP00000423563	 H2AFY:p , H2A histone family member Y [Source:HGNC Symbol;Acc: HGNC:4740 ]	5	134669590	134735604	-1	q31.1
237	-13.4	5.75	14	17	2	2	16.0	HBB	ENSP00000333994	 HBB:p , hemoglobin subunit beta [Source:HGNC Symbol;Acc: HGNC:4827 ]	11	5246694	5250625	-1	p15.4
238	-12.8	5.73	5.5	8	2	2	47.1	NKAP	ENSP00000360464	 NKAP:p , NFKB activating protein [Source:HGNC Symbol;Acc: HGNC:29873 ]	X	119059014	119077735	-1	q24
239	-12.4	5.55	3.3	6	2	2	80.4	PKP1	ENSP00000356293	 PKP1:p , plakophilin 1 [Source:HGNC Symbol;Acc: HGNC:9023 ]	1	201252580	201302121	1	q32.1
240	-12.1	5.55	2.4	3	2	2	90.2	SART1	ENSP00000310448	 SART1:p , spliceosome associated factor 1, recruiter of U4/U6.U5 tri-snRNP [Source:HGNC Symbol;Acc: HGNC:10538 ]	11	65729160	65747299	1	q13.1
241	-11.7	5.66	4.0	12	2	2	53.4	FUS	ENSP00000254108	 FUS:p , FUS RNA binding protein [Source:HGNC Symbol;Acc: HGNC:4010 ]	16	31191431	31203127	1	p11.2
242	-11.6	5.57	19	33	2	2	11.4	ENSP00000462667	ENSP00000462667	histone cluster 2 H4 family member a [Source:HGNC Symbol;Acc: HGNC:4794 ]	HG1287_PATCH	150519072	150519467	1	q21.2
243	-11.4	5.72	1.6	2	2	2	181.7	TNKS1BP1	ENSP00000350990	 TNKS1BP1:p , tankyrase 1 binding protein 1 [Source:HGNC Symbol;Acc: HGNC:19081 ]	11	57067112	57092426	-1	q12.1
244	-11.3	5.68	3.5	4	2	2	59.6	CCT8	ENSP00000286788	 CCT8:p , chaperonin containing TCP1 subunit 8 [Source:HGNC Symbol;Acc: HGNC:1623 ]	21	30428126	30446118	-1	q21.3
245	-11.1	5.62	6.8	12	2	2	28.4	UTP23	ENSP00000308332	 UTP23:p , UTP23, small subunit processome component [Source:HGNC Symbol;Acc: HGNC:28224 ]	8	117778742	117861702	1	q24.11
246	-10.9	5.76	1.1	2	2	2	195.7	NUP98	ENSP00000316032	 NUP98:p , nucleoporin 98 [Source:HGNC Symbol;Acc: HGNC:8068 ]	11	3692313	3819022	-1	p15.4
247	-10.7	5.54	0.9	2	2	2	213.5	NUP214	ENSP00000352400	 NUP214:p , nucleoporin 214 [Source:HGNC Symbol;Acc: HGNC:8064 ]	9	134000948	134110057	1	q34.13
248	-10.4	5.53	1.5	2	2	2	152.2	WHSC1	ENSP00000423972	 WHSC1:p , nuclear receptor binding SET domain protein 2 [Source:HGNC Symbol;Acc: HGNC:12766 ]	4	1873151	1983934	1	p16.3
249	-10.3	5.68	4.2	15	2	2	51.6	CDSN	ENSP00000365465	 CDSN:p , corneodesmosin [ Source: HGNC 1802 ]	6	31082867	31088223	-1	p21.33
250	-10.3	5.61	6.1	10	2	2	36.1	ELAVL1	ENSP00000385269	 ELAVL1:p , ELAV like RNA binding protein 1 [Source:HGNC Symbol;Acc: HGNC:3312 ]	19	8023463	8070543	-1	p13.2
251	-10.2	5.59	0.4	1	2	2	616.2	AHNAK2	ENSP00000353114	 AHNAK2:p , AHNAK nucleoprotein 2 [Source:HGNC Symbol;Acc: HGNC:20125 ]	14	105403581	105444694	-1	q32.33
252	-10.2	5.89	1.2	2	2	2	122.0	PALM2-AKAP2	ENSP00000363654	 PALM2-AKAP2:p , PALM2-AKAP2 readthrough [ Source: HGNC 33529 ]	9	112542589	112934792	1	q31.3
253	-10.2	5.53	1.2	2	2	2	252.9	NAV3	ENSP00000446132	 NAV3:p , 	12	78224685	78606790	1	q21.2
254	-9.9	5.58	2.1	3	2	2	134.2	KIAA0196	ENSP00000318016	 KIAA0196:p , KIAA0196 [ Source: HGNC 28984 ]	8	126036502	126104082	-1	q24.13
255	-9.9	5.61	1.5	3	2	2	129.0	SEC31A	ENSP00000337602	 SEC31A:p , SEC31 homolog A (S. cerevisiae) [Source:HGNC Symbol;Acc: HGNC:17052 ]	4	83739814	83822319	-1	q21.22
256	-9.8	5.58	1.8	4	2	2	118.6	RBM27	ENSP00000265271	 RBM27:p , RNA binding motif protein 27 [Source:HGNC Symbol;Acc: HGNC:29243 ]	5	145583113	145718814	1	q32
257	-9.7	5.59	3.3	5	2	2	72.8	SPG20	ENSP00000406061	 SPG20:p , spartin [Source:HGNC Symbol;Acc: HGNC:18514 ]	13	36875775	36944317	-1	q13.3
258	-9.7	5.39	13	21	2	2	29.1	IGFBP7	ENSP00000295666	 IGFBP7:p , insulin like growth factor binding protein 7 [Source:HGNC Symbol;Acc: HGNC:5476 ]	4	57896939	57976551	-1	q12
259	-9.6	5.72	6.0	8	2	2	20.2	EIF5A	ENSP00000336702	 EIF5A:p , eukaryotic translation initiation factor 5A [ Source: HGNC 3300 ]	17	7210318	7215774	1	p13.1
260	-9.6	5.53	1.9	3	2	2	103.8	AAK1	ENSP00000386456	 AAK1:p , AP2 associated kinase 1 [ Source: HGNC 19679 ]	2	69688532	69901481	-1	p13.3
261	-9.4	5.76	16	28	2	2	10.7	HMGN1	ENSP00000370125	 HMGN1:p , high mobility group nucleosome binding domain 1 [Source:HGNC Symbol;Acc: HGNC:4984 ]	21	40714241	40721573	-1	q22.2
262	-9.3	5.74	15	35	2	2	11.1	RPL37	ENSP00000274242	 RPL37:p , ribosomal protein L37 [ Source: HGNC 10347 ]	5	40825364	40835437	-1	p13.1
263	-9.2	5.52	10	17	2	2	27.6	ZCCHC17	ENSP00000343557	 ZCCHC17:p , zinc finger CCHC-type containing 17 [Source:HGNC Symbol;Acc: HGNC:30246 ]	1	31769842	31837783	1	p35.2
264	-9.2	5.55	5.0	11	2	2	37.3	RBMX2	ENSP00000339090	 RBMX2:p , RNA binding motif protein X-linked 2 [Source:HGNC Symbol;Acc: HGNC:24282 ]	X	129535943	129547317	1	q26.1
265	-9.2	5.71	6.2	9	2	2	40.0	FAM114A1	ENSP00000424115	 FAM114A1:p , family with sequence similarity 114, member A1 [ Source: HGNC 25087 ]	4	38869298	38947360	1	p14
266	-9.1	5.66	18	21	2	2	10.8	S100A8	ENSP00000357721	 S100A8:p , S100 calcium binding protein A8 [Source:HGNC Symbol;Acc: HGNC:10498 ]	1	153362508	153363664	-1	q21.3
267	-9.0	5.78	2.4	3	2	2	103.0	ACTN1	ENSP00000193403	 ACTN1:p , actinin, alpha 1 [Source:HGNC Symbol;Acc: HGNC:163 ]	14	69340860	69446157	-1	q24.1
268	-8.8	5.72	9.6	14	2	2	15.5	HIST3H3	ENSP00000355657	 HIST3H3:p , histone cluster 3, H3 [Source:HGNC Symbol;Acc: HGNC:4778 ]	1	228612546	228613026	-1	q42.13
269	-8.8	5.72	3.5	5	2	2	75.3	CAST	ENSP00000343421	 CAST:p , calpastatin [Source:HGNC Symbol;Acc:HGNC:1515]	5	95865525	96115299	1	q15
270	-8.8	5.57	1.7	4	2	2	88.6	PPIG	ENSP00000260970	 PPIG:p , peptidylprolyl isomerase G [Source:HGNC Symbol;Acc: HGNC:14650 ]	2	170440850	170497916	1	q31.1
271	-8.7	6.02	6.1	10	2	2	55.1	MTUS1	ENSP00000431016	 MTUS1:p , 	8	17501304	17658426	-1	p22
272	-8.6	5.90	1.4	2	2	2	193.0	ENSP00000452796	ENSP00000452796	pseudopodium enriched atypical kinase 1 [Source:HGNC Symbol;Acc: HGNC:29431 ]	15	77400471	77712486	-1	q24.3
273	-8.6	5.81	1.9	3	2	2	95.3	EEF2	ENSP00000307940	 EEF2:p , eukaryotic translation elongation factor 2 [Source:HGNC Symbol;Acc: HGNC:3214 ]	19	3976054	3985467	-1	p13.3
274	-8.4	5.48	12	21	2	2	15.2	FABP5	ENSP00000297258	 FABP5:p , fatty acid binding protein 5 [Source:HGNC Symbol;Acc: HGNC:3560 ]	8	82192598	82197012	1	q21.13
275	-8.3	5.23	10	14	2	2	55.0	CD3EAP	ENSP00000310966	 CD3EAP:p , CD3e molecule associated protein [Source:HGNC Symbol;Acc: HGNC:24219 ]	19	45909467	45914024	1	q13.32
276	-7.8	5.53	1.6	2	2	2	149.5	ENSP00000481109	ENSP00000481109	no protein information available	nc				
277	-7.7	5.54	0.5	1	2	2	319.2	MKI67	ENSP00000357642	 MKI67:p , marker of proliferation Ki-67 [Source:HGNC Symbol;Acc:HGNC:7107]	10	129894923	129924649	-1	q26.2
278	-3.8	5.96	0.3	0	1	2	352.6	REV3L	ENSP00000357792	 REV3L:p , REV3 like, DNA directed polymerase zeta catalytic subunit [Source:HGNC Symbol;Acc: HGNC:9968 ]	6	111620234	111804918	-1	q21
279	-3.3	6.02	1.3	2	1	2	76.0	SYTL4	ENSP00000362080	 SYTL4:p , synaptotagmin-like 4 [Source:HGNC Symbol;Acc:HGNC:15588]	X	99929488	99987110	-1	q22.1
280	-2.6	5.77	1.3	2	1	2	110.0	RAI14	ENSP00000265109	 RAI14:p , retinoic acid induced 14 [Source:HGNC Symbol;Acc: HGNC:14873 ]	5	34656342	34832732	1	p13.2
281	-2.6	5.54	3.1	5	1	2	54.3	VTN	ENSP00000226218	 VTN:p , vitronectin [Source:HGNC Symbol;Acc: HGNC:12724 ]	17	26691290	26700110	-1	q11.2
282	-2.6	5.62	0.8	2	1	2	140.3	SEC24B	ENSP00000428564	 SEC24B:p , SEC24 homolog B, COPII coat complex component [Source:HGNC Symbol;Acc: HGNC:10704 ]	4	110354928	110462052	1	q25
283	-2.2	7.54	3.8	6	1	2	32.7	DNAI1	ENSP00000395396	 DNAI1:p , 	9	34457412	34520982	1	p13.3
284	-2.2	5.70	1.6	2	1	2	66.4	PLEKHN1	ENSP00000368720	 PLEKHN1:p , pleckstrin homology domain containing, family N member 1 [ Source: HGNC 25284 ]	1	901877	911245	1	p36.33
285	-2.1	5.84	3.3	5	1	2	31.1	FAM92A1	ENSP00000391671	 FAM92A1:p , 	8	94710789	94743755	1	q22.1
286	-1.9	5.76	1.8	3	1	2	57.7	GSDMC	ENSP00000276708	 GSDMC:p , melanoma-derived leucine zipper, extra-nuclear factor [Homo sapiens]. [ Source: RefSeq (NM_031415) ]&nbsp;	8	130760442	130799134	-1	q24.21
287	-1.8	5.78	1.7	3	1	2	107.5	DLGAP4	ENSP00000363023	 DLGAP4:p , discs, large (Drosophila) homolog-associated protein 4 [ Source: HGNC 24476 ]	20	34894258	35157040	1	q11.23
288	-1.5	6.41	0.5	1	1	2	142.6	TTBK1	ENSP00000259750	 TTBK1:p , tau tubulin kinase 1 [Source:HGNC Symbol;Acc: HGNC:19140 ]	6	43211418	43255997	1	p21.1
289	-1.4	5.91	3.0	4	1	2	36.9	STRA8	ENSP00000275764	STRA8 Source: RefSeq_peptide NP_872295 	7	134916731	134943244	1	q33
290	-1.4	7.76	5.7	7	1	2	33.9	NT5C3	ENSP00000379456	 NT5C3:p , 5&#39;-nucleotidase, cytosolic III [ Source: HGNC 17820 ]	7	33053742	33102409	-1	p14.3
291	-1.4	6.02	0.4	1	1	2	289.7	COL6A5	ENSP00000309762	 COL6A5:p , collagen, type VI, alpha 5 [ Source: HGNC 26674 ]	3	130064359	130203688	1	q22.1
292	-1.4	5.74	2.7	4	1	2	69.1	RBM6	ENSP00000393530	 RBM6:p , RNA binding motif protein 6 [ Source: HGNC 9903 ]	3	49977440	50137478	1	p21.31
293	-1.2	6.80	0.4	1	1	2	206.0	KIF20B	ENSP00000260753	 KIF20B:p , kinesin family member 20B [Source:HGNC Symbol;Acc: HGNC:7212 ]	10	91461367	91534700	1	q23.31
294	-1.2	6.03	5.9	8	1	2	33.4	ALKBH3	ENSP00000302232	 ALKBH3:p , alkB, alkylation repair homolog 3 (E. coli) [ Source: HGNC 30141 ]	11	43902361	43941816	1	p11.2
295	-1.1	7.04	1.5	3	1	2	73.3	COL8A1	ENSP00000261037	 COL8A1:p , collagen, type VIII, alpha 1 [Source:HGNC Symbol;Acc: HGNC:2215 ]	3	99357319	99518070	1	q12.1
296	-311.2	7.37	1.4	2	1	1	65.6	CALD1	ENSP00000395710	 CALD1:p , Caldesmon (CDM) [ Source: UniProt Q05682 ] 	7	134429003	134655479	1	q33
297	-282.5	7.85	1.4	2	1	1	60.0	KRT6B	ENSP00000252252	 KRT6B:p , keratin 6B [Source:HGNC Symbol;Acc: HGNC:6444 ]	12	52840435	52845910	-1	q13.13
298	-173.0	7.30	5.0	9	1	1	20.6	KRT5	ENSP00000447209	 KRT5:p , keratin 5 [ Source: HGNC 6442 ]	12	52908359	52914471	-1	q13.13
299	-166.0	7.88	20	35	1	1	11.3	WWTR1	ENSP00000420159	 WWTR1:p , 	3	149235022	149454501	-1	q25.1
300	-143.2	7.88	7.0	12	1	1	21.4	HIST1H1C	ENSP00000339566	 HIST1H1C:p , histone cluster 1 H1 family member c [Source:HGNC Symbol;Acc: HGNC:4716 ]	6	26055968	26056699	-1	p22.2
301	-116.4	7.20	1.4	2	1	1	64.4	KRT3	ENSP00000413479	 KRT3:p , keratin 3, type II [Source:HGNC Symbol;Acc: HGNC:6440 ]	12	53183469	53189901	-1	q13.13
302	-80.6	7.43	2.0	2	1	1	44.1	KRT19	ENSP00000355124	 KRT19:p , keratin 19, type I [Source:HGNC Symbol;Acc: HGNC:6436 ]	17	39679869	39684560	-1	q21.2
303	-60.7	7.34	1.5	2	1	1	48.7	sp|K1C15_SHEEP|	sp|K1C15_SHEEP|	Keratin, type I cytoskeletal 15; Cytokeratin-15; CK-15; Keratin-15; K15; 	nc				
304	-57.3	7.76	4.9	8	1	1	16.4	RPL36A	ENSP00000404375	 RPL36A:p , ribosomal protein L36a [ Source: HGNC 10359 ]	X	100645812	100651105	1	q22.1
305	-19.2	5.52	2.5	4	1	1	40.3	RBM4	ENSP00000309166	 RBM4:p , RNA binding motif protein 4 [Source:HGNC Symbol;Acc: HGNC:9901 ]	11	66384097	66434153	1	q13.2
306	-8.8	5.31	1.7	2	1	1	99.4	SYNPO	ENSP00000377789	 SYNPO:p , synaptopodin [ Source: HGNC 30672 ]	5	149980642	150038782	1	q33.1
307	-7.2	5.15	0.6	1	1	1	305.2	CHD6	ENSP00000362330	 CHD6:p , chromodomain helicase DNA binding protein 6 [Source:HGNC Symbol;Acc: HGNC:19057 ]	20	40030741	40247133	-1	q12
308	-6.1	5.69	6.1	10	1	1	24.5	sp|CAS1_BOVIN|	sp|CAS1_BOVIN|	Alpha-S1-casein; Bos d 8; Contains: Antioxidant peptide; Flags: Precursor; 	nc				
309	-5.7	5.53	3.8	5	1	1	39.2	PDLIM3	ENSP00000284770	 PDLIM3:p , PDZ and LIM domain 3 [Source:HGNC Symbol;Acc: HGNC:20767 ]	4	186422851	186456766	-1	q35.1
310	-5.6	5.11	3.8	7	1	1	37.4	TWISTNB	ENSP00000222567	 TWISTNB:p , TWIST neighbor [Source:HGNC Symbol;Acc: HGNC:18027 ]	7	19735085	19748710	-1	p21.1
311	-5.5	5.55	14	24	1	1	11.7	HMGA1	ENSP00000308227	 HMGA1:p , high mobility group AT-hook 1 [Source:HGNC Symbol;Acc: HGNC:5010 ]	6	34204650	34214008	1	p21.31
312	-5.4	5.16	2.1	3	1	1	48.0	TES	ENSP00000350937	 TES:p , testin LIM domain protein [Source:HGNC Symbol;Acc: HGNC:14620 ]	7	115850547	115898837	1	q31.2
313	-5.2	5.17	2.9	4	1	1	60.5	SBSN	ENSP00000430242	 SBSN:p , suprabasin [Source:HGNC Symbol;Acc: HGNC:24950 ]	19	36014269	36019253	-1	q13.12
314	-5.0	5.26	2.1	3	1	1	39.6	HNRNPA3	ENSP00000376309	 HNRNPA3:p , heterogeneous nuclear ribonucleoprotein A3 [Source:HGNC Symbol;Acc: HGNC:24941 ]	2	178077291	178088686	1	q31.2
315	-4.9	5.11	3.6	7	1	1	46.6	PARVA	ENSP00000334008	 PARVA:p , parvin, alpha [Source:HGNC Symbol;Acc:HGNC:14652]	11	12398732	12552348	1	p15.3
316	-4.8	5.47	11	26	1	1	16.2	sp|LALBA_BOVIN|	sp|LALBA_BOVIN|	Alpha-lactalbumin; Lactose synthase B protein; Bos d 4; Flags: Precursor; 	nc				
317	-4.5	5.15	9.0	28	1	1	18.8	SNRNP27	ENSP00000244227	 SNRNP27:p , small nuclear ribonucleoprotein U4/U6.U5 subunit 27 [Source:HGNC Symbol;Acc: HGNC:30240 ]	2	70120692	70132707	1	p13.3
318	-4.4	5.32	2.8	4	1	1	47.1	ENO1	ENSP00000234590	 ENO1:p , enolase 1 [Source:HGNC Symbol;Acc: HGNC:3350 ]	1	8921061	8939308	-1	p36.23
319	-4.3	5.23	0.5	1	1	1	208.6	HCFC1	ENSP00000309555	 HCFC1:p , host cell factor C1 [Source:HGNC Symbol;Acc: HGNC:4839 ]	X	153213004	153237258	-1	q28
320	-4.3	5.56	9.8	18	1	1	13.4	C19orf43	ENSP00000468415	 C19orf43:p , telomerase RNA component interacting RNase [Source:HGNC Symbol;Acc: HGNC:28424 ]	19	12841454	12845589	-1	p13.2
321	-4.3	5.37	0.8	1	1	1	194.0	XRN1	ENSP00000264951	 XRN1:p , 5&#39;-3&#39; exoribonuclease 1 [Source:HGNC Symbol;Acc: HGNC:30654 ]	3	142025449	142166904	-1	q23
322	-4.2	5.21	1.2	2	1	1	76.6	TGM3	ENSP00000370867	 TGM3:p , transglutaminase 3 [Source:HGNC Symbol;Acc: HGNC:11779 ]	20	2276647	2321724	1	p13
323	-4.2	5.29	2.3	5	1	1	48.6	TEAD3	ENSP00000345772	 TEAD3:p , Transcriptional enhancer factor TEF-5 (TEA domain family member 3) (TEAD-3) (DTEF-1). Source: Uniprot/SWISSPR ...	6	35441374	35464853	-1	p21.31
324	-4.0	5.28	14	17	1	1	9.4	TXN	ENSP00000363639	 TXN:p , thioredoxin [Source:HGNC Symbol;Acc: HGNC:12435 ]	9	113006091	113018920	-1	q31.3
325	-4.0	5.44	2.9	5	1	1	34.8	EBNA1BP2	ENSP00000236051	 EBNA1BP2:p , EBNA1 binding protein 2 [Source:HGNC Symbol;Acc: HGNC:15531 ]	1	43629846	43736607	-1	p34.2
326	-3.9	5.31	5.5	7	1	1	20.5	CASP3	ENSP00000377210	 CASP3:p , caspase 3, apoptosis-related cysteine peptidase [ Source: HGNC 1504 ]	4	185548850	185570663	-1	q35.1
327	-3.8	5.60	0.0	0	1	1	3711.3	TTN	ENSP00000343764	 TTN:p , titin [Source:HGNC Symbol;Acc: HGNC:12403 ]	2	179390716	179695529	-1	q31.2
328	-3.7	5.02	13	24	1	1	10.8	U2SURP	ENSP00000417831	 U2SURP:p , no protein text annotation available	3	142720010	142779567	1	q23
329	-3.7	5.76	9.6	12	1	1	16.6	PIP	ENSP00000291009	 PIP:p , prolactin-induced protein [Source:HGNC Symbol;Acc: HGNC:8993 ]	7	142829170	142836839	1	q34
330	-3.6	5.08	4.9	6	1	1	40.8	LMCD1	ENSP00000157600	 LMCD1:p , LIM and cysteine-rich domains 1 [ Source: HGNC 6633 ]	3	8543393	8609805	1	p26.1
331	-3.4	5.21	4.8	7	1	1	24.0	HMGB2	ENSP00000296503	 HMGB2:p , high mobility group box 2 [Source:HGNC Symbol;Acc: HGNC:5000 ]	4	174252846	174256276	-1	q34.1
332	-3.3	5.47	5.2	9	1	1	13.0	RPS26	ENSP00000348849	 RPS26:p , ribosomal protein S26 [Source:HGNC Symbol;Acc: HGNC:10414 ]	12	56435637	56438116	1	q13.2
333	-3.3	5.38	1.3	4	1	1	71.7	SF1	ENSP00000366604	 SF1:p , splicing factor 1 [Source:HGNC Symbol;Acc: HGNC:12950 ]	11	64532078	64546258	-1	q13.1
334	-3.1	5.38	1.8	2	1	1	50.0	NKD2	ENSP00000296849	 NKD2:p , naked cuticle homolog 2; naked cuticle-2; Dvl-binding protein NKD2. [ Source: RefSeq (NM_033120) ]&nbsp;	5	1008944	1039058	1	p15.33
335	-3.1	5.29	4.2	7	1	1	24.4	RAN	ENSP00000446215	 RAN:p , RAN, member RAS oncogene family [Source:HGNC Symbol;Acc: HGNC:9846 ]	12	131356424	131362223	1	q24.33
336	-3.1	5.10	2.8	4	1	1	48.5	RBM34	ENSP00000386226	 RBM34:p , RNA binding motif protein 34 [Source:HGNC Symbol;Acc: HGNC:28965 ]	1	235294498	235324772	-1	q42.3
337	-3.1	5.37	5.2	9	1	1	22.5	H1FX	ENSP00000329662	 H1FX:p , H1 histone family member X [Source:HGNC Symbol;Acc: HGNC:4722 ]	3	129033615	129035120	-1	q21.3
338	-3.0	5.29	5.4	8	1	1	20.7	ENSP00000478319	ENSP00000478319	gremlin 1, DAN family BMP antagonist [Source:HGNC Symbol;Acc:HGNC:2001]	nc				
339	-3.0	5.58	2.2	3	1	1	39.7	ANXA13	ENSP00000262219	 ANXA13:p , Annexin A13 (Annexin-13) (Annexin XIII) (Annexin, intestine-specific) (ISA). Source: Uniprot/SWISSPROT P2721 ...	8	124693034	124749647	-1	q24.13
340	-2.9	5.33	1.1	2	1	1	73.5	KIAA0020	ENSP00000380982	 KIAA0020:p , KIAA0020 [ Source: HGNC 29676 ]	9	2720469	2844241	-1	p24.2
341	-2.9	5.31	0.8	1	1	1	84.4	RRP1B	ENSP00000339145	 RRP1B:p , ribosomal RNA processing 1B [Source:HGNC Symbol;Acc: HGNC:23818 ]	21	45079429	45115958	1	q22.3
342	-2.9	5.38	1.7	5	1	1	60.7	AGFG1	ENSP00000387282	 AGFG1:p , ArfGAP with FG repeats 1 [Source:HGNC Symbol;Acc: HGNC:5175 ]	2	228336868	228421384	1	q36.3
343	-2.9	4.94	2.0	3	1	1	81.1	SP110	ENSP00000258381	 SP110:p , SP110 nuclear body protein [Source:HGNC Symbol;Acc: HGNC:5401 ]	2	231032009	231090444	-1	q37.1
344	-2.9	5.41	1.0	2	1	1	129.9	RTN4	ENSP00000337838	 RTN4:p , reticulon 4 [Source:HGNC Symbol;Acc: HGNC:14085 ]	2	55199325	55339757	-1	p16.1
345	-2.8	5.46	3.9	5	1	1	30.8	VDAC1	ENSP00000378484	 VDAC1:p , voltage dependent anion channel 1 [Source:HGNC Symbol;Acc: HGNC:12669 ]	5	133307606	133340824	-1	q31.1
346	-2.8	5.31	7.9	10	1	1	14.4	SUB1	ENSP00000422078	 SUB1:p , SUB1 homolog, transcriptional regulator [Source:HGNC Symbol;Acc: HGNC:19985 ]	5	32531739	32604185	1	p13.3
347	-2.8	5.51	4.4	6	1	1	22.2	BTF3	ENSP00000369965	 BTF3:p , basic transcription factor 3 [Source:HGNC Symbol;Acc: HGNC:1125 ]	5	72794233	72801460	1	q13.2
348	-2.8	5.72	8.0	12	1	1	17.5	TPD52L2	ENSP00000358943	 TPD52L2:p , tumor protein D52-like 2 [ Source: HGNC 12007 ]	20	62496719	62521298	1	q13.33
349	-2.8	5.45	3.6	5	1	1	33.8	ABHD11	ENSP00000416970	 ABHD11:p , abhydrolase domain containing 11 [Source:HGNC Symbol;Acc: HGNC:16407 ]	7	73150424	73153197	-1	q11.23
350	-2.8	5.52	1.8	2	1	1	57.6	DKC1	ENSP00000358563	 DKC1:p , dyskerin pseudouridine synthase 1 [Source:HGNC Symbol;Acc: HGNC:2890 ]	X	153991031	154005964	1	q28
351	-2.7	5.12	0.8	1	1	1	132.4	PARD3B	ENSP00000385848	 PARD3B:p , par-3 partitioning defective 3 homolog B (C. elegans) [ Source: HGNC 14446 ]	2	205410516	206484886	1	q33.3
352	-2.7	5.22	1.7	3	1	1	56.8	PTBP3	ENSP00000363375	 PTBP3:p , ROD1 regulator of differentiation 1 (S. pombe) [ Source: HGNC 10253 ]	9	114980715	115095947	-1	q32
353	-2.7	5.26	2.6	3	1	1	58.9	STAU2	ENSP00000428456	 STAU2:p , staufen, RNA binding protein, homolog 2 (Drosophila) [ Source: HGNC 11371 ]	8	74332604	74659943	-1	q21.11
354	-2.7	5.81	4.5	9	1	1	15.4	RPS24	ENSP00000361435	 RPS24:p , ribosomal protein S24 [Source:HGNC Symbol;Acc: HGNC:10411 ]	10	79793518	79816570	1	q22.3
355	-2.7	5.26	4.2	6	1	1	29.4	C1orf35	ENSP00000272139	 C1orf35:p , chromosome 1 open reading frame 35 [Source:HGNC Symbol;Acc: HGNC:19032 ]	1	228288427	228293112	-1	q42.13
356	-2.7	5.40	1.7	4	1	1	64.5	NUMB	ENSP00000452416	 NUMB:p , NUMB, endocytic adaptor protein [Source:HGNC Symbol;Acc: HGNC:8060 ]	14	73741815	73930348	-1	q24.3
357	-2.6	5.42	5.1	11	1	1	23.4	RPL14	ENSP00000345156	 RPL14:p , ribosomal protein L14 [Source:HGNC Symbol;Acc: HGNC:10305 ]	3	40498783	40503861	1	p22.1
358	-2.6	5.45	0.9	2	1	1	110.5	DENND1A	ENSP00000362727	 DENND1A:p , DENN/MADD domain containing 1A [ Source: HGNC 29324 ]	9	126141933	126692431	-1	q33.3
359	-2.6	6.06	2.0	3	1	1	96.4	EPAS1	ENSP00000263734	 EPAS1:p , Endothelial PAS domain protein 1 (EPAS-1) (Member of PAS protein 2) (MOP2) (Hypoxia-inducible factor 2 alpha) ...	2	46520806	46613836	1	p21
360	-2.6	5.51	2.1	2	1	1	26.7	CKMT1B	ENSP00000413999	 CKMT1B:p , creatine kinase, mitochondrial 1B [ Source: HGNC 1995 ]	15	43885252	43891604	1	q15.3
361	-2.5	5.07	1.3	3	1	1	119.7	SEC24A	ENSP00000381823	 SEC24A:p , SEC24 family, member A (S. cerevisiae) [ Source: HGNC 10703 ]	5	133984479	134063513	1	q31.1
362	-2.5	5.23	1.3	2	1	1	70.9	TRIM25	ENSP00000323889	 TRIM25:p , tripartite motif containing 25 [Source:HGNC Symbol;Acc: HGNC:12932 ]	17	54965270	54991399	-1	q22
363	-2.4	5.27	4.8	7	1	1	22.5	CDC42EP2	ENSP00000279249	 CDC42EP2:p , CDC42 effector protein (Rho GTPase binding) 2 [ Source: HGNC 16263 ]	11	65082289	65089900	1	q13.1
364	-2.4	5.73	12	14	1	1	10.6	SUMO4	ENSP00000318635	 SUMO4:p , small ubiquitin-like modifier 4 [Source:HGNC Symbol;Acc: HGNC:21181 ]	6	149721495	149722177	1	q25.1
365	-2.3	5.30	6.6	9	1	1	18.5	CFL1	ENSP00000432660	 CFL1:p , cofilin 1 [Source:HGNC Symbol;Acc: HGNC:1874 ]	11	65590493	65629497	-1	q13.1
366	-2.3	5.78	2.1	4	1	1	96.5	PCDH17	ENSP00000432899	 PCDH17:p , 	13	58205944	58303445	1	q21.1
367	-2.3	5.86	2.6	4	1	1	45.2	CCDC85C	ENSP00000369592	 CCDC85C:p , coiled-coil domain containing 85C [ Source: HGNC 35459 ]	14	99977603	100070363	-1	q32.2
368	-2.3	5.57	0.4	1	1	1	261.0	GOLGA4	ENSP00000354486	 GOLGA4:p , golgin A4 [Source:HGNC Symbol;Acc:HGNC:4427]	3	37284668	37408242	1	p22.2
369	-2.2	5.45	1.4	3	1	1	53.8	RABL6	ENSP00000433031	 RABL6:p , RAB, member RAS oncogene family-like 6 [Source:HGNC Symbol;Acc: HGNC:24703 ]	9	139694818	139735639	1	q34.3
370	-2.2	6.75	16	19	1	1	7.9	STK19	ENSP00000418866	 STK19:p , 	6	31938868	31950598	1	p21.33
371	-2.2	5.46	1.8	3	1	1	60.5	ATL3	ENSP00000381844	 ATL3:p , atlastin GTPase 3 [ Source: HGNC 24526 ]	11	63391559	63439393	-1	q13.1
372	-2.2	5.08	0.4	1	1	1	212.7	PTPRF	ENSP00000353030	 PTPRF:p , protein tyrosine phosphatase, receptor type, F [Source:HGNC Symbol;Acc: HGNC:9670 ]	1	43990858	44089343	1	p34.2
373	-2.1	5.42	5.9	12	1	1	15.8	RPL27	ENSP00000467587	 RPL27:p , ribosomal protein L27 [Source:HGNC Symbol;Acc: HGNC:10328 ]	17	41150290	41154976	1	q21.31
374	-2.1	5.52	1.6	3	1	1	40.6	LRRC58	ENSP00000295628	 LRRC58:p , leucine rich repeat containing 58 [ Source: HGNC 26968 ]	3	120043356	120068186	-1	q13.33
375	-2.1	5.52	3.0	4	1	1	34.2	AZGP1	ENSP00000292401	 AZGP1:p , alpha-2-glycoprotein 1, zinc-binding [Source:HGNC Symbol;Acc: HGNC:910 ]	7	99564343	99573780	-1	q22.1
376	-2.1	5.70	3.3	4	1	1	48.3	FAM117A	ENSP00000240364	 FAM117A:p , family with sequence similarity 117, member A [ Source: HGNC 24179 ]	17	47787694	47866542	-1	q21.33
377	-2.1	5.41	1.3	2	1	1	58.8	HECA	ENSP00000356630	 HECA:p , headcase homolog (Drosophila) [ Source: HGNC 21041 ]	6	139456249	139501939	1	q24.1
378	-2.0	5.07	3.1	5	1	1	49.3	ABI1	ENSP00000365340	 ABI1:p , abl-interactor 1 [Source:HGNC Symbol;Acc: HGNC:11320 ]	10	27035522	27150016	-1	p12.1
379	-2.0	5.26	1.7	3	1	1	44.5	CTSD	ENSP00000236671	 CTSD:p , cathepsin D [Source:HGNC Symbol;Acc: HGNC:2529 ]	11	1773982	1785222	-1	p15.5
380	-2.0	5.35	2.5	5	1	1	42.2	TP53I13	ENSP00000301057	 TP53I13:p , No description &nbsp;	17	27893070	27900175	1	q11.2
381	-2.0	5.10	2.7	4	1	1	37.6	COPS5	ENSP00000350512	 COPS5:p , COP9 constitutive photomorphogenic homolog subunit 5 (Arabidopsis) [ Source: HGNC 2240 ]	8	67955314	67996018	-1	q13.1
382	-2.0	5.47	0.3	1	1	1	207.9	BAZ2A	ENSP00000368754	 BAZ2A:p , bromodomain adjacent to zinc finger domain 2A [Source:HGNC Symbol;Acc: HGNC:962 ]	12	56989380	57030600	-1	q13.3
383	-2.0	5.27	1.1	2	1	1	115.9	KIAA0355	ENSP00000299505	 KIAA0355:p , KIAA0355 [Source:HGNC Symbol;Acc: HGNC:29016 ]	19	34745457	34846491	1	q13.11
384	-2.0	5.32	1.9	3	1	1	69.8	ENSP00000312767	ENSP00000312767	CEP295 N-terminal like [Source:HGNC Symbol;Acc: HGNC:44659 ]	17	76866992	76899299	-1	q25.3
385	-1.9	5.46	1.2	2	1	1	211.6	TCF20	ENSP00000352463	 TCF20:p , transcription factor 20 [Source:HGNC Symbol;Acc: HGNC:11631 ]	22	42556019	42739622	-1	q13.2
386	-1.9	5.28	0.8	1	1	1	104.0	ENSP00000478552	ENSP00000478552	no protein information available	nc				
387	-1.9	5.15	0.9	1	1	1	94.8	RSBN1L	ENSP00000334040	 RSBN1L:p , round spermatid basic protein 1 like [Source:HGNC Symbol;Acc: HGNC:24765 ]	7	77325760	77409008	1	q11.23
388	-1.9	5.33	1.8	4	1	1	65.9	DNAJC2	ENSP00000249270	 DNAJC2:p , DnaJ (Hsp40) homolog, subfamily C, member 2 [Source:HGNC Symbol;Acc: HGNC:13192 ]	7	102952921	102985320	-1	q22.1
389	-1.9	5.30	5.6	7	1	1	18.9	PCNP	ENSP00000265260	 PCNP:p , PEST proteolytic signal containing nuclear protein [Source:HGNC Symbol;Acc: HGNC:30023 ]	3	101292939	101313281	1	q12.3
390	-1.9	4.91	4.0	6	1	1	25.9	ZNF22	ENSP00000298299	 ZNF22:p , Zinc finger protein 22 (Zinc finger protein KOX15). [ Source: SWISSPROT (P17026) ]&nbsp;	10	45495923	45500774	1	q11.21
391	-1.8	4.94	0.9	1	1	1	160.9	ARAP1	ENSP00000352332	 ARAP1:p , ArfGAP with RhoGAP domain, ankyrin repeat and PH domain 1 [Source:HGNC Symbol;Acc: HGNC:16925 ]	11	72396114	72504644	-1	q13.4
392	-1.8	5.68	2.9	8	1	1	43.9	RBMS2	ENSP00000262031	 RBMS2:p , RNA binding motif, single stranded interacting protein 2 [ Source: HGNC 9909 ]	12	56915713	56984745	1	q13.3
393	-1.8	5.21	1.3	2	1	1	49.8	TUFM	ENSP00000322439	 TUFM:p , Tu translation elongation factor, mitochondrial [Source:HGNC Symbol;Acc: HGNC:12420 ]	16	28853732	28857729	-1	p11.2
394	-1.8	5.51	1.0	2	1	1	76.6	CAPN13	ENSP00000295055	 CAPN13:p , Calpain-13 ( EC 3.4.22.- ). Source: Uniprot/SWISSPROT Q6MZZ7 	2	30945637	31043408	-1	p23.1
395	-1.8	5.37	3.6	5	1	1	28.4	C14orf101	ENSP00000450988	 C14orf101:p , 	14	56955072	57117324	1	q22.3
396	-1.8	5.51	3.5	5	1	1	40.7	PPID	ENSP00000303754	 PPID:p , peptidylprolyl isomerase D [Source:HGNC Symbol;Acc: HGNC:9257 ]	4	159630286	159644548	-1	q32.1
397	-1.8	5.78	2.2	3	1	1	46.0	RHBDL3	ENSP00000394849	 RHBDL3:p , rhomboid, veinlet-like 3 (Drosophila) [ Source: HGNC 16502 ]	17	30593195	30651680	1	q11.2
398	-1.8	5.31	1.6	2	1	1	157.7	COL16A1	ENSP00000362776	 COL16A1:p , collagen type XVI alpha 1 chain [Source:HGNC Symbol;Acc: HGNC:2193 ]	1	32117848	32169920	-1	p35.2
399	-1.8	5.27	2.9	6	1	1	28.3	BCAP29	ENSP00000005259	 BCAP29:p , B-cell receptor-associated protein 29 [ Source: HGNC 24131 ]	7	107220422	107269615	1	q22.3
400	-1.7	5.42	4.5	13	1	1	17.5	ZNHIT1	ENSP00000304593	 ZNHIT1:p , zinc finger, HIT-type containing 1 [ Source: HGNC 21688 ]	7	100860949	100867471	1	q22.1
401	-1.7	6.10	1.2	1	1	1	46.1	DUS3L	ENSP00000315558	 DUS3L:p , dihydrouridine synthase 3-like (S. cerevisiae) [ Source: HGNC 26920 ]	19	5784843	5791249	-1	p13.3
402	-1.7	5.41	1.7	2	1	1	61.3	NR5A2	ENSP00000356331	 NR5A2:p , nuclear receptor subfamily 5, group A, member 2 [ Source: HGNC 7984 ]	1	199996730	200146552	1	q32.1
403	-1.7	5.62	1.5	2	1	1	54.8	HS6ST3	ENSP00000365895	 HS6ST3:p , Heparan-sulfate 6-O-sulfotransferase 3 ( EC 2.8.2.- ) (HS6ST-3). Source: Uniprot/SWISSPROT Q8IZP7 	13	96743093	97485671	1	q32.1
404	-1.7	4.83	7.3	8	1	1	13.9	TBC1D15	ENSP00000418467	 TBC1D15:p , 	12	72233487	72320629	1	q21.1
405	-1.7	6.23	8.8	23	1	1	12.2	TEX30	ENSP00000365195	 TEX30:p , 	13	103418340	103426161	-1	q33.1
406	-1.7	5.55	33	44	1	1	2.2	ENSP00000451870	ENSP00000451870	T cell receptor alpha joining 56 [Source:HGNC Symbol;Acc:HGNC:12088]	14	22948510	22948571	1	q11.2
407	-1.7	5.33	3.4	4	1	1	35.9	ANXA5	ENSP00000296511	 ANXA5:p , annexin A5 [Source:HGNC Symbol;Acc: HGNC:543 ]	4	122589110	122618268	-1	q27
408	-1.7	5.45	4.4	5	1	1	22.3	sp|SRPP_HEVBR|	sp|SRPP_HEVBR|	Small rubber particle protein; SRPP; 22 kDa rubber particle protein; 22 kDa RPP; 27 kDa natural rubber allergen; Latex a ...	nc				
409	-1.7	5.32	5.4	8	1	1	18.0	gi|15606423|	gi|15606423|	no protein information available	nc				
410	-1.7	5.94	0.2	0	1	1	532.1	DYNC1H1	ENSP00000348965	 DYNC1H1:p , dynein cytoplasmic 1 heavy chain 1 [Source:HGNC Symbol;Acc: HGNC:2961 ]	14	102430865	102517129	1	q32.31
411	-1.6	6.01	2.4	4	1	1	22.1	ENSP00000310826	ENSP00000310826	no protein text annotation available	7	33765593	33768068	1	p14.3
412	-1.6	7.58	2.9	3	1	1	31.4	MBLAC2	ENSP00000314776	 MBLAC2:p , metallo-beta-lactamase domain containing 2 [ Source: HGNC 33711 ]	5	89754020	89770585	-1	q14.3
413	-1.6	5.71	1.0	2	1	1	160.4	LPHN2	ENSP00000359762	 LPHN2:p , latrophilin 2 [ Source: HGNC 18582 ]	1	81771845	82458120	1	p31.1
414	-1.6	5.59	0.9	1	1	1	105.3	ADAMTS1	ENSP00000284984	 ADAMTS1:p , ADAM metallopeptidase with thrombospondin type 1 motif 1 [Source:HGNC Symbol;Acc: HGNC:217 ]	21	28208606	28217728	-1	q21.3
415	-1.6	5.16	1.3	2	1	1	76.6	NCL	ENSP00000318195	 NCL:p , nucleolin [Source:HGNC Symbol;Acc: HGNC:7667 ]	2	232318242	232348352	-1	q37.1
416	-1.6	5.32	0.7	1	1	1	102.3	SRRM1	ENSP00000326261	 SRRM1:p , serine and arginine repetitive matrix 1 [Source:HGNC Symbol;Acc: HGNC:16638 ]	1	24958207	24999758	1	p36.11
417	-1.6	5.49	0.8	2	1	1	78.0	DVL3	ENSP00000316054	 DVL3:p , dishevelled, dsh homolog 3 (Drosophila) [ Source: HGNC 3087 ]	3	183873176	183891398	1	q27.1
418	-1.6	5.76	3.6	5	1	1	38.9	CXorf58	ENSP00000368511	 CXorf58:p , 	X	23925918	23957624	1	p22.11
419	-1.6	5.63	15	28	1	1	13.4	CXorf27	ENSP00000339511	 CXorf27:p , chromosome X open reading frame 27 [ Source: HGNC 18417 ]	X	37850070	37850569	1	p11.4
420	-1.6	5.07	1.7	2	1	1	62.4	G6PD	ENSP00000377192	 G6PD:p , glucose-6-phosphate dehydrogenase [ Source: HGNC 4057 ]	X	153759606	153775787	-1	q28
421	-1.6	5.69	0.6	1	1	1	343.5	COL6A3	ENSP00000295550	 COL6A3:p , collagen type VI alpha 3 chain [Source:HGNC Symbol;Acc: HGNC:2213 ]	2	238232646	238323018	-1	q37.3
422	-1.6	5.23	23	36	1	1	7.8	ENSP00000477077	ENSP00000477077	PC4 and SFRS1 interacting protein 1 [Source:HGNC Symbol;Acc: HGNC:9527 ]	nc				
423	-1.5	5.86	3.1	4	1	1	25.8	ENSP00000476634	ENSP00000476634	no protein information available	nc				
424	-1.5	5.25	0.5	1	1	1	131.5	NOL8	ENSP00000401177	 NOL8:p , nucleolar protein 8 [Source:HGNC Symbol;Acc: HGNC:23387 ]	9	95059640	95087918	-1	q22.31
425	-1.5	5.31	5.8	6	1	1	14.7	ENSP00000476528	ENSP00000476528	no protein information available	nc				
426	-1.5	5.41	2.5	3	1	1	51.9	CAP1	ENSP00000361883	 CAP1:p , cyclase associated actin cytoskeleton regulatory protein 1 [Source:HGNC Symbol;Acc: HGNC:20040 ]	1	40505905	40538321	1	p34.2
427	-1.5	5.31	0.9	1	1	1	126.6	MICAL2	ENSP00000256194	 MICAL2:p , microtubule associated monoxygenase, calponin and LIM domain containing 2 [ Source: HGNC 24693 ]	11	12115543	12285334	1	p15.3
428	-1.5	5.48	5.0	7	1	1	23.7	CLUAP1	ENSP00000458886	 CLUAP1:p , 	16	3550924	3589048	1	p13.3
429	-1.5	5.47	1.1	2	1	1	64.4	PRPF38B	ENSP00000359042	 PRPF38B:p , pre-mRNA processing factor 38B [Source:HGNC Symbol;Acc: HGNC:25512 ]	1	109234945	109244425	1	p13.3
430	-1.5	5.47	7.1	8	1	1	9.3	NDUFA3	ENSP00000398290	 NDUFA3:p , NADH dehydrogenase (ubiquinone) 1 alpha subcomplex, 3, 9kDa [ Source: HGNC 7686 ]	19	54606036	54612564	1	q13.42
431	-1.5	5.59	1.1	2	1	1	199.9	FOCAD	ENSP00000369599	 FOCAD:p , KIAA1797 [ Source: HGNC 23377 ]	9	20658308	20995954	1	p21.3
432	-1.5	5.31	0.4	1	1	1	259.0	CACNA1H	ENSP00000334198	 CACNA1H:p , calcium channel, voltage-dependent, T type, alpha 1H subunit [Source:HGNC Symbol;Acc: HGNC:1395 ]	16	1203241	1271771	1	p13.3
433	-1.5	5.31	0.5	1	1	1	161.5	COL4A5	ENSP00000331902	 COL4A5:p , collagen, type IV, alpha 5 [Source:HGNC Symbol;Acc: HGNC:2207 ]	X	107683074	107940775	1	q22.3
434	-1.5	5.31	1.1	3	1	1	97.4	CDH1	ENSP00000261769	 CDH1:p , cadherin 1, type 1, E-cadherin (epithelial) [Source:HGNC Symbol;Acc: HGNC:1748 ]	16	68771128	68869445	1	q22.1
435	-1.5	5.29	2.1	3	1	1	93.5	CAPN3	ENSP00000350181	 CAPN3:p , Calpain 3 ( EC 3.4.22.- ) (Calpain L3) (Calpain p94) (Calcium-activated neutral proteinase 3) (CANP 3) (Muscl ...	15	42640301	42704516	1	q15.1
436	-1.5	5.67	2.4	3	1	1	44.3	ADAP2	ENSP00000329468	 ADAP2:p , Arf-GAP with dual PH domain-containing protein 2 (Centaurin-alpha-2) [ Source: UniProt Q9NPF8 ] 	17	29233362	29286340	1	q11.2
437	-1.5	5.50	8.5	13	1	1	16.8	CHST10	ENSP00000387977	 CHST10:p , 	2	101008327	101034118	-1	q11.2
438	-1.5	5.50	0.3	1	1	1	297.7	ANKRD11	ENSP00000367581	 ANKRD11:p , ankyrin repeat domain 11 [Source:HGNC Symbol;Acc: HGNC:21316 ]	16	89334038	89556969	-1	q24.3
439	-1.5	5.73	19	40	1	1	6.0	PRR13	ENSP00000450334	 PRR13:p , 	12	53835389	53840429	1	q13.13
440	-1.5	5.18	1.0	2	1	1	102.6	SAFB	ENSP00000292123	 SAFB:p , scaffold attachment factor B [Source:HGNC Symbol;Acc: HGNC:10520 ]	19	5623046	5668489	1	p13.3
441	-1.4	5.23	14	47	1	1	7.3	TUBGCP4	ENSP00000455555	 TUBGCP4:p , 	15	43661419	43699293	1	q15.3
442	-1.4	5.48	2.4	3	1	1	77.5	gi|15607085|	gi|15607085|	no protein information available	nc				
443	-1.4	6.33	7.5	16	1	1	10.1	C11orf83	ENSP00000432692	 C11orf83:p , chromosome 11 open reading frame 83 [ Source: HGNC 34399 ]	11	62437745	62441159	1	q12.3
444	-1.4	6.31	4.3	7	1	1	26.4	NUP93	ENSP00000455230	 NUP93:p , nucleoporin 93kDa [Source:HGNC Symbol;Acc: HGNC:28958 ]	16	56764017	56880792	1	q13
445	-1.4	5.07	1.3	2	1	1	134.2	VCPIP1	ENSP00000309031	 VCPIP1:p , valosin containing protein interacting protein 1 [Source:HGNC Symbol;Acc: HGNC:30897 ]	8	67540722	67579452	-1	q13.1
446	-1.4	5.42	1.5	2	1	1	46.2	SERPINB12	ENSP00000269491	 SERPINB12:p , serpin peptidase inhibitor, clade B (ovalbumin), member 12 [ Source: HGNC 14220 ]	18	61223393	61234244	1	q21.33
447	-1.4	5.22	4.9	12	1	1	43.5	ADRB3	ENSP00000343782	 ADRB3:p , Beta-3 adrenergic receptor (Beta-3 adrenoreceptor)(Beta-3 adrenoceptor) [ Source: UniProt P13945 ] 	8	37820516	37824483	-1	p11.23
448	-1.4	6.02	1.2	2	1	1	146.5	TBC1D4	ENSP00000366863	 TBC1D4:p , TBC1 domain family, member 4 [ Source: HGNC 19165 ]	13	75858808	76056250	-1	q22.2
449	-1.4	5.34	0.4	1	1	1	179.1	THSD7B	ENSP00000387145	 THSD7B:p , thrombospondin, type I, domain containing 7B [ Source: HGNC 29348 ]	2	137523115	138435287	1	q22.1
450	-1.4	5.81	3.6	6	1	1	47.3	ENSP00000478933	ENSP00000478933	no protein information available	nc				
451	-1.4	5.30	9.2	14	1	1	21.5	MRPL21	ENSP00000457859	 MRPL21:p , 	11	68658744	68671303	-1	q13.3
452	-1.4	5.25	1.6	2	1	1	135.7	PPFIA1	ENSP00000253925	 PPFIA1:p , PTPRF interacting protein alpha 1 [Source:HGNC Symbol;Acc: HGNC:9245 ]	11	70116806	70230509	1	q13.3
453	-1.4	5.21	2.6	4	1	1	46.4	LSM14A	ENSP00000446451	 LSM14A:p , LSM14A, mRNA processing body assembly factor [Source:HGNC Symbol;Acc: HGNC:24489 ]	19	34663409	34720420	1	q13.11
454	-1.4	5.63	1.1	2	1	1	57.1	CYP26C1	ENSP00000285949	 CYP26C1:p , Cytochrome P450 26C1 ( EC 1.14.-.- ). Source: Uniprot/SWISSPROT Q6V0L0 	10	94821021	94828454	1	q23.33
455	-1.4	6.19	2.5	3	1	1	57.1	PDZK1	ENSP00000342143	 PDZK1:p , PDZ domain-containing protein 1 (CFTR-associated protein of 70 kDa)(Na/Pi cotransporter C-terminal-associated ...	1	145726918	145764074	1	q21.1
456	-1.4	5.26	1.0	1	1	1	122.4	COBL	ENSP00000413498	 COBL:p , cordon-bleu homolog (mouse) [ Source: HGNC 22199 ]	7	51083909	51384515	-1	p12.1
457	-1.3	5.44	13	27	1	1	19.5	FAM104A	ENSP00000384648	 FAM104A:p , 	17	71203492	71232892	-1	q25.1
458	-1.3	5.44	1.0	1	1	1	117.4	DDX46	ENSP00000416534	 DDX46:p , DEAD-box helicase 46 [Source:HGNC Symbol;Acc: HGNC:18681 ]	5	134094469	134190823	1	q31.1
459	-1.3	5.56	5.4	9	1	1	16.4	ROBO3	ENSP00000438799	 ROBO3:p , 	11	124735282	124751366	1	q24.2
460	-1.3	5.51	0.2	0	1	1	404.0	USP34	ENSP00000381577	 USP34:p , ubiquitin specific peptidase 34 [Source:HGNC Symbol;Acc: HGNC:20066 ]	2	61414598	61697904	-1	p15
461	-1.3	6.20	2.5	5	1	1	45.4	ENSP00000318234	ENSP00000318234	Collagen alpha 1(XXVI) chain precursor (Emu2 protein) (Emilin and multimerin-domain containing protein 2). [ Source: SWI ...	7	101006101	101202304	1	q22.1
462	-1.3	5.35	11	18	1	1	17.8	ZNF333	ENSP00000472026	 ZNF333:p , 	19	14800613	14844558	1	p13.12
463	-1.3	7.67	3.0	4	1	1	30.3	GPCPD1	ENSP00000396720	 GPCPD1:p , glycerophosphocholine phosphodiesterase GDE1 homolog (S. cerevisiae) [ Source: HGNC 26957 ]	20	5525085	5591672	-1	p12.3
464	-1.3	5.11	0.9	2	1	1	104.8	NCKAP5L	ENSP00000402619	 NCKAP5L:p , Uncharacterized protein KIAA1602 [ Source: UniProt Q9HCH0 ] 	12	50184929	50222533	-1	q13.12
465	-1.3	5.47	2.3	4	1	1	62.8	ENSP00000479655	ENSP00000479655	no protein information available	nc				
466	-1.3	5.57	0.4	1	1	1	243.7	DIDO1	ENSP00000378752	 DIDO1:p , death inducer-obliterator 1 [Source:HGNC Symbol;Acc: HGNC:2680 ]	20	61509090	61569304	-1	q13.33
467	-1.3	5.38	2.7	3	1	1	35.7	DOK3	ENSP00000325174	 DOK3:p , docking protein 3 [ Source: HGNC 24583 ]	5	176928908	176938275	-1	q35.3
468	-1.3	5.32	0.5	1	1	1	127.0	FAM83H	ENSP00000373565	 FAM83H:p , family with sequence similarity 83 member H [Source:HGNC Symbol;Acc: HGNC:24797 ]	8	144806103	144815971	-1	q24.3
469	-1.3	5.18	2.2	2	1	1	39.4	ALDOA	ENSP00000336927	 ALDOA:p , aldolase A, fructose-bisphosphate [Source:HGNC Symbol;Acc: HGNC:414 ]	16	30064411	30081778	1	p11.2
470	-1.3	5.36	1.1	2	1	1	108.2	EPHA2	ENSP00000351209	 EPHA2:p , EPH receptor A2 [ Source: HGNC 3386 ]	1	16450832	16482582	-1	p36.13
471	-1.3	5.18	1.2	2	1	1	71.4	DBN1	ENSP00000308532	 DBN1:p , drebrin 1 [Source:HGNC Symbol;Acc:HGNC:2695]	5	176883609	176901402	-1	q35.3
472	-1.2	6.92	1.1	2	1	1	99.1	ASAP3	ENSP00000338769	 ASAP3:p , ArfGAP with SH3 domain, ankyrin repeat and PH domain 3 [ Source: HGNC 14987 ]	1	23755056	23810685	-1	p36.12
473	-1.2	5.36	1.7	2	1	1	69.6	NF2	ENSP00000344666	 NF2:p , neurofibromin 2 [Source:HGNC Symbol;Acc: HGNC:7773 ]	22	29999545	30094587	1	q12.2
474	-1.2	5.26	2.6	5	1	1	35.2	gi|15606274|	gi|15606274|	no protein information available	nc				
475	-1.2	5.52	2.3	3	1	1	38.1	CTGF	ENSP00000356954	 CTGF:p , connective tissue growth factor [Source:HGNC Symbol;Acc:HGNC:2500]	6	132269316	132272513	-1	q23.2
476	-1.2	5.42	0.1	0	1	1	520.0	ENSP00000475939	ENSP00000475939	dynein, axonemal, heavy chain 11 [Source:HGNC Symbol;Acc: HGNC:2942 ]	nc				
477	-1.2	7.61	2.0	2	1	1	39.0	LRMP	ENSP00000354805	 LRMP:p , lymphoid restricted membrane protein [Source:HGNC Symbol;Acc: HGNC:6690 ]	12	25173936	25261268	1	p12.1
478	-1.2	5.56	3.8	6	1	1	55.6	C16orf71	ENSP00000299320	 C16orf71:p , Uncharacterized protein C16orf71. Source: Uniprot/SPTREMBL Q8IYS4 	16	4784273	4799397	1	p13.3
479	-1.2	5.44	2.1	3	1	1	44.2	TUFT1	ENSP00000357842	 TUFT1:p , tuftelin 1 [Source:HGNC Symbol;Acc:HGNC:12422]	1	151512781	151556059	1	q21.3
480	-1.2	5.15	4.7	7	1	1	20.6	CSRP1	ENSP00000356275	 CSRP1:p , cysteine and glycine-rich protein 1 [Source:HGNC Symbol;Acc: HGNC:2469 ]	1	201452658	201478584	-1	q32.1
481	-1.2	5.40	6.7	8	1	1	26.1	CIAPIN1	ENSP00000455309	 CIAPIN1:p , 	16	57462081	57481440	-1	q21
482	-1.2	5.28	3.9	7	1	1	47.1	NPTX1	ENSP00000307549	 NPTX1:p , neuronal pentraxin I [Source:HGNC Symbol;Acc:HGNC:7952]	17	78440948	78451643	-1	q25.3
483	-1.2	5.75	1.4	2	1	1	49.9	PRIM1	ENSP00000350491	 PRIM1:p , primase, DNA, polypeptide 1 (49kDa) [ Source: HGNC 9369 ]	12	57125406	57146157	-1	q13.3
484	-1.2	5.60	0.3	0	1	1	413.0	ZNF469	ENSP00000456500	 ZNF469:p , 	16	88493879	88507165	1	q24.2
485	-1.2	5.40	1.1	2	1	1	60.6	KBTBD3	ENSP00000431910	 KBTBD3:p , 	11	105921825	105948492	-1	q22.3
486	-1.2	5.52	2.4	3	1	1	46.5	SYT12	ENSP00000377520	 SYT12:p , 	11	66774249	66818334	1	q13.2
487	-1.2	5.29	2.7	5	1	1	27.3	CDV3	ENSP00000264993	 CDV3:p , CDV3 homolog (mouse) [Source:HGNC Symbol;Acc: HGNC:26928 ]	3	133292574	133309105	1	q22.1
488	-1.2	5.79	4.6	7	1	1	39.2	MAGEB3	ENSP00000355198	 MAGEB3:p , Melanoma-associated antigen B3 (MAGE-B3 antigen). [ Source: UniProt O15480 ] &nbsp;	X	30248553	30255607	1	p21.2
489	-1.2	5.31	5.0	10	1	1	17.4	ARFIP2	ENSP00000434564	 ARFIP2:p , 	11	6496910	6502666	-1	p15.4
490	-1.2	5.22	12	16	1	1	17.7	NUDCD2	ENSP00000304854	 NUDCD2:p , NudC domain containing 2 [ Source: HGNC 30535 ]	5	162880494	162887146	-1	q34
491	-1.2	5.53	7.2	11	1	1	20.0	ZNF655	ENSP00000322363	 ZNF655:p , zinc finger protein 655 [ Source: HGNC 30899 ]	7	99156029	99205433	1	q22.1
492	-1.2	5.12	1.5	3	1	1	72.9	C1orf106	ENSP00000356311	 C1orf106:p , Uncharacterized protein C1orf106. Source: Uniprot/SWISSPROT Q3KP66 	1	200860176	200884863	1	q32.1
493	-1.2	6.04	5.5	10	1	1	20.6	PDAP1	ENSP00000222968	 PDAP1:p , PDGFA associated protein 1 [Source:HGNC Symbol;Acc: HGNC:14634 ]	7	98989671	99006452	-1	q22.1
494	-1.1	5.30	0.5	1	1	1	151.9	DISP2	ENSP00000267889	 DISP2:p , DISPATCHED B. [ Source: RefSeq (NM_033510) ]&nbsp;	15	40650436	40663257	1	q15.1
495	-1.1	5.63	9.7	15	1	1	22.4	CHP1	ENSP00000335632	 CHP1:p , calcineurin-like EF-hand protein 1 [Source:HGNC Symbol;Acc: HGNC:17433 ]	15	41523037	41574043	1	q15.1
496	-1.1	5.52	0.2	0	1	1	575.8	ABCA13	ENSP00000411096	 ABCA13:p , ATP-binding cassette, sub-family A (ABC1), member 13 [ Source: HGNC 14638 ]	7	48211055	48687092	1	p12.3
497	-1.1	5.26	13	17	1	1	8.0	EPS15L1	ENSP00000469495	 EPS15L1:p , 	19	16466050	16582896	-1	p13.11
498	-1.1	5.71	8.1	9	1	1	17.1	MRPL13	ENSP00000430545	 MRPL13:p , 	8	121393000	121457642	-1	q24.12
499	-1.1	5.40	9.2	12	1	1	22.1	MYL6	ENSP00000446709	 MYL6:p , 	12	56551945	56557280	1	q13.2
500	-1.1	5.52	3.1	6	1	1	50.9	GSK3A	ENSP00000222330	 GSK3A:p , glycogen synthase kinase 3 alpha [ Source: HGNC 4616 ]	19	42734338	42746777	-1	q13.2
501	-1.1	5.18	11	15	1	1	10.7	FAM72C	ENSP00000358174	 FAM72C:p , 	1	149438750	149459549	-1	q21.2
502	-1.1	5.40	2.5	3	1	1	45.6	NAPEPLD	ENSP00000340093	 NAPEPLD:p , N-acyl-phosphatidylethanolamine-hydrolyzing phospholipase D [Homo sapiens]. [ Source: RefSeq (NM_198990) ]& ...	7	102740223	102790007	-1	q22.1
503	-1.1	6.34	8.0	11	1	1	16.9	TEX22	ENSP00000397002	 TEX22:p , 	14	105864916	105916443	1	q32.33
504	-1.1	5.94	0.6	1	1	1	160.1	YTHDC2	ENSP00000161863	 YTHDC2:p , YTH domain containing 2 [Source:HGNC Symbol;Acc: HGNC:24721 ]	5	112849380	112930982	1	q22.2
505	-1.1	5.50	4.6	6	1	1	42.8	MXD3	ENSP00000389716	 MXD3:p , 	5	176728462	176739758	-1	q35.3
506	-1.1	5.87	2.6	4	1	1	48.7	gi|15606285|	gi|15606285|	no protein information available	nc				
507	-1.1	5.40	3.0	3	1	1	32.6	ECHDC3	ENSP00000368517	 ECHDC3:p , enoyl CoA hydratase domain containing 3 [ Source: HGNC 23489 ]	10	11784365	11806069	1	p14
508	-1.1	5.45	1.5	2	1	1	61.5	GALNT14	ENSP00000385435	 GALNT14:p , 	2	31133333	31378068	-1	p23.1
509	-1.1	5.19	1.0	1	1	1	186.0	AKAP13	ENSP00000453768	 AKAP13:p , A kinase (PRKA) anchor protein 13 [ Source: HGNC 371 ]	15	85923802	86292586	1	q25.3
510	-1.1	6.05	4.0	8	1	1	28.3	CNPY4	ENSP00000262932	 CNPY4:p , canopy 4 homolog (zebrafish) [ Source: HGNC 28631 ]	7	99717236	99723134	1	q22.1
511	-1.1	5.10	0.2	0	1	1	860.5	MACF1	ENSP00000455823	 MACF1:p , microtubule-actin crosslinking factor 1 [Source:HGNC Symbol;Acc: HGNC:13664 ]	1	39546988	39952849	1	p34.3
512	-1.1	5.23	1.2	2	1	1	66.5	ENAH	ENSP00000355809	 ENAH:p , enabled homolog (Drosophila) [ Source: HGNC 18271 ]	1	225677502	225840844	-1	q42.12
513	-1.1	5.26	11	16	1	1	11.8	LMAN2L	ENSP00000413533	 LMAN2L:p , 	2	97371666	97405801	-1	q11.2
514	-1.1	5.12	1.0	2	1	1	88.9	HNRNPU	ENSP00000393151	 HNRNPU:p , heterogeneous nuclear ribonucleoprotein U [Source:HGNC Symbol;Acc: HGNC:5048 ]	1	245014468	245027844	-1	q44
515	-1.1	5.27	8.6	13	1	1	26.1	RP9	ENSP00000297157	 RP9:p , RP9, pre-mRNA splicing factor [Source:HGNC Symbol;Acc: HGNC:10288 ]	7	33134409	33149013	-1	p14.3
516	-1.1	5.55	0.5	1	1	1	162.1	MYOM3	ENSP00000363557	 MYOM3:p , myomesin family, member 3 Source: RefSeq_peptide NP_689585 	1	24382525	24438665	-1	p36.11
517	-1.1	5.31	2.0	3	1	1	51.9	COL23A1	ENSP00000375069	 COL23A1:p , collagen type XXIII alpha 1 chain [Source:HGNC Symbol;Acc: HGNC:22990 ]	5	177664619	178017556	-1	q35.3
518	-1.1	5.95	0.6	1	1	1	115.6	ARMC4	ENSP00000306410	 ARMC4:p , armadillo repeat containing 4 [Source:HGNC Symbol;Acc: HGNC:25583 ]	10	28064115	28287977	-1	p12.1
519	-1.1	5.69	1.1	2	1	1	88.0	CDH18	ENSP00000371710	 CDH18:p , 	5	19473060	20575982	-1	p14.3
520	-1.1	5.72	0.9	1	1	1	268.7	CNTRL	ENSP00000362962	 CNTRL:p , centriolin [ Source: HGNC 1858 ]	9	123837141	123939888	1	q33.2
521	-1.1	5.70	1.8	3	1	1	54.5	HELQ	ENSP00000424186	 HELQ:p , 	4	84328496	84377009	-1	q21.23
522	-1.1	5.51	1.6	2	1	1	61.9	DPYSL3	ENSP00000381526	 DPYSL3:p , dihydropyrimidinase-like 3 [Source:HGNC Symbol;Acc:HGNC:3015]	5	146770374	146889619	-1	q32
523	-1.1	5.01	1.7	2	1	1	55.1	gi|15606455|	gi|15606455|	no protein information available	nc				
524	-1.1	5.35	14	18	1	1	9.5	C19orf57	ENSP00000467241	 C19orf57:p , 	19	13993161	14017265	-1	p13.12
525	-1.1	5.32	1.1	2	1	1	104.0	CC2D1A	ENSP00000313601	 CC2D1A:p , coiled-coil and C2 domain containing 1A [Source:HGNC Symbol;Acc: HGNC:30237 ]	19	14017014	14041692	1	p13.12
526	-1.1	5.17	11	13	1	1	16.4	CCDC129	ENSP00000387220	 CCDC129:p , 	7	31553704	31698334	1	p14.3
527	-1.1	5.36	4.0	4	1	1	20.3	gi|15605947|	gi|15605947|	no protein information available	nc				
528	-1.1	5.38	7.7	9	1	1	19.4	IL32	ENSP00000433747	 IL32:p , 	16	3115298	3131908	1	p13.3
529	-1.1	6.14	6.5	9	1	1	11.0	GMFG	ENSP00000469813	 GMFG:p , 	19	39818993	39833012	-1	q13.2
530	-1.1	5.58	1.3	2	1	1	119.7	SLC38A10	ENSP00000363891	 SLC38A10:p , solute carrier family 38, member 10 [Source:HGNC Symbol;Acc: HGNC:28237 ]	17	79218800	79269347	-1	q25.3
531	-1.1	6.50	1.2	3	1	1	87.1	TMC7	ENSP00000455041	 TMC7:p , 	16	18995256	19075264	1	p12.3
532	-1.0	5.72	0.7	1	1	1	101.5	BBX	ENSP00000408358	 BBX:p , BBX, HMG-box containing [Source:HGNC Symbol;Acc: HGNC:14422 ]	3	107241783	107530171	1	q13.12
533	-1.0	5.22	2.2	3	1	1	57.3	CYP3A4	ENSP00000337915	 CYP3A4:p , cytochrome P450, family 3, subfamily A, polypeptide 4 [ Source: HGNC 2637 ]	7	99354604	99381888	-1	q22.1
534	-1.0	5.17	22	25	1	1	7.8	SYNGR3	ENSP00000455577	 SYNGR3:p , 	16	2039661	2044276	1	p13.3
535	-1.0	5.39	1.5	2	1	1	62.5	ENSP00000457512	ENSP00000457512	no protein information available	14	24620427	24636611	1	q12
536	-1.0	5.31	3.3	4	1	1	31.5	CALB2	ENSP00000307508	 CALB2:p , calbindin 2 [ Source: HGNC 1435 ]	16	71392616	71424341	1	q22.2
537	-1.0	5.53	3.0	4	1	1	101.7	LIG1	ENSP00000263274	 LIG1:p , DNA ligase 1 [Source:HGNC Symbol;Acc: HGNC:6598 ]	19	48618702	48673860	-1	q13.33
538	-1.0	5.25	1.4	3	1	1	85.7	RBM28	ENSP00000223073	 RBM28:p , RNA binding motif protein 28 [Source:HGNC Symbol;Acc: HGNC:21863 ]	7	127950437	127983962	-1	q32.1
539	-1.0	5.35	0.3	0	1	1	266.8	CNOT1	ENSP00000320949	 CNOT1:p , CCR4-NOT transcription complex subunit 1 [Source:HGNC Symbol;Acc: HGNC:7877 ]	16	58553855	58663790	-1	q21
540	-1.0	5.36	6.5	14	1	1	17.5	IL4	ENSP00000231449	 IL4:p , 	5	132009678	132018368	1	q31.1
541	-1.0	5.31	0.2	0	1	1	590.7	DST	ENSP00000244364	 DST:p , dystonin [Source:HGNC Symbol;Acc: HGNC:1090 ]	6	56322785	56819426	-1	p12.1
542	-1.0	5.45	0.4	1	1	1	261.9	OTOGL	ENSP00000447211	 OTOGL:p , 	12	80603233	80772870	1	q21.31
543	-1.0	5.27	1.3	2	1	1	102.8	MGEA5	ENSP00000354850	 MGEA5:p , meningioma expressed antigen 5 (hyaluronidase) [Source:HGNC Symbol;Acc: HGNC:7056 ]	10	103544200	103578696	-1	q24.32
544	-1.0	5.25	2.6	3	1	1	47.9	DNAJA4	ENSP00000378324	 DNAJA4:p , DnaJ (Hsp40) homolog, subfamily A, member 4 [ Source: HGNC 14885 ]	15	78556428	78574538	1	q25.1
